# Supplementary material for: Host-Microbiome Synergistic Control on Sphingolipid Metabolism by Mechanotransduction in Model Arthritis
Source: Biomolecules. 2019 Apr 9;9(4):144. doi: 10.3390/biom9040144 (PMC6523851; doi:10.3390/biom9040144)
Supplement: Supplementary file 1 [file biomolecules-09-00144-s001.zip]

Archive with 18 entries (15 files):
- Supplementary/
- Supplementary/.DS_Store
- __MACOSX/
- __MACOSX/Supplementary/
- __MACOSX/Supplementary/._.DS_Store
- Supplementary/Data S1.xlsx
- __MACOSX/Supplementary/._Data S1.xlsx
- Supplementary/Data S2.xlsx
- __MACOSX/Supplementary/._Data S2.xlsx
- Supplementary/Data S3.xlsx
- __MACOSX/Supplementary/._Data S3.xlsx
- Supplementary/Data S4.xlsx
- __MACOSX/Supplementary/._Data S4.xlsx
- Supplementary/Data S5.xlsx
- __MACOSX/Supplementary/._Data S5.xlsx
- Supplementary/Data S6.xlsx
- __MACOSX/Supplementary/._Data S6.xlsx
- __MACOSX/._Supplementary
