# Supplementary material for: Host-Microbiome Synergistic Control on Sphingolipid Metabolism by Mechanotransduction in Model Arthritis
Source: Biomolecules. 2019 Apr 9;9(4):144. doi: 10.3390/biom9040144 (PMC6523851; doi:10.3390/biom9040144)
Supplement: Supplementary file 1 [file biomolecules-09-00144-s001.zip › Supplementary/Data S1.xlsx]

## Sheet: Readme
Categorial and continuous phenotypic data for the progression of CIA

## Sheet: Categorical
Group	rat N-paw N	0 day	1 day	2 day	4 day	6 day	8 day	10 day	12 day	14 day	17 day	20 day	23 day	26 day	29 day	34 day
NOCIA	rat1-1	0
NOCIA	rat1-2	0
NOCIA	rat2-1	0
NOCIA	rat2-2	0
NOCIA	rat3-1	0
NOCIA	rat3-2	0
NOCIA	rat4-1	0
NOCIA	rat4-2	0
NOCIA	rat5-1	0
NOCIA	rat5-2	0
NOCIA	rat6-1	0
NOCIA	rat6-2	0
NOCIA	rat7-1	0	0	0	0	0	0	0	0	0	0	0	0	0	0	0
NOCIA	rat7-2	0	0	0	0	0	0	0	0	0	0	0	0	0	0	0
NOCIA	rat8-1	0	0	0	0	0	0	0	0	0	0	0	0	0	0	0
NOCIA	rat8-2	0	0	0	0	0	0	0	0	0	0	0	0	0	0	0
NOCIA	rat9-1	0	0	0	0	0	0	0	0	0	0	0	0	0	0	0
NOCIA	rat9-2	0	0	0	0	0	0	0	0	0	0	0	0	0	0	0
CIA_B	rat1-1	3
CIA_B	rat1-2	2
CIA_B	rat2-1	2
CIA_B	rat2-2	1
MS	rat1-1	3	3	3	3	4	4	4	4	4	3	3
MS	rat1-2	2	2	2	3	3	3	4	4	4	4	3
MS	rat2-1	2	2	2	3	3	4	4	4	4	4	3
MS	rat2-2	2	2	2	3	3	4	4	4	4	4	4
MS	rat3-1	2	2	2	2	3	3	4	4	4	4	4
MS	rat3-2	1	1	2	2	2	3	3	4	4	4	4
MS	rat4-1	3	3	3	3	4	4	4	4	4	4	3	3	3	2	2
MS	rat4-2	1	1	2	2	3	3	3	3	4	4	4	4	4	3	3
MS	rat5-1	2	2	2	3	3	3	4	4	4	4	3	3	2	2	1
MS	rat5-2	2	2	2	3	4	4	4	4	4	4	4	3	3	3	2
MS	rat6-1	2	2	2	2	3	3	4	4	4	4	4	3	3	3	3
MS	rat6-2	1	2	2	3	3	3	4	4	4	4	4	4	4	3	3
MTXMS	rat1-1	3	3	3	3	4	4	4	4	4	3	3
MTXMS	rat1-2	2	2	2	2	3	3	4	4	4	4	3
MTXMS	rat2-1	2	2	2	3	3	4	4	4	4	4	3
MTXMS	rat2-2	2	3	3	3	4	4	4	4	4	4	3
MTXMS	rat3-1	2	2	2	3	3	3	4	4	4	4	4
MTXMS	rat3-2	1	1	2	2	3	3	4	4	4	4	4
MTXMS	rat4-1	3	3	3	3	4	4	4	4	3	3	3	3	2	2	1
MTXMS	rat4-2	2	2	2	3	3	4	4	4	4	4	3	3	3	3	2
MTXMS	rat5-1	2	2	3	3	3	4	4	4	4	4	4	4	3	2	2
MTXMS	rat5-2	2	2	3	3	3	4	4	4	4	4	3	3	3	2	1
MTXMS	rat6-1	2	2	2	3	3	4	4	4	4	4	3	3	3	2	1
MTXMS	rat6-2	1	1	2	2	3	3	3	4	4	4	4	3	3	3	3

## Sheet: Continuous
Group	rat N-paw N	0 day	1 day	2 day	4 day	6 day	8 day	10 day	12 day	14 day	17 day	20 day	23 day	26 day	29 day	34 day
NOCIA	rat1-1	4.71
NOCIA	rat1-2	4.66
NOCIA	rat2-1	4.24
NOCIA	rat2-2	4.21
NOCIA	rat3-1	4.33
NOCIA	rat3-2	4.42
NOCIA	rat4-1	4.78
NOCIA	rat4-2	4.7
NOCIA	rat5-1	4.54
NOCIA	rat5-2	4.65
NOCIA	rat6-1	4.08
NOCIA	rat6-2	4.09
NOCIA	rat7-1	4.24	4.22	4.28	4.25	4.25	4.26	4.28	4.2	4.22	4.22	4.24	4.25	4.26	4.2	4.3
NOCIA	rat7-2	4.19	4.2	4.26	4.22	4.2	4.25	4.27	4.25	4.2	4.22	4.21	4.21	4.19	4.28	4.24
NOCIA	rat8-1	4.49	4.52	4.49	4.41	4.53	4.44	4.41	4.44	4.43	4.41	4.36	4.43	4.5	4.51	4.47
NOCIA	rat8-2	4.5	4.43	4.46	4.47	4.47	4.52	4.52	4.51	4.46	4.51	4.47	4.53	4.52	4.47	4.53
NOCIA	rat9-1	4.74	4.8	4.75	4.8	4.37	4.76	4.82	4.73	4.83	4.77	4.83	4.87	4.78	4.79	4.85
NOCIA	rat9-2	4.75	4.84	4.78	4.88	4.81	4.75	4.76	4.82	4.77	4.81	4.8	4.71	4.84	4.82	4.76
CIA_B	rat1-1	8.13
CIA_B	rat1-2	7.17
CIA_B	rat2-1	6.82
CIA_B	rat2-2	4.98
MS	rat1-1	7.56	7.82	7.88	8.48	8.97	9.26	9.58	9.92	10.15	9.94	9.89
MS	rat1-2	6.54	6.88	7.72	7.86	8.06	8.85	9.16	9.65	9.83	9.83	9.68
MS	rat2-1	6.73	6.86	7.28	7.87	8.78	9.15	9.7	9.91	10.06	9.74	9.54
MS	rat2-2	7.07	7.2	7.47	7.92	8.94	9.24	9.54	9.81	10.04	10.08	10.13
MS	rat3-1	7.01	7.19	7.43	7.63	7.88	8.72	9.04	9.36	9.75	9.77	9.74
MS	rat3-2	4.96	5.48	6.04	6.85	7.32	7.73	8.86	9.38	9.96	10.01	9.86
MS	rat4-1	7.54	7.96	8.38	8.8	9.11	9.06	9.27	9.53	9.74	9.78	9.72	9.63	9.26	8.81	7.56
MS	rat4-2	5.06	5.4	5.86	6.61	6.91	7.34	8.24	9	9.73	9.79	9.54	9.22	9.11	8.77	7.71
MS	rat5-1	6.13	6.46	6.86	7.92	8.95	9.14	9.68	9.3	10.08	8.94	8.32	7.83	7.26	6.86	5.94
MS	rat5-2	6.88	7.27	7.68	8.06	8.68	9.51	9.72	10.06	10.27	10.11	9.86	9.38	9.1	7.97	7.39
MS	rat6-1	7.09	7.2	7.37	7.61	8.71	8.99	9.23	9.96	10.12	10.16	9.99	9.55	9.45	8.98	8.75
MS	rat6-2	5.27	6.7	6.51	7.37	7.89	8.94	9.99	10.21	10.28	10.31	10.15	10.01	9.87	9.25	8.38
MTXMS	rat1-1	7.2	7.79	7.94	8.95	9.68	10.02	10.19	10.25	10.08	9.92	9.87
MTXMS	rat1-2	7.25	7.57	7.42	7.57	8.7	9.54	9.91	10.02	10.07	9.83	9.39
MTXMS	rat2-1	6.58	7.1	7.51	8.14	8.81	9.17	9.46	9.91	10.04	9.41	9.21
MTXMS	rat2-2	7.56	8.02	8.61	8.94	9.39	9.72	9.96	10.15	10.09	9.84	9.22
MTXMS	rat3-1	7.17	7.42	7.65	8.16	8.71	9.13	9.4	9.73	10.09	10.2	10.02
MTXMS	rat3-2	5.05	5.39	6.05	6.91	7.7	8.55	9.42	9.91	10.21	10.21	10.17
MTXMS	rat4-1	7.56	7.8	8.25	8.92	9.86	10.05	10.17	10.31	10.25	10.1	9.64	8.98	7.97	6.88	6.14
MTXMS	rat4-2	6.76	7.23	7.67	8.27	8.78	9.58	10.01	10.1	10.42	10.27	10	9.43	8.4	7.62	7.04
MTXMS	rat5-1	7.13	7.37	7.72	8.32	9.1	9.33	9.8	9.98	10.14	10.09	9.86	9.18	8.26	7.47	6.53
MTXMS	rat5-2	6.66	7.41	8.29	8.75	9.01	9.28	9.41	9.77	10.08	10.18	9.93	9.54	8.41	7.53	6.14
MTXMS	rat6-1	6.61	6.99	7.3	8.04	8.71	8.97	9.27	9.72	10.03	10.18	10.05	9.61	8.47	7.54	6.13
MTXMS	rat6-2	5.04	5.52	6.56	7.43	8.23	8.7	9.09	9.45	9.87	10.11	10.3	9.82	9.44	8.2	7.36
