# Supplementary material for: Host-Microbiome Synergistic Control on Sphingolipid Metabolism by Mechanotransduction in Model Arthritis
Source: Biomolecules. 2019 Apr 9;9(4):144. doi: 10.3390/biom9040144 (PMC6523851; doi:10.3390/biom9040144)
Supplement: Supplementary file 1 [file biomolecules-09-00144-s001.zip › Supplementary/Data S2.xlsx]

## Sheet: README
Differential fecal 16SrRNA data analysis.
Groups are defined as in Supplementary information:
SRP034535: MS, MTXMS,NOCIA, CIA
Time points:
B before therapy, time zero
A after therapy, 34 days
Sheets
Data S2.1	Abundance(sequence counts) and classifications of OTUs among all samples.
Data S2.2:	Differential microbiome genera (highlighted in red) identified by limma (p< 0.05, FC ≥2)
Data S2.3	Log-converted fold-changes of the differential (34days to before therapy) normalized genera abundances.

## Sheet: 2.1 OTUs
S2-1: Abundance(sequence counts) and classifications of OTUs among all samples.
OTU name	CIA_B_1	CIA_B_2	CIA_B_3	NOCIA_B_1	NOCIA_B_2	NOCIA_B_3	MS_A_1	MS_A_2	MS_A_3	MTXMS_A_1	MTXMS_A_2	MTXMS_A_3	Superkingdom	Kingdom	Phylum	Class	Order	Family	Genus	Species
OTU1	0	0	0	0	0	0	2	0	0	0	0	0	Bacteria	no_rank_Bacteria	Bacteroidetes	Bacteroidia	Bacteroidales	Prevotellaceae	no_rank_Prevotellaceae	Prevotellaceae_uncultured_uncultured_organism
OTU2	0	0	0	0	0	0	1	0	0	0	0	0	Bacteria	no_rank_Bacteria	Bacteroidetes	Bacteroidia	Bacteroidales	no_rank_Bacteroidales	no_rank_Bacteroidales	Gram-negative_bacterium_cTPY-13
OTU3	0	0	0	0	0	0	1	0	0	0	0	0	Bacteria	no_rank_Bacteria	Bacteroidetes	Bacteroidia	Bacteroidales	no_rank_Bacteroidales	no_rank_Bacteroidales	Gram-negative_bacterium_cTPY-13
OTU4	0	0	0	0	0	0	1	0	0	0	0	0	Bacteria	no_rank_Bacteria	Firmicutes	Clostridia	Clostridiales	Lachnospiraceae	no_rank_Lachnospiraceae	Clostridium_sp._Clone-47
OTU5	0	0	0	0	0	0	1	0	0	0	0	0	Bacteria	no_rank_Bacteria	Bacteroidetes	Bacteroidia	Bacteroidales	Bacteroidaceae	Bacteroides	unclassified_Bacteroides
OTU6	0	0	0	0	0	0	1	0	0	0	0	0	Bacteria	no_rank_Bacteria	Bacteroidetes	Bacteroidia	Bacteroidales	no_rank_Bacteroidales	no_rank_Bacteroidales	Gram-negative_bacterium_cL10-2b-4
OTU7	0	0	0	0	0	0	1	0	0	0	0	0	Bacteria	no_rank_Bacteria	Firmicutes	Clostridia	Clostridiales	Ruminococcaceae	no_rank_Ruminococcaceae	uncultured_bacterium_adhufec269
OTU8	0	0	0	0	0	0	1	0	0	0	0	0	Bacteria	no_rank_Bacteria	Verrucomicrobia	Verrucomicrobiae	Verrucomicrobiales	Verrucomicrobiaceae	Akkermansia	Akkermansia_uncultured_Bacteroidaceae_bacterium
OTU9	0	0	0	0	0	0	1	0	0	0	0	0	Bacteria	no_rank_Bacteria	Firmicutes	Clostridia	Clostridiales	Lachnospiraceae	Blautia	Ruminococcus_sp._M-1
OTU10	0	0	0	0	0	0	1	0	0	0	0	0	Bacteria	no_rank_Bacteria	Proteobacteria	Epsilonproteobacteria	Campylobacterales	Helicobacteraceae	Helicobacter	Helicobacter_sp._Flexispira_taxon_7
OTU11	0	0	0	0	0	0	1	0	0	0	0	0	Bacteria	no_rank_Bacteria	Bacteroidetes	Bacteroidia	Bacteroidales	no_rank_Bacteroidales	no_rank_Bacteroidales	uncultured_Barnesiella_sp.
OTU12	0	0	0	0	0	0	1	0	0	0	0	0	Bacteria	no_rank_Bacteria	Firmicutes	Erysipelotrichi	Erysipelotrichales	Erysipelotrichaceae	Allobaculum	Allobaculum_stercoricanis
OTU13	0	0	0	0	0	0	1	0	0	0	0	0	Bacteria	no_rank_Bacteria	Verrucomicrobia	Verrucomicrobiae	Verrucomicrobiales	Verrucomicrobiaceae	Akkermansia	Akkermansia_uncultured_Bacteroidaceae_bacterium
OTU14	0	0	0	0	0	0	1	0	0	0	0	0	Bacteria	no_rank_Bacteria	Bacteroidetes	Bacteroidia	Bacteroidales	no_rank_Bacteroidales	no_rank_Bacteroidales	Gram-negative_bacterium_cL10-2b-4
OTU15	0	0	0	0	0	0	1	0	0	0	0	0	Bacteria	no_rank_Bacteria	Firmicutes	Clostridia	Clostridiales	Lachnospiraceae	Marvinbryantia	uncultured_bacterium_adhufec40
OTU16	0	0	0	0	0	0	1	0	0	0	0	0	Bacteria	no_rank_Bacteria	Bacteroidetes	Bacteroidia	Bacteroidales	Bacteroidaceae	Bacteroides	Bacteroides_sp._TP-5
OTU17	0	0	0	0	0	0	1	0	0	0	0	0	Bacteria	no_rank_Bacteria	Firmicutes	Erysipelotrichi	Erysipelotrichales	Erysipelotrichaceae	Asteroleplasma	Asteroleplasma_uncultured_bacterium
OTU18	0	0	0	0	0	0	1	0	0	0	0	0	Eukaryota	no_rank_Eukaryota	Euglenida	no_rank_Euglenida	no_rank_Euglenida	no_rank_Euglenida	Distigma	Distigma_proteus
OTU19	0	0	0	0	0	0	1	0	0	0	0	0	Bacteria	no_rank_Bacteria	Bacteroidetes	Bacteroidia	Bacteroidales	no_rank_Bacteroidales	no_rank_Bacteroidales	Gram-negative_bacterium_cL10-2b-4
OTU20	0	0	0	0	0	0	1	0	0	0	0	0	Bacteria	no_rank_Bacteria	Firmicutes	Clostridia	Clostridiales	Christensenellaceae	no_rank_Christensenellaceae	uncultured_rumen_bacterium_4C0d-14
OTU21	0	0	0	0	0	0	1	0	0	0	0	0	Bacteria	no_rank_Bacteria	Bacteroidetes	Bacteroidia	Bacteroidales	Prevotellaceae	no_rank_Prevotellaceae	Prevotellaceae_uncultured_uncultured_organism
OTU22	0	0	0	0	0	0	1	0	0	0	0	0	Bacteria	no_rank_Bacteria	Firmicutes	Clostridia	Clostridiales	Lachnospiraceae	unclassified_Lachnospiraceae	unclassified_Lachnospiraceae
OTU23	0	0	0	0	0	0	1	0	0	0	0	0	Bacteria	no_rank_Bacteria	Bacteroidetes	Bacteroidia	Bacteroidales	no_rank_Bacteroidales	no_rank_Bacteroidales	S24-7_uncultured_bacterium
OTU24	0	0	0	0	0	0	1	0	0	0	0	0	Bacteria	no_rank_Bacteria	Firmicutes	Clostridia	Clostridiales	Veillonellaceae	Phascolarctobacterium	Phascolarctobacterium_wallaby_gut_metagenome
OTU25	0	0	0	0	0	0	1	0	0	0	0	0	Bacteria	no_rank_Bacteria	Firmicutes	Clostridia	Clostridiales	Ruminococcaceae	no_rank_Ruminococcaceae	Clostridium_sp._Culture_Jar-13
OTU26	0	0	0	0	0	0	1	0	0	0	0	0	Bacteria	no_rank_Bacteria	Firmicutes	Clostridia	Clostridiales	Ruminococcaceae	no_rank_Ruminococcaceae	Ruminococcaceae_uncultured_uncultured_bacterium
OTU27	0	0	0	0	0	0	1	0	0	0	0	0	Bacteria	no_rank_Bacteria	Firmicutes	Clostridia	Clostridiales	Ruminococcaceae	no_rank_Ruminococcaceae	Subdoligranulum_sp._4_3_54A2FAA
OTU28	0	0	0	0	0	0	1	0	0	0	0	0	Bacteria	no_rank_Bacteria	Firmicutes	Clostridia	Clostridiales	Ruminococcaceae	no_rank_Ruminococcaceae	uncultured_bacterium_adhufec108
OTU29	0	0	0	0	0	0	1	0	0	0	0	0	Bacteria	no_rank_Bacteria	Firmicutes	Clostridia	Clostridiales	Ruminococcaceae	Ruminococcus	rumen_bacterium_NK4A78
OTU30	0	0	0	0	0	0	1	0	0	0	0	0	Bacteria	no_rank_Bacteria	Firmicutes	Erysipelotrichi	Erysipelotrichales	Erysipelotrichaceae	Allobaculum	Allobaculum_stercoricanis
OTU31	0	0	0	0	0	0	1	0	0	0	0	0	Bacteria	no_rank_Bacteria	Proteobacteria	Betaproteobacteria	Burkholderiales	Alcaligenaceae	Parasutterella	Parasutterella_excrementihominis
OTU32	0	0	0	0	0	0	1	0	0	0	0	0	Bacteria	no_rank_Bacteria	Bacteroidetes	Bacteroidia	Bacteroidales	Bacteroidaceae	Bacteroides	unclassified_Bacteroides
OTU33	0	0	0	0	0	0	1	0	0	0	0	0	Bacteria	no_rank_Bacteria	Firmicutes	Clostridia	Clostridiales	Lachnospiraceae	no_rank_Lachnospiraceae	Ruminococcus_gauvreauii
OTU34	0	0	0	0	0	0	1	0	0	0	0	0	Bacteria	no_rank_Bacteria	Firmicutes	Clostridia	Clostridiales	Ruminococcaceae	no_rank_Ruminococcaceae	unidentified_rumen_bacterium_12-110
OTU35	0	0	0	0	0	0	1	0	0	0	0	0	Bacteria	no_rank_Bacteria	Bacteroidetes	Bacteroidia	Bacteroidales	no_rank_Bacteroidales	no_rank_Bacteroidales	Gram-negative_bacterium_cL10-2b-4
OTU36	0	0	0	0	0	0	1	0	0	0	0	0	Bacteria	no_rank_Bacteria	Firmicutes	Clostridia	Clostridiales	Lachnospiraceae	Blautia	Ruminococcus_sp._M-1
OTU37	0	0	0	0	0	0	1	0	0	0	0	0	Bacteria	no_rank_Bacteria	Firmicutes	Clostridia	Clostridiales	Christensenellaceae	no_rank_Christensenellaceae	uncultured_rumen_bacterium_4C0d-10
OTU38	0	0	0	0	0	0	1	0	0	0	0	0	Bacteria	no_rank_Bacteria	Bacteroidetes	Bacteroidia	Bacteroidales	Prevotellaceae	no_rank_Prevotellaceae	Prevotellaceae_uncultured_uncultured_organism
OTU39	0	0	0	0	0	0	1	0	0	0	0	0	Bacteria	no_rank_Bacteria	Firmicutes	Clostridia	Clostridiales	Lachnospiraceae	no_rank_Lachnospiraceae	bacterium_CT-m2
OTU40	0	0	0	0	0	0	1	0	0	0	0	0	Bacteria	no_rank_Bacteria	Firmicutes	Erysipelotrichi	Erysipelotrichales	Erysipelotrichaceae	Allobaculum	Allobaculum_stercoricanis
OTU41	0	0	0	0	0	0	1	0	0	0	0	0	Bacteria	no_rank_Bacteria	Firmicutes	Clostridia	Clostridiales	Lachnospiraceae	no_rank_Lachnospiraceae	Clostridium_sp._ASF356
OTU42	0	0	0	0	0	0	1	0	0	0	0	0	Bacteria	no_rank_Bacteria	Bacteroidetes	Bacteroidia	Bacteroidales	no_rank_Bacteroidales	no_rank_Bacteroidales	Porphyromonadaceae_bacterium_C941
OTU43	0	0	0	0	0	0	1	0	0	0	0	0	Bacteria	no_rank_Bacteria	Firmicutes	Clostridia	Clostridiales	Ruminococcaceae	no_rank_Ruminococcaceae	Ruminococcaceae_uncultured_uncultured_bacterium
OTU44	0	0	0	0	0	0	1	0	0	0	0	0	Bacteria	no_rank_Bacteria	Bacteroidetes	Bacteroidia	Bacteroidales	no_rank_Bacteroidales	no_rank_Bacteroidales	S24-7_uncultured_bacterium
OTU45	0	0	0	0	0	0	1	0	0	0	0	0	Bacteria	no_rank_Bacteria	Cyanobacteria	no_rank_Cyanobacteria	no_rank_Cyanobacteria	no_rank_Cyanobacteria	no_rank_Cyanobacteria	uncultured_rumen_bacterium_4C0d-2
OTU46	0	0	0	0	0	0	1	0	0	0	0	0	Bacteria	no_rank_Bacteria	Firmicutes	Clostridia	Clostridiales	Veillonellaceae	Phascolarctobacterium	Phascolarctobacterium_sp._canine_oral_taxon_149
OTU47	0	0	0	0	0	0	1	0	0	0	0	0	Bacteria	no_rank_Bacteria	Bacteroidetes	Bacteroidia	Bacteroidales	Bacteroidaceae	Bacteroides	Bacteroides_sp._TP-5
OTU48	0	0	0	0	0	0	1	0	0	0	0	0	Bacteria	no_rank_Bacteria	Firmicutes	Erysipelotrichi	Erysipelotrichales	Erysipelotrichaceae	Allobaculum	Allobaculum_stercoricanis
OTU49	0	0	0	0	0	0	1	0	0	0	0	0	Bacteria	no_rank_Bacteria	Firmicutes	Clostridia	Clostridiales	Peptococcaceae	no_rank_Peptococcaceae	Peptococcaceae_uncultured_uncultured_organism
OTU50	0	0	0	0	0	0	1	0	0	0	0	0	Bacteria	no_rank_Bacteria	Firmicutes	Clostridia	Clostridiales	Lachnospiraceae	no_rank_Lachnospiraceae	bacterium_YE273
OTU51	0	0	0	0	0	0	0	1	0	0	0	0	Bacteria	no_rank_Bacteria	Verrucomicrobia	Verrucomicrobiae	Verrucomicrobiales	Verrucomicrobiaceae	Akkermansia	Akkermansia_uncultured_Bacteroidaceae_bacterium
OTU52	0	0	0	0	0	0	0	1	0	0	0	0	Bacteria	no_rank_Bacteria	Bacteroidetes	Bacteroidia	Bacteroidales	Bacteroidaceae	Bacteroides	unclassified_Bacteroides
OTU53	0	0	0	0	0	0	0	1	0	0	0	0	Bacteria	no_rank_Bacteria	Bacteroidetes	Bacteroidia	Bacteroidales	Bacteroidaceae	Bacteroides	unclassified_Bacteroides
OTU54	0	0	0	0	0	0	0	2	0	0	0	0	Bacteria	no_rank_Bacteria	Verrucomicrobia	Verrucomicrobiae	Verrucomicrobiales	Verrucomicrobiaceae	Akkermansia	unclassified_Akkermansia
OTU55	0	0	0	0	0	0	0	1	0	0	0	0	Bacteria	no_rank_Bacteria	Bacteroidetes	Bacteroidia	Bacteroidales	no_rank_Bacteroidales	no_rank_Bacteroidales	Gram-negative_bacterium_cL10-2b-4
OTU56	0	0	0	0	0	0	0	1	0	0	0	0	Bacteria	no_rank_Bacteria	Firmicutes	Clostridia	Clostridiales	Lachnospiraceae	unclassified_Lachnospiraceae	unclassified_Lachnospiraceae
OTU57	0	0	0	0	0	0	0	1	0	0	0	0	Bacteria	no_rank_Bacteria	Bacteroidetes	Bacteroidia	Bacteroidales	Bacteroidaceae	Bacteroides	Bacteroides_sp._2_2_4
OTU58	0	0	0	0	0	0	0	1	0	0	0	0	Bacteria	no_rank_Bacteria	Verrucomicrobia	Verrucomicrobiae	Verrucomicrobiales	Verrucomicrobiaceae	Akkermansia	Akkermansia_uncultured_Bacteroidaceae_bacterium
OTU59	0	0	0	0	0	0	0	2	0	0	0	0	Bacteria	no_rank_Bacteria	Firmicutes	Clostridia	Clostridiales	Lachnospiraceae	Blautia	Blautia_glucerasea
OTU60	0	0	0	0	0	0	0	1	0	0	0	0	Bacteria	no_rank_Bacteria	Bacteroidetes	Bacteroidia	Bacteroidales	Bacteroidaceae	Bacteroides	unclassified_Bacteroides
OTU61	0	0	0	0	0	0	0	1	0	0	0	0	Bacteria	no_rank_Bacteria	Bacteroidetes	Bacteroidia	Bacteroidales	Bacteroidaceae	Bacteroides	Bacteroides_sp._AR20
OTU62	0	0	0	0	0	0	0	1	0	0	0	0	Bacteria	no_rank_Bacteria	Bacteroidetes	Bacteroidia	Bacteroidales	Bacteroidaceae	Bacteroides	Bacteroides_sp._AR20
OTU63	0	0	0	0	0	0	0	1	0	0	0	0	Bacteria	no_rank_Bacteria	Firmicutes	Clostridia	Clostridiales	Ruminococcaceae	no_rank_Ruminococcaceae	Subdoligranulum_sp._4_3_54A2FAA
OTU64	0	0	0	0	0	0	0	1	0	0	0	0	Bacteria	no_rank_Bacteria	Firmicutes	Clostridia	Clostridiales	Ruminococcaceae	no_rank_Ruminococcaceae	Clostridium_sp._Culture_Jar-44
OTU65	0	0	0	0	0	0	0	1	0	0	0	0	Bacteria	no_rank_Bacteria	Bacteroidetes	Bacteroidia	Bacteroidales	Bacteroidaceae	Bacteroides	Bacteroides_chinchillae
OTU66	0	0	0	0	0	0	0	1	0	0	0	0	Bacteria	no_rank_Bacteria	Bacteroidetes	Bacteroidia	Bacteroidales	Bacteroidaceae	Bacteroides	iron-reducing_enrichment_clone_Cl-A12
OTU67	0	0	0	0	0	0	0	1	0	0	0	0	Bacteria	no_rank_Bacteria	Bacteroidetes	Bacteroidia	Bacteroidales	Bacteroidaceae	Bacteroides	uncultured_bacterium_adhufec303
OTU68	0	0	0	0	0	0	0	1	0	0	0	0	Bacteria	no_rank_Bacteria	Bacteroidetes	Bacteroidia	Bacteroidales	Bacteroidaceae	Bacteroides	Bacteroides_sp._F-4
OTU69	0	0	0	0	0	0	0	1	0	0	0	0	Bacteria	no_rank_Bacteria	Bacteroidetes	Bacteroidia	Bacteroidales	Bacteroidaceae	Bacteroides	Bacteroides_sp._AR29
OTU70	0	0	0	0	0	0	0	1	0	0	0	0	Bacteria	no_rank_Bacteria	Verrucomicrobia	Verrucomicrobiae	Verrucomicrobiales	Verrucomicrobiaceae	Akkermansia	Akkermansia_muciniphila
OTU71	0	0	0	0	0	0	0	1	0	0	0	0	Bacteria	no_rank_Bacteria	Bacteroidetes	Bacteroidia	Bacteroidales	Bacteroidaceae	Bacteroides	Bacteroides_sp._AR20
OTU72	0	0	0	0	0	0	0	1	0	0	0	0	unclassified	unclassified	unclassified	unclassified	unclassified	unclassified	unclassified	unclassified
OTU73	0	0	0	0	0	0	0	1	0	0	0	0	Bacteria	no_rank_Bacteria	Firmicutes	Clostridia	Clostridiales	Veillonellaceae	Phascolarctobacterium	Phascolarctobacterium_sp._canine_oral_taxon_149
OTU74	0	0	0	0	0	0	0	1	0	0	0	0	Bacteria	no_rank_Bacteria	Proteobacteria	Epsilonproteobacteria	Campylobacterales	Helicobacteraceae	Helicobacter	Helicobacter_ganmani
OTU75	0	0	0	0	0	0	0	1	0	0	0	0	Bacteria	no_rank_Bacteria	Bacteroidetes	Bacteroidia	Bacteroidales	Bacteroidaceae	Bacteroides	unclassified_Bacteroides
OTU76	0	0	0	0	0	0	0	1	0	0	0	0	Bacteria	no_rank_Bacteria	Bacteroidetes	Bacteroidia	Bacteroidales	Bacteroidaceae	Bacteroides	Bacteroides_sp._265d
OTU77	0	0	0	0	0	0	0	1	0	0	0	0	Bacteria	no_rank_Bacteria	Proteobacteria	Alphaproteobacteria	Rhodospirillales	Rhodospirillaceae	Thalassospira	Thalassospira_uncultured_bacterium
OTU78	0	0	0	0	0	0	0	1	0	0	0	0	Bacteria	no_rank_Bacteria	Bacteroidetes	Bacteroidia	Bacteroidales	Bacteroidaceae	Bacteroides	Bacteroides_sp._D20
OTU79	0	0	0	0	0	0	0	1	0	0	0	0	Bacteria	no_rank_Bacteria	Bacteroidetes	Bacteroidia	Bacteroidales	Porphyromonadaceae	Parabacteroides	Bacteroides_sp._CR-5
OTU80	0	0	0	0	0	0	0	1	0	0	0	0	Bacteria	no_rank_Bacteria	Bacteroidetes	Bacteroidia	Bacteroidales	Bacteroidaceae	Bacteroides	Bacteroides_sp._AR20
OTU81	0	0	0	0	0	0	0	1	0	0	0	0	Bacteria	no_rank_Bacteria	Bacteroidetes	Bacteroidia	Bacteroidales	Prevotellaceae	no_rank_Prevotellaceae	uncultured_bacterium_34R1
OTU82	0	0	0	0	0	0	0	1	0	0	0	0	Bacteria	no_rank_Bacteria	Bacteroidetes	Bacteroidia	Bacteroidales	Bacteroidaceae	Bacteroides	Bacteroides_sp._D20
OTU83	0	0	0	0	0	0	0	1	0	0	0	0	Bacteria	no_rank_Bacteria	Bacteroidetes	Bacteroidia	Bacteroidales	Bacteroidaceae	Bacteroides	unclassified_Bacteroides
OTU84	0	0	0	0	0	0	0	0	2	0	0	0	Bacteria	no_rank_Bacteria	Bacteroidetes	Bacteroidia	Bacteroidales	no_rank_Bacteroidales	no_rank_Bacteroidales	uncultured_Barnesiella_sp.
OTU85	0	0	0	0	0	0	0	0	1	0	0	0	Bacteria	no_rank_Bacteria	Firmicutes	Clostridia	Clostridiales	Ruminococcaceae	Ruminococcus	uncultured_rumen_bacterium_4C0d-16
OTU86	0	0	0	0	0	0	0	0	1	0	0	0	Bacteria	no_rank_Bacteria	Firmicutes	Clostridia	Clostridiales	Ruminococcaceae	no_rank_Ruminococcaceae	uncultured_bacterium_adhufec108
OTU87	0	0	0	0	0	0	0	0	1	0	0	0	Bacteria	no_rank_Bacteria	Firmicutes	Clostridia	Clostridiales	Ruminococcaceae	no_rank_Ruminococcaceae	Clostridiaceae_bacterium_NML_061030
OTU88	0	0	0	0	0	0	0	0	1	0	0	0	Bacteria	no_rank_Bacteria	Bacteroidetes	Bacteroidia	Bacteroidales	no_rank_Bacteroidales	no_rank_Bacteroidales	S24-7_uncultured_bacterium
OTU89	0	0	0	0	0	0	0	0	1	0	0	0	Bacteria	no_rank_Bacteria	Firmicutes	Clostridia	Clostridiales	Lachnospiraceae	no_rank_Lachnospiraceae	Lachnospiraceae_uncultured_uncultured_bacterium
OTU90	0	0	0	0	0	0	0	0	1	0	0	0	Bacteria	no_rank_Bacteria	Bacteroidetes	Bacteroidia	Bacteroidales	no_rank_Bacteroidales	no_rank_Bacteroidales	Porphyromonadaceae_bacterium_C941
OTU91	0	0	0	0	0	0	0	0	1	0	0	0	Bacteria	no_rank_Bacteria	Firmicutes	Bacilli	Lactobacillales	Lactobacillaceae	Lactobacillus	Lactobacillus_sp._DJF_SLA41
OTU92	0	0	0	0	0	0	0	0	1	0	0	0	Bacteria	no_rank_Bacteria	Firmicutes	Clostridia	Clostridiales	Ruminococcaceae	no_rank_Ruminococcaceae	Clostridium_sp._Culture_Jar-13
OTU93	0	0	0	0	0	0	0	0	1	0	0	0	Bacteria	no_rank_Bacteria	Bacteroidetes	Bacteroidia	Bacteroidales	no_rank_Bacteroidales	no_rank_Bacteroidales	S24-7_uncultured_bacterium
OTU94	0	0	0	0	0	0	0	0	1	0	0	0	Bacteria	no_rank_Bacteria	Acidobacteria	Holophagae	no_rank_Holophagae	no_rank_Holophagae	no_rank_Holophagae	uncultured_bacterium_gp7
OTU95	0	0	0	0	0	0	0	0	1	0	0	0	Bacteria	no_rank_Bacteria	Bacteroidetes	Bacteroidia	Bacteroidales	no_rank_Bacteroidales	no_rank_Bacteroidales	uncultured_Barnesiella_sp.
OTU96	0	0	0	0	0	0	0	0	1	0	0	0	Bacteria	no_rank_Bacteria	Firmicutes	Clostridia	Clostridiales	Ruminococcaceae	no_rank_Ruminococcaceae	bacterium_ASF500
OTU97	0	0	0	0	0	0	0	0	1	0	0	0	Bacteria	no_rank_Bacteria	Firmicutes	Clostridia	Clostridiales	Veillonellaceae	Phascolarctobacterium	Phascolarctobacterium_uncultured_Firmicutes_bacterium
OTU98	0	0	0	0	0	0	0	0	1	0	0	0	Bacteria	no_rank_Bacteria	Firmicutes	Clostridia	Clostridiales	Lachnospiraceae	Blautia	Ruminococcus_sp._WAL_17306
OTU99	0	0	0	0	0	0	0	0	1	0	0	0	Bacteria	no_rank_Bacteria	Tenericutes	Mollicutes	no_rank_Mollicutes	no_rank_Mollicutes	no_rank_Mollicutes	wallaby_gut_metagenome
OTU100	0	0	0	0	0	0	0	0	1	0	0	0	Bacteria	no_rank_Bacteria	Firmicutes	Bacilli	Lactobacillales	Lactobacillaceae	Lactobacillus	unclassified_Lactobacillus
OTU101	0	0	0	0	0	0	0	0	1	0	0	0	Bacteria	no_rank_Bacteria	Firmicutes	Erysipelotrichi	Erysipelotrichales	Erysipelotrichaceae	no_rank_Erysipelotrichaceae	Clostridium_sp._HGF2
OTU102	0	0	0	0	0	0	0	0	1	0	0	0	Bacteria	no_rank_Bacteria	Bacteroidetes	Bacteroidia	Bacteroidales	Bacteroidaceae	Bacteroides	Bacteroides_cellulosilyticus
OTU103	0	0	0	0	0	0	0	0	1	0	0	0	unclassified	unclassified	unclassified	unclassified	unclassified	unclassified	unclassified	unclassified
OTU104	0	0	0	0	0	0	0	0	1	0	0	0	Bacteria	no_rank_Bacteria	Firmicutes	Clostridia	Clostridiales	Ruminococcaceae	no_rank_Ruminococcaceae	Clostridiales_bacterium_24-4c
OTU105	0	0	0	0	0	0	0	0	1	0	0	0	Bacteria	no_rank_Bacteria	Proteobacteria	Alphaproteobacteria	Rhodospirillales	Rhodospirillaceae	Thalassospira	Rhodospirillaceae_bacterium_PH30
OTU106	0	0	0	0	0	0	0	0	1	0	0	0	Bacteria	no_rank_Bacteria	Firmicutes	Clostridia	Clostridiales	Lachnospiraceae	Blautia	Blautia_stercoris
OTU107	0	0	0	0	0	0	0	0	1	0	0	0	Bacteria	no_rank_Bacteria	Firmicutes	Clostridia	Clostridiales	Ruminococcaceae	no_rank_Ruminococcaceae	unidentified_rumen_bacterium_RF34
OTU108	0	0	0	0	0	0	0	0	1	0	0	0	Bacteria	no_rank_Bacteria	Firmicutes	Clostridia	Clostridiales	Lachnospiraceae	no_rank_Lachnospiraceae	Clostridium_sp._Clone-16
OTU109	0	0	0	0	0	0	0	0	1	0	0	0	Bacteria	no_rank_Bacteria	Firmicutes	Clostridia	Clostridiales	Ruminococcaceae	no_rank_Ruminococcaceae	Ruminococcaceae_uncultured_uncultured_bacterium
OTU110	0	0	0	0	0	0	0	0	1	0	0	0	Bacteria	no_rank_Bacteria	Firmicutes	Bacilli	Lactobacillales	Lactobacillaceae	Lactobacillus	unclassified_Lactobacillus
OTU111	0	0	0	0	0	0	0	0	1	0	0	0	Bacteria	no_rank_Bacteria	Firmicutes	Clostridia	Clostridiales	Ruminococcaceae	no_rank_Ruminococcaceae	uncultured_rumen_bacterium_3C0d-19
OTU112	0	0	0	0	0	0	0	0	1	0	0	0	Bacteria	no_rank_Bacteria	Firmicutes	Clostridia	Clostridiales	Lachnospiraceae	no_rank_Lachnospiraceae	Lachnospiraceae_bacterium_2_1_46FAA
OTU113	0	0	0	0	0	0	0	0	1	0	0	0	Bacteria	no_rank_Bacteria	Firmicutes	Clostridia	Clostridiales	Lachnospiraceae	no_rank_Lachnospiraceae	Clostridium_sp._Clone-16
OTU114	0	0	0	0	0	0	0	0	1	0	0	0	Bacteria	no_rank_Bacteria	Firmicutes	Clostridia	Clostridiales	Ruminococcaceae	no_rank_Ruminococcaceae	Firmicutes_bacterium_DJF_VP44
OTU115	0	0	0	0	0	0	0	0	1	0	0	0	Bacteria	no_rank_Bacteria	Firmicutes	Clostridia	Clostridiales	Ruminococcaceae	no_rank_Ruminococcaceae	Clostridium_sp._Culture_Jar-13
OTU116	0	0	0	0	0	0	0	0	1	0	0	0	Bacteria	no_rank_Bacteria	Firmicutes	Clostridia	Clostridiales	Lachnospiraceae	no_rank_Lachnospiraceae	bacterium_CT-m2
OTU117	0	0	0	0	0	0	0	0	1	0	0	0	Bacteria	no_rank_Bacteria	Firmicutes	Clostridia	Clostridiales	Ruminococcaceae	Ruminococcus	Ruminococcus_sp._DJF_VR87
OTU118	0	0	0	0	0	0	0	0	1	0	0	0	Bacteria	no_rank_Bacteria	Actinobacteria	Actinobacteria	no_rank_Actinobacteria	Corynebacteriaceae	Corynebacterium	unclassified_Corynebacterium
OTU119	0	0	0	0	0	0	0	0	1	0	0	0	Bacteria	no_rank_Bacteria	Bacteroidetes	Bacteroidia	Bacteroidales	no_rank_Bacteroidales	no_rank_Bacteroidales	S24-7_uncultured_bacterium
OTU120	0	0	0	0	0	0	0	0	1	0	0	0	Bacteria	no_rank_Bacteria	Firmicutes	Bacilli	Lactobacillales	Lactobacillaceae	Lactobacillus	unclassified_Lactobacillus
OTU121	0	0	0	0	0	0	0	0	1	0	0	0	Bacteria	no_rank_Bacteria	Bacteroidetes	Bacteroidia	Bacteroidales	no_rank_Bacteroidales	no_rank_Bacteroidales	S24-7_wallaby_gut_metagenome
OTU122	0	0	0	0	0	0	0	0	1	0	0	0	Eukaryota	Metazoa	Arthropoda	Insecta	no_rank_Insecta	no_rank_Insecta	no_rank_Insecta	Clephydroneura_sp._Kepong
OTU123	0	0	0	0	0	0	0	0	1	0	0	0	Bacteria	no_rank_Bacteria	Tenericutes	Mollicutes	no_rank_Mollicutes	no_rank_Mollicutes	no_rank_Mollicutes	uncultured_Erysipelotrichaceae_bacterium
OTU124	0	0	0	0	0	0	0	0	1	0	0	0	Bacteria	no_rank_Bacteria	Firmicutes	Clostridia	Clostridiales	Lachnospiraceae	Johnsonella	Eubacterium_sp._oral_clone_BR088
OTU125	0	0	0	0	0	0	0	0	1	0	0	0	Bacteria	no_rank_Bacteria	Firmicutes	Clostridia	Clostridiales	Lachnospiraceae	no_rank_Lachnospiraceae	unidentified_rumen_bacterium_RFN48
OTU126	0	0	0	0	0	0	0	0	1	0	0	0	Bacteria	no_rank_Bacteria	Tenericutes	Mollicutes	no_rank_Mollicutes	no_rank_Mollicutes	no_rank_Mollicutes	wallaby_gut_metagenome
OTU127	0	0	0	0	0	0	0	0	1	0	0	0	Bacteria	no_rank_Bacteria	Bacteroidetes	Bacteroidia	Bacteroidales	no_rank_Bacteroidales	no_rank_Bacteroidales	S24-7_uncultured_bacterium
OTU128	0	0	0	0	0	0	0	0	1	0	0	0	Bacteria	no_rank_Bacteria	Acidobacteria	Acidobacteria	no_rank_Acidobacteria	no_rank_Acidobacteria	Candidatus_Chloracidobacterium	Candidatus_Chloracidobacterium_uncultured_soil_bacterium
OTU129	0	0	0	0	0	0	0	0	1	0	0	0	Bacteria	no_rank_Bacteria	Firmicutes	Clostridia	Clostridiales	Lachnospiraceae	no_rank_Lachnospiraceae	Clostridium_sp._Clone-16
OTU130	0	0	0	0	0	0	0	0	1	0	0	0	Bacteria	no_rank_Bacteria	Chlorobi	Chlorobia	Chlorobiales	no_rank_Chlorobiales	no_rank_Chlorobiales	uncultured_bacterium_#0319-6E22
OTU131	0	0	0	0	0	0	0	0	1	0	0	0	Bacteria	no_rank_Bacteria	Bacteroidetes	Bacteroidia	Bacteroidales	no_rank_Bacteroidales	no_rank_Bacteroidales	S24-7_uncultured_bacterium
OTU132	0	0	0	0	0	0	0	0	1	0	0	0	Bacteria	no_rank_Bacteria	Bacteroidetes	Bacteroidia	Bacteroidales	no_rank_Bacteroidales	no_rank_Bacteroidales	S24-7_uncultured_bacterium
OTU133	0	0	0	2	0	0	0	0	0	0	0	0	Bacteria	no_rank_Bacteria	Firmicutes	Clostridia	Clostridiales	Ruminococcaceae	no_rank_Ruminococcaceae	Eubacterium_coprostanoligenes
OTU134	0	0	0	1	0	0	0	0	0	0	0	0	Bacteria	no_rank_Bacteria	Firmicutes	Clostridia	Clostridiales	Lachnospiraceae	no_rank_Lachnospiraceae	rumen_bacterium_NK4B4
OTU135	0	0	0	1	0	0	0	0	0	0	0	0	Bacteria	no_rank_Bacteria	Firmicutes	Clostridia	Clostridiales	Lachnospiraceae	Oribacterium	bacterium_YE55
OTU136	0	0	0	1	0	0	0	0	0	0	0	0	Bacteria	no_rank_Bacteria	Bacteroidetes	Bacteroidia	Bacteroidales	Porphyromonadaceae	Butyricimonas	Butyricimonas_uncultured_Bacteroidetes_bacterium
OTU137	0	0	0	1	0	0	0	0	0	0	0	0	Bacteria	no_rank_Bacteria	Firmicutes	Clostridia	Clostridiales	Ruminococcaceae	no_rank_Ruminococcaceae	unidentified_rumen_bacterium_12-124
OTU138	0	0	0	1	0	0	0	0	0	0	0	0	unclassified	unclassified	unclassified	unclassified	unclassified	unclassified	unclassified	unclassified
OTU139	0	0	0	1	0	0	0	0	0	0	0	0	Bacteria	no_rank_Bacteria	Firmicutes	Clostridia	Clostridiales	Lachnospiraceae	no_rank_Lachnospiraceae	rumen_bacterium_NK4B65
OTU140	0	0	0	1	0	0	0	0	0	0	0	0	Bacteria	no_rank_Bacteria	Firmicutes	Clostridia	Clostridiales	Ruminococcaceae	no_rank_Ruminococcaceae	uncultured_bacterium_adhufec269
OTU141	0	0	0	1	0	0	0	0	0	0	0	0	Bacteria	no_rank_Bacteria	Firmicutes	Clostridia	Clostridiales	Ruminococcaceae	no_rank_Ruminococcaceae	unidentified_rumen_bacterium_12-124
OTU142	0	0	0	1	0	0	0	0	0	0	0	0	Bacteria	no_rank_Bacteria	Bacteroidetes	Bacteroidia	Bacteroidales	no_rank_Bacteroidales	no_rank_Bacteroidales	Gram-negative_bacterium_cTPY-13
OTU143	0	0	0	1	0	0	0	0	0	0	0	0	Bacteria	no_rank_Bacteria	Firmicutes	Bacilli	Lactobacillales	Lactobacillaceae	Lactobacillus	unclassified_Lactobacillus
OTU144	0	0	0	1	0	0	0	0	0	0	0	0	Bacteria	no_rank_Bacteria	Bacteroidetes	Bacteroidia	Bacteroidales	Bacteroidaceae	Bacteroides	Bacteroides_sp._TP-5
OTU145	0	0	0	1	0	0	0	0	0	0	0	0	Bacteria	no_rank_Bacteria	Firmicutes	Clostridia	Clostridiales	no_rank_Clostridiales	Fusibacter	Fusibacter_unidentified_proteobacterium
OTU146	0	0	0	1	0	0	0	0	0	0	0	0	Bacteria	no_rank_Bacteria	Firmicutes	Clostridia	Clostridiales	Lachnospiraceae	Marvinbryantia	Marvinbryantia_uncultured_organism
OTU147	0	0	0	1	0	0	0	0	0	0	0	0	Bacteria	no_rank_Bacteria	Firmicutes	Bacilli	Lactobacillales	Lactobacillaceae	Lactobacillus	unclassified_Lactobacillus
OTU148	0	0	0	1	0	0	0	0	0	0	0	0	Bacteria	no_rank_Bacteria	no_rank_Bacteria	no_rank_Bacteria	no_rank_Bacteria	no_rank_Bacteria	no_rank_Bacteria	TM7_phylum_sp._oral_clone_CW040
OTU149	0	0	0	1	0	0	0	0	0	0	0	0	Bacteria	no_rank_Bacteria	Firmicutes	Clostridia	Clostridiales	Ruminococcaceae	no_rank_Ruminococcaceae	unidentified_rumen_bacterium_12-110
OTU150	0	0	0	1	0	0	0	0	0	0	0	0	Bacteria	no_rank_Bacteria	Firmicutes	Clostridia	Clostridiales	Lachnospiraceae	Moryella	Moryella_uncultured_organism
OTU151	0	0	0	1	0	0	0	0	0	0	0	0	Bacteria	no_rank_Bacteria	Firmicutes	Clostridia	Clostridiales	Ruminococcaceae	no_rank_Ruminococcaceae	Clostridiales_bacterium_canine_oral_taxon_123
OTU152	0	0	0	1	0	0	0	0	0	0	0	0	Bacteria	no_rank_Bacteria	Bacteroidetes	Bacteroidia	Bacteroidales	Porphyromonadaceae	Parabacteroides	Bacteroides_sp._ASF519
OTU153	0	0	0	1	0	0	0	0	0	0	0	0	Bacteria	no_rank_Bacteria	Firmicutes	Clostridia	Clostridiales	no_rank_Clostridiales	no_rank_Clostridiales	Family_XIII_Incertae_Sedis_uncultured_uncultured_Clostridales_Family_XIII_bacterium
OTU154	0	0	0	1	0	0	0	0	0	0	0	0	Bacteria	no_rank_Bacteria	Bacteroidetes	Bacteroidia	Bacteroidales	no_rank_Bacteroidales	no_rank_Bacteroidales	S24-7_uncultured_bacterium
OTU155	0	0	0	1	0	0	0	0	0	0	0	0	Bacteria	no_rank_Bacteria	Firmicutes	Bacilli	Lactobacillales	Streptococcaceae	Streptococcus	Streptococcus_sp._2777-2-07
OTU156	0	0	0	1	0	0	0	0	0	0	0	0	Bacteria	no_rank_Bacteria	Firmicutes	Clostridia	Clostridiales	Lachnospiraceae	no_rank_Lachnospiraceae	Lachnospiraceae_uncultured_Firmicutes_bacterium
OTU157	0	0	0	1	0	0	0	0	0	0	0	0	Bacteria	no_rank_Bacteria	Firmicutes	Clostridia	Clostridiales	Ruminococcaceae	Ruminococcus	rumen_bacterium_NK2B18
OTU158	0	0	0	1	0	0	0	0	0	0	0	0	Bacteria	no_rank_Bacteria	Firmicutes	Clostridia	Clostridiales	Lachnospiraceae	no_rank_Lachnospiraceae	unidentified_rumen_bacterium_RC28
OTU159	0	0	0	1	0	0	0	0	0	0	0	0	Bacteria	no_rank_Bacteria	Firmicutes	Bacilli	Lactobacillales	Lactobacillaceae	Lactobacillus	Lactobacillus_sp._oral_clone_CX036
OTU160	0	0	0	1	0	0	0	0	0	0	0	0	Bacteria	no_rank_Bacteria	Firmicutes	Clostridia	Clostridiales	Lachnospiraceae	no_rank_Lachnospiraceae	rumen_bacterium_NK4B65
OTU161	0	0	0	1	0	0	0	0	0	0	0	0	Bacteria	no_rank_Bacteria	Firmicutes	Bacilli	Lactobacillales	Streptococcaceae	Lactococcus	Lactococcus_uncultured_Streptococcus_sp.
OTU162	0	0	0	0	1	0	0	0	0	0	0	0	unclassified	unclassified	unclassified	unclassified	unclassified	unclassified	unclassified	unclassified
OTU163	0	0	0	0	1	0	0	0	0	0	0	0	Bacteria	no_rank_Bacteria	Firmicutes	Clostridia	Clostridiales	Lachnospiraceae	no_rank_Lachnospiraceae	Clostridium_sp._Clone-16
OTU164	0	0	0	0	1	0	0	0	0	0	0	0	Bacteria	no_rank_Bacteria	Firmicutes	Bacilli	Lactobacillales	Lactobacillaceae	Lactobacillus	Lactobacillus_sp._20326H4L1
OTU165	0	0	0	0	1	0	0	0	0	0	0	0	Bacteria	no_rank_Bacteria	Firmicutes	Bacilli	Lactobacillales	Lactobacillaceae	Lactobacillus	unclassified_Lactobacillus
OTU166	0	0	0	0	1	0	0	0	0	0	0	0	Bacteria	no_rank_Bacteria	Firmicutes	Bacilli	Lactobacillales	Streptococcaceae	Streptococcus	Streptococcus_sp._YE54
OTU167	0	0	0	0	1	0	0	0	0	0	0	0	Bacteria	no_rank_Bacteria	Firmicutes	Bacilli	Lactobacillales	Lactobacillaceae	Lactobacillus	bacterium_ii1264
OTU168	0	0	0	0	1	0	0	0	0	0	0	0	Bacteria	no_rank_Bacteria	Firmicutes	Clostridia	Clostridiales	Ruminococcaceae	Ruminococcus	Ruminococcus_sp._DJF_VR87
OTU169	0	0	0	0	1	0	0	0	0	0	0	0	Bacteria	no_rank_Bacteria	Firmicutes	Clostridia	Clostridiales	Ruminococcaceae	no_rank_Ruminococcaceae	uncultured_rumen_bacterium_3C0d-19
OTU170	0	0	0	0	1	0	0	0	0	0	0	0	Bacteria	no_rank_Bacteria	Firmicutes	Clostridia	Clostridiales	no_rank_Clostridiales	no_rank_Clostridiales	Family_XIII_Incertae_Sedis_Incertae_Sedis_uncultured_Clostridiales_bacterium
OTU171	0	0	0	0	1	0	0	0	0	0	0	0	Bacteria	no_rank_Bacteria	Bacteroidetes	Bacteroidia	Bacteroidales	Rikenellaceae	Alistipes	Bacteroides_sp._DSM_12148
OTU172	0	0	0	0	1	0	0	0	0	0	0	0	Bacteria	no_rank_Bacteria	Bacteroidetes	Bacteroidia	Bacteroidales	no_rank_Bacteroidales	no_rank_Bacteroidales	Gram-negative_bacterium_cTPY-13
OTU173	0	0	0	0	1	0	0	0	0	0	0	0	Bacteria	no_rank_Bacteria	Firmicutes	Bacilli	Lactobacillales	Lactobacillaceae	Lactobacillus	bacterium_SM8-19
OTU174	0	0	0	0	1	0	0	0	0	0	0	0	Bacteria	no_rank_Bacteria	Firmicutes	Clostridia	Clostridiales	Ruminococcaceae	Anaerotruncus	Anaerotruncus_uncultured_Clostridiales_bacterium
OTU175	0	0	0	0	1	0	0	0	0	0	0	0	Bacteria	no_rank_Bacteria	Elusimicrobia	Elusimicrobia	no_rank_Elusimicrobia	no_rank_Elusimicrobia	no_rank_Elusimicrobia	Lineage_IIa_uncultured_bacterium
OTU176	0	0	0	0	1	0	0	0	0	0	0	0	Bacteria	no_rank_Bacteria	Firmicutes	Bacilli	Lactobacillales	Lactobacillaceae	Lactobacillus	Lactobacillus_sp._NBRC_14513
OTU177	0	0	0	0	1	0	0	0	0	0	0	0	Bacteria	no_rank_Bacteria	Tenericutes	Mollicutes	no_rank_Mollicutes	no_rank_Mollicutes	no_rank_Mollicutes	uncultured_Erysipelotrichaceae_bacterium
OTU178	0	0	0	0	1	0	0	0	0	0	0	0	Bacteria	no_rank_Bacteria	Firmicutes	Clostridia	Clostridiales	Ruminococcaceae	Ruminococcus	Ruminococcus_uncultured_bacterium
OTU179	0	0	0	0	1	0	0	0	0	0	0	0	Bacteria	no_rank_Bacteria	Firmicutes	Erysipelotrichi	Erysipelotrichales	Erysipelotrichaceae	no_rank_Erysipelotrichaceae	Clostridiales_bacterium_10-3b
OTU180	0	0	0	0	1	0	0	0	0	0	0	0	Bacteria	no_rank_Bacteria	Firmicutes	Clostridia	Clostridiales	Lachnospiraceae	Moryella	Moryella_Fusobacterium_naviforme
OTU181	0	0	0	0	1	0	0	0	0	0	0	0	Bacteria	no_rank_Bacteria	Synergistetes	Synergistia	Synergistales	Synergistaceae	no_rank_Synergistaceae	uncultured_bacterium_mle1-42
OTU182	0	0	0	0	1	0	0	0	0	0	0	0	Bacteria	no_rank_Bacteria	Firmicutes	Clostridia	Clostridiales	Ruminococcaceae	no_rank_Ruminococcaceae	Clostridium_sp._Clone-3
OTU183	0	0	0	0	1	0	0	0	0	0	0	0	Bacteria	no_rank_Bacteria	Tenericutes	Mollicutes	no_rank_Mollicutes	no_rank_Mollicutes	no_rank_Mollicutes	unidentified_rumen_bacterium_RF8
OTU184	0	0	0	0	1	0	0	0	0	0	0	0	Bacteria	no_rank_Bacteria	Tenericutes	Mollicutes	no_rank_Mollicutes	no_rank_Mollicutes	no_rank_Mollicutes	uncultured_Cryptanaerobacter_sp.
OTU185	0	0	0	0	1	0	0	0	0	0	0	0	Bacteria	no_rank_Bacteria	Firmicutes	Clostridia	Clostridiales	Ruminococcaceae	no_rank_Ruminococcaceae	unidentified_rumen_bacterium_RFN25
OTU186	0	0	0	0	1	0	0	0	0	0	0	0	Bacteria	no_rank_Bacteria	Firmicutes	Clostridia	Clostridiales	Lachnospiraceae	Moryella	Lachnospiraceae_genomosp._C1
OTU187	0	0	0	0	1	0	0	0	0	0	0	0	Bacteria	no_rank_Bacteria	Bacteroidetes	Bacteroidia	Bacteroidales	Rikenellaceae	Alistipes	Bacteroides_sp._Smarlab_3302398
OTU188	0	0	0	0	1	0	0	0	0	0	0	0	Bacteria	no_rank_Bacteria	Firmicutes	Clostridia	Clostridiales	Ruminococcaceae	Ruminococcus	Ruminococcus_sp._DJF_VR87
OTU189	0	0	0	0	1	0	0	0	0	0	0	0	Bacteria	no_rank_Bacteria	Bacteroidetes	Bacteroidia	Bacteroidales	Porphyromonadaceae	Barnesiella	Barnesiella_uncultured_Bacteroidales_bacterium
OTU190	0	0	0	0	1	0	0	0	0	0	0	0	Bacteria	no_rank_Bacteria	Tenericutes	Mollicutes	no_rank_Mollicutes	no_rank_Mollicutes	no_rank_Mollicutes	uncultured_bacterium_adhufec202
OTU191	0	0	0	0	1	0	0	0	0	0	0	0	Bacteria	no_rank_Bacteria	Firmicutes	Clostridia	Clostridiales	Ruminococcaceae	no_rank_Ruminococcaceae	Clostridium_sp._Culture_Jar-8
OTU192	0	0	0	0	1	0	0	0	0	0	0	0	Bacteria	no_rank_Bacteria	Firmicutes	Clostridia	Clostridiales	Ruminococcaceae	Acetanaerobacterium	Acetanaerobacterium_uncultured_marine_bacterium
OTU193	0	0	0	0	1	0	0	0	0	0	0	0	Bacteria	no_rank_Bacteria	Proteobacteria	Epsilonproteobacteria	Campylobacterales	Helicobacteraceae	Helicobacter	Helicobacter_ganmani
OTU194	0	0	0	0	1	0	0	0	0	0	0	0	Bacteria	no_rank_Bacteria	Bacteroidetes	Bacteroidia	Bacteroidales	no_rank_Bacteroidales	no_rank_Bacteroidales	Gram-negative_bacterium_cL10-2b-4
OTU195	0	0	0	0	1	0	0	0	0	0	0	0	Bacteria	no_rank_Bacteria	Firmicutes	Clostridia	Clostridiales	Christensenellaceae	no_rank_Christensenellaceae	Christensenellaceae_uncultured_Firmicutes_bacterium
OTU196	0	0	0	0	1	0	0	0	0	0	0	0	Bacteria	no_rank_Bacteria	Bacteroidetes	Bacteroidia	Bacteroidales	Rikenellaceae	Rikenella	Rikenella_uncultured_organism
OTU197	0	0	0	0	1	0	0	0	0	0	0	0	Bacteria	no_rank_Bacteria	Firmicutes	Clostridia	Clostridiales	Ruminococcaceae	no_rank_Ruminococcaceae	unidentified_rumen_bacterium_RF34
OTU198	0	0	0	0	1	0	0	0	0	0	0	0	Bacteria	no_rank_Bacteria	Firmicutes	Clostridia	Clostridiales	Ruminococcaceae	no_rank_Ruminococcaceae	uncultured_rumen_bacterium_4C28d-12
OTU199	0	0	0	0	1	0	0	0	0	0	0	0	Bacteria	no_rank_Bacteria	Firmicutes	Clostridia	Clostridiales	Ruminococcaceae	no_rank_Ruminococcaceae	Eubacterium_sp._oral_clone_BU014
OTU200	0	0	0	0	1	0	0	0	0	0	0	0	Bacteria	no_rank_Bacteria	Firmicutes	Clostridia	Clostridiales	Lachnospiraceae	no_rank_Lachnospiraceae	Clostridium_sp._Clone-16
OTU201	0	0	0	0	1	0	0	0	0	0	0	0	Bacteria	no_rank_Bacteria	Firmicutes	Bacilli	Lactobacillales	Streptococcaceae	Streptococcus	Streptococcus_sp._YE54
OTU202	0	0	0	0	1	0	0	0	0	0	0	0	Bacteria	no_rank_Bacteria	Firmicutes	Clostridia	Clostridiales	no_rank_Clostridiales	no_rank_Clostridiales	uncultured_rumen_bacterium_3C0d-17
OTU203	0	0	0	0	1	0	0	0	0	0	0	0	Bacteria	no_rank_Bacteria	Bacteroidetes	Bacteroidia	Bacteroidales	no_rank_Bacteroidales	no_rank_Bacteroidales	S24-7_uncultured_bacterium
OTU204	0	0	0	0	1	0	0	0	0	0	0	0	Bacteria	no_rank_Bacteria	Bacteroidetes	Bacteroidia	Bacteroidales	no_rank_Bacteroidales	no_rank_Bacteroidales	S24-7_uncultured_bacterium
OTU205	0	0	0	0	1	0	0	0	0	0	0	0	Bacteria	no_rank_Bacteria	Firmicutes	Bacilli	Lactobacillales	Lactobacillaceae	Lactobacillus	unclassified_Lactobacillus
OTU206	0	0	0	0	1	0	0	0	0	0	0	0	Bacteria	no_rank_Bacteria	Firmicutes	Clostridia	Clostridiales	Ruminococcaceae	Ruminococcus	rumen_bacterium_NK3A76
OTU207	0	0	0	0	1	0	0	0	0	0	0	0	Bacteria	no_rank_Bacteria	Firmicutes	Clostridia	Clostridiales	Ruminococcaceae	no_rank_Ruminococcaceae	unidentified_rumen_bacterium_JW32
OTU208	0	0	0	0	1	0	0	0	0	0	0	0	Bacteria	no_rank_Bacteria	Firmicutes	Clostridia	Clostridiales	Lachnospiraceae	no_rank_Lachnospiraceae	Lachnospiraceae_bacterium_DJF_VP30
OTU209	0	0	0	0	1	0	0	0	0	0	0	0	Bacteria	no_rank_Bacteria	Firmicutes	Bacilli	Lactobacillales	Lactobacillaceae	Lactobacillus	Lactobacillus_sp._ASF360
OTU210	0	0	0	0	1	0	0	0	0	0	0	0	Bacteria	no_rank_Bacteria	Firmicutes	Clostridia	Clostridiales	Lachnospiraceae	no_rank_Lachnospiraceae	Lachnospiraceae_bacterium_1_1_57FAA
OTU211	0	0	0	0	1	0	0	0	0	0	0	0	Bacteria	no_rank_Bacteria	Bacteroidetes	Bacteroidia	Bacteroidales	Rikenellaceae	Alistipes	unclassified_Alistipes
OTU212	0	0	0	0	1	0	0	0	0	0	0	0	Bacteria	no_rank_Bacteria	Firmicutes	Clostridia	Clostridiales	Lachnospiraceae	Roseburia	Roseburia_mouse_gut_metagenome
OTU213	0	0	0	0	1	0	0	0	0	0	0	0	Bacteria	no_rank_Bacteria	Firmicutes	Bacilli	Bacillales	Bacillaceae	Bacillus	Bacillus_sp._JL-34
OTU214	0	0	0	0	1	0	0	0	0	0	0	0	Bacteria	no_rank_Bacteria	Firmicutes	Clostridia	Clostridiales	no_rank_Clostridiales	no_rank_Clostridiales	Family_XIII_Incertae_Sedis_Incertae_Sedis_uncultured_Clostridiales_bacterium
OTU215	0	0	0	0	0	2	0	0	0	0	0	0	Bacteria	no_rank_Bacteria	Bacteroidetes	Bacteroidia	Bacteroidales	Rikenellaceae	no_rank_Rikenellaceae	unidentified_rumen_bacterium_RF15
OTU216	0	0	0	0	0	1	0	0	0	0	0	0	Bacteria	no_rank_Bacteria	Firmicutes	Clostridia	Clostridiales	Ruminococcaceae	no_rank_Ruminococcaceae	unidentified_rumen_bacterium_RF10
OTU217	0	0	0	0	0	1	0	0	0	0	0	0	Bacteria	no_rank_Bacteria	Firmicutes	Clostridia	Clostridiales	Lachnospiraceae	Anaerostipes	Anaerostipes_Clostridium_indolis
OTU218	0	0	0	0	0	1	0	0	0	0	0	0	Bacteria	no_rank_Bacteria	Firmicutes	Clostridia	Clostridiales	Lachnospiraceae	no_rank_Lachnospiraceae	Lachnospiraceae_uncultured_wallaby_gut_metagenome
OTU219	0	0	0	0	0	1	0	0	0	0	0	0	Bacteria	no_rank_Bacteria	Firmicutes	Clostridia	Clostridiales	Lachnospiraceae	no_rank_Lachnospiraceae	bacterium_YJ1
OTU220	0	0	0	0	0	1	0	0	0	0	0	0	Bacteria	no_rank_Bacteria	Firmicutes	Bacilli	Lactobacillales	Lactobacillaceae	Lactobacillus	Lactobacillus_sp._DJF_SLA41
OTU221	0	0	0	0	0	1	0	0	0	0	0	0	Bacteria	no_rank_Bacteria	Tenericutes	Mollicutes	no_rank_Mollicutes	no_rank_Mollicutes	no_rank_Mollicutes	RF9_uncultured_bacterium
OTU222	0	0	0	0	0	1	0	0	0	0	0	0	Bacteria	no_rank_Bacteria	Firmicutes	Bacilli	Lactobacillales	Streptococcaceae	Streptococcus	Streptococcus_ratti
OTU223	0	0	0	0	0	1	0	0	0	0	0	0	Bacteria	no_rank_Bacteria	Bacteroidetes	Bacteroidia	Bacteroidales	no_rank_Bacteroidales	no_rank_Bacteroidales	S24-7_uncultured_bacterium
OTU224	0	0	0	0	0	1	0	0	0	0	0	0	Bacteria	no_rank_Bacteria	Actinobacteria	Actinobacteria	no_rank_Actinobacteria	Streptomycetaceae	Streptomyces	Streptomyces_sp._13650C
OTU225	0	0	0	0	0	1	0	0	0	0	0	0	Bacteria	no_rank_Bacteria	Bacteroidetes	Bacteroidia	Bacteroidales	no_rank_Bacteroidales	no_rank_Bacteroidales	Gram-negative_bacterium_cL10-2b-4
OTU226	0	0	0	0	0	1	0	0	0	0	0	0	Bacteria	no_rank_Bacteria	Firmicutes	Clostridia	Clostridiales	Ruminococcaceae	no_rank_Ruminococcaceae	unidentified_rumen_bacterium_12-124
OTU227	0	0	0	0	0	1	0	0	0	0	0	0	Bacteria	no_rank_Bacteria	Firmicutes	Bacilli	Lactobacillales	Lactobacillaceae	Lactobacillus	Lactobacillus_sp._NBRC_14511
OTU228	0	0	0	0	0	1	0	0	0	0	0	0	Bacteria	no_rank_Bacteria	Firmicutes	Clostridia	Clostridiales	Lachnospiraceae	no_rank_Lachnospiraceae	Lachnospiraceae_uncultured_Firmicutes_bacterium
OTU229	0	0	0	0	0	1	0	0	0	0	0	0	Bacteria	no_rank_Bacteria	Cyanobacteria	no_rank_Cyanobacteria	no_rank_Cyanobacteria	no_rank_Cyanobacteria	no_rank_Cyanobacteria	uncultured_rumen_bacterium_4C0d-2
OTU230	0	0	0	0	0	1	0	0	0	0	0	0	Bacteria	no_rank_Bacteria	Firmicutes	Clostridia	Clostridiales	Christensenellaceae	no_rank_Christensenellaceae	uncultured_bacterium_HA16
OTU231	0	0	0	0	0	1	0	0	0	0	0	0	Bacteria	no_rank_Bacteria	Firmicutes	Bacilli	Lactobacillales	Lactobacillaceae	Lactobacillus	Lactobacillus_sp._oral_clone_HT002
OTU232	0	0	0	0	0	1	0	0	0	0	0	0	Bacteria	no_rank_Bacteria	Bacteroidetes	Bacteroidia	Bacteroidales	Marinilabiaceae	Alkaliflexus	Cytophaga_xylanolytica
OTU233	0	0	0	0	0	1	0	0	0	0	0	0	Bacteria	no_rank_Bacteria	Tenericutes	Mollicutes	no_rank_Mollicutes	no_rank_Mollicutes	no_rank_Mollicutes	RF9_uncultured_Mollicutes_bacterium
OTU234	0	0	0	0	0	1	0	0	0	0	0	0	Bacteria	no_rank_Bacteria	Firmicutes	Bacilli	Lactobacillales	Lactobacillaceae	Lactobacillus	Lactobacillus_sp._20326H4L1
OTU235	0	0	0	0	0	1	0	0	0	0	0	0	Bacteria	no_rank_Bacteria	Tenericutes	Mollicutes	no_rank_Mollicutes	no_rank_Mollicutes	no_rank_Mollicutes	RF9_uncultured_bacterium
OTU236	0	0	0	0	0	1	0	0	0	0	0	0	Bacteria	no_rank_Bacteria	Firmicutes	Clostridia	Clostridiales	Ruminococcaceae	no_rank_Ruminococcaceae	Clostridium_sp._Culture_Jar-13
OTU237	0	0	0	0	0	1	0	0	0	0	0	0	Bacteria	no_rank_Bacteria	Firmicutes	Bacilli	Lactobacillales	Lactobacillaceae	Lactobacillus	Lactobacillus_sp._oral_clone_CX036
OTU238	0	0	0	0	0	1	0	0	0	0	0	0	Bacteria	no_rank_Bacteria	Tenericutes	Mollicutes	no_rank_Mollicutes	no_rank_Mollicutes	no_rank_Mollicutes	RF9_uncultured_bacterium
OTU239	0	0	0	0	0	1	0	0	0	0	0	0	Bacteria	no_rank_Bacteria	Firmicutes	Clostridia	Clostridiales	Ruminococcaceae	no_rank_Ruminococcaceae	Clostridium_sp._NML_04A032
OTU240	0	0	0	0	0	1	0	0	0	0	0	0	Bacteria	no_rank_Bacteria	Firmicutes	Erysipelotrichi	Erysipelotrichales	Erysipelotrichaceae	no_rank_Erysipelotrichaceae	Clostridium_sp._TM-40
OTU241	0	0	0	0	0	1	0	0	0	0	0	0	Bacteria	no_rank_Bacteria	Firmicutes	Clostridia	Clostridiales	Ruminococcaceae	Ruminococcus	Ruminococcus_sp._DJF_VR87
OTU242	0	0	0	0	0	1	0	0	0	0	0	0	Bacteria	no_rank_Bacteria	Firmicutes	Bacilli	Lactobacillales	Lactobacillaceae	Lactobacillus	Lactobacillus_sp._ASF360
OTU243	0	0	0	0	0	1	0	0	0	0	0	0	Bacteria	no_rank_Bacteria	Firmicutes	Clostridia	Clostridiales	Christensenellaceae	no_rank_Christensenellaceae	uncultured_rumen_bacterium_4C0d-14
OTU244	0	0	0	0	0	1	0	0	0	0	0	0	Bacteria	no_rank_Bacteria	Firmicutes	Bacilli	Lactobacillales	Lactobacillaceae	Lactobacillus	unclassified_Lactobacillus
OTU245	0	0	0	0	0	1	0	0	0	0	0	0	Bacteria	no_rank_Bacteria	Tenericutes	Mollicutes	no_rank_Mollicutes	no_rank_Mollicutes	no_rank_Mollicutes	RF9_uncultured_bacterium
OTU246	0	0	0	0	0	1	0	0	0	0	0	0	Bacteria	no_rank_Bacteria	Firmicutes	Clostridia	Clostridiales	Lachnospiraceae	no_rank_Lachnospiraceae	Clostridium_sp._Clone-26
OTU247	0	0	0	0	0	2	0	0	0	0	0	0	Bacteria	no_rank_Bacteria	Bacteroidetes	Bacteroidia	Bacteroidales	no_rank_Bacteroidales	no_rank_Bacteroidales	S24-7_uncultured_bacterium
OTU248	0	0	0	0	0	1	0	0	0	0	0	0	Bacteria	no_rank_Bacteria	Tenericutes	Mollicutes	no_rank_Mollicutes	no_rank_Mollicutes	no_rank_Mollicutes	Acholeplasmatales_bacterium_canine_oral_taxon_316
OTU249	0	0	0	0	0	1	0	0	0	0	0	0	Bacteria	no_rank_Bacteria	Firmicutes	Bacilli	Lactobacillales	Lactobacillaceae	Lactobacillus	Lactobacillus_sp._DJF_SLA41
OTU250	0	0	0	0	0	1	0	0	0	0	0	0	Bacteria	no_rank_Bacteria	Tenericutes	Mollicutes	no_rank_Mollicutes	no_rank_Mollicutes	no_rank_Mollicutes	RF9_uncultured_bacterium
OTU251	0	0	0	0	0	1	0	0	0	0	0	0	Bacteria	no_rank_Bacteria	Firmicutes	Bacilli	Lactobacillales	Lactobacillaceae	Lactobacillus	Lactobacillus_sp._DJF_SLA41
OTU252	0	0	0	0	0	1	0	0	0	0	0	0	Bacteria	no_rank_Bacteria	Firmicutes	Clostridia	Clostridiales	Ruminococcaceae	no_rank_Ruminococcaceae	Clostridium_sp._Culture_Jar-13
OTU253	0	0	0	0	0	1	0	0	0	0	0	0	Bacteria	no_rank_Bacteria	Firmicutes	Clostridia	Clostridiales	Ruminococcaceae	no_rank_Ruminococcaceae	unidentified_rumen_bacterium_12-110
OTU254	0	0	0	0	0	1	0	0	0	0	0	0	Bacteria	no_rank_Bacteria	Firmicutes	Bacilli	Lactobacillales	Lactobacillaceae	Lactobacillus	Lactobacillus_sp._oral_clone_HT002
OTU255	0	0	0	0	0	1	0	0	0	0	0	0	Bacteria	no_rank_Bacteria	Firmicutes	Clostridia	Clostridiales	Lachnospiraceae	no_rank_Lachnospiraceae	Lachnospiraceae_uncultured_uncultured_bacterium
OTU256	0	0	0	0	0	1	0	0	0	0	0	0	Bacteria	no_rank_Bacteria	Firmicutes	Bacilli	Lactobacillales	Lactobacillaceae	Lactobacillus	Lactobacillus_sp._DJF_SLA41
OTU257	0	0	0	0	0	1	0	0	0	0	0	0	Bacteria	no_rank_Bacteria	Firmicutes	Clostridia	Clostridiales	Ruminococcaceae	no_rank_Ruminococcaceae	unidentified_rumen_bacterium_RF30
OTU258	0	0	0	0	0	1	0	0	0	0	0	0	Bacteria	no_rank_Bacteria	Firmicutes	Clostridia	Clostridiales	Lachnospiraceae	Johnsonella	Eubacterium_sp._oral_clone_DO008
OTU259	0	0	0	0	0	1	0	0	0	0	0	0	Bacteria	no_rank_Bacteria	Firmicutes	Bacilli	Lactobacillales	Lactobacillaceae	Lactobacillus	unclassified_Lactobacillus
OTU260	0	0	0	0	0	1	0	0	0	0	0	0	Bacteria	no_rank_Bacteria	no_rank_Bacteria	no_rank_Bacteria	no_rank_Bacteria	no_rank_Bacteria	no_rank_Bacteria	uncultured_Bacillales_bacterium
OTU261	0	0	0	0	0	1	0	0	0	0	0	0	Bacteria	no_rank_Bacteria	Firmicutes	Clostridia	Clostridiales	Veillonellaceae	Schwartzia	Schwartzia_uncultured_Veillonellaceae_bacterium
OTU262	0	0	0	0	0	1	0	0	0	0	0	0	Bacteria	no_rank_Bacteria	Firmicutes	Clostridia	Clostridiales	no_rank_Clostridiales	no_rank_Clostridiales	uncultured_rumen_bacterium_3C0d-17
OTU263	0	0	0	0	0	1	0	0	0	0	0	0	Bacteria	no_rank_Bacteria	Firmicutes	Clostridia	Clostridiales	Ruminococcaceae	no_rank_Ruminococcaceae	unidentified_rumen_bacterium_RF6
OTU264	0	0	0	0	0	1	0	0	0	0	0	0	Bacteria	no_rank_Bacteria	Firmicutes	Clostridia	Clostridiales	Lachnospiraceae	no_rank_Lachnospiraceae	Clostridium_sp._Clone-16
OTU265	0	0	0	0	0	2	0	0	0	0	0	0	Bacteria	no_rank_Bacteria	Firmicutes	Clostridia	Clostridiales	Lachnospiraceae	Marvinbryantia	unclassified_Marvinbryantia
OTU266	0	0	0	0	0	1	0	0	0	0	0	0	Bacteria	no_rank_Bacteria	no_rank_Bacteria	no_rank_Bacteria	no_rank_Bacteria	no_rank_Bacteria	no_rank_Bacteria	TM7_phylum_sp._oral_clone_CW040
OTU267	0	0	0	0	0	1	0	0	0	0	0	0	Bacteria	no_rank_Bacteria	Firmicutes	Clostridia	Clostridiales	Ruminococcaceae	no_rank_Ruminococcaceae	uncultured_rumen_bacterium_4C28d-12
OTU268	0	0	0	0	0	1	0	0	0	0	0	0	Bacteria	no_rank_Bacteria	Tenericutes	Mollicutes	no_rank_Mollicutes	no_rank_Mollicutes	no_rank_Mollicutes	RF9_uncultured_Clostridiales_bacterium
OTU269	0	0	0	0	0	2	0	0	0	0	0	0	Bacteria	no_rank_Bacteria	Firmicutes	Clostridia	Clostridiales	no_rank_Clostridiales	no_rank_Clostridiales	Peptostreptococcaceae_bacterium_canine_oral_taxon_221
OTU270	0	0	0	0	0	1	0	0	0	0	0	0	Bacteria	no_rank_Bacteria	Firmicutes	Clostridia	Clostridiales	Ruminococcaceae	no_rank_Ruminococcaceae	unidentified_rumen_bacterium_12-110
OTU271	0	0	0	0	0	1	0	0	0	0	0	0	Bacteria	no_rank_Bacteria	Firmicutes	Clostridia	Clostridiales	Ruminococcaceae	no_rank_Ruminococcaceae	unidentified_rumen_bacterium_12-124
OTU272	0	0	0	0	0	1	0	0	0	0	0	0	Bacteria	no_rank_Bacteria	Firmicutes	Bacilli	Lactobacillales	Lactobacillaceae	Lactobacillus	Lactobacillus_sp._DJF_SLA41
OTU273	0	0	0	0	0	1	0	0	0	0	0	0	Bacteria	no_rank_Bacteria	Bacteroidetes	Bacteroidia	Bacteroidales	Rikenellaceae	Rikenella	Rikenella_uncultured_organism
OTU274	0	0	0	0	0	1	0	0	0	0	0	0	Bacteria	no_rank_Bacteria	Bacteroidetes	Bacteroidia	Bacteroidales	no_rank_Bacteroidales	no_rank_Bacteroidales	S24-7_uncultured_bacterium
OTU275	0	0	0	0	0	1	0	0	0	0	0	0	Bacteria	no_rank_Bacteria	Firmicutes	Clostridia	Clostridiales	Ruminococcaceae	no_rank_Ruminococcaceae	Ruminococcaceae_uncultured_uncultured_bacterium
OTU276	0	0	0	0	0	1	0	0	0	0	0	0	Bacteria	no_rank_Bacteria	Firmicutes	Erysipelotrichi	Erysipelotrichales	Erysipelotrichaceae	Allobaculum	Allobaculum_uncultured_Mollicutes_bacterium
OTU277	0	0	0	0	0	1	0	0	0	0	0	0	Bacteria	no_rank_Bacteria	Firmicutes	Clostridia	Clostridiales	Ruminococcaceae	no_rank_Ruminococcaceae	uncultured_bacterium_adhufec108
OTU278	0	0	0	0	0	1	0	0	0	0	0	0	unclassified	unclassified	unclassified	unclassified	unclassified	unclassified	unclassified	unclassified
OTU279	0	0	0	0	0	0	0	0	0	0	0	0	Bacteria	no_rank_Bacteria	Firmicutes	Bacilli	Lactobacillales	Streptococcaceae	Lactococcus	Lactococcus_sp._MARL29
OTU280	0	0	0	0	0	0	0	0	0	0	0	0	Bacteria	no_rank_Bacteria	Proteobacteria	Betaproteobacteria	Burkholderiales	Alcaligenaceae	Parasutterella	Parasutterella_excrementihominis
OTU281	0	0	0	0	0	0	0	0	0	0	0	0	Bacteria	no_rank_Bacteria	Bacteroidetes	Bacteroidia	Bacteroidales	Porphyromonadaceae	Parabacteroides	Parabacteroides_sp._dnLKV8
OTU282	0	0	0	0	0	0	0	0	0	0	0	0	Bacteria	no_rank_Bacteria	Firmicutes	Clostridia	Clostridiales	Ruminococcaceae	Butyricicoccus	Butyricicoccus_uncultured_Firmicutes_bacterium
OTU283	0	0	0	0	0	0	0	0	0	0	0	0	Bacteria	no_rank_Bacteria	Bacteroidetes	Bacteroidia	Bacteroidales	Porphyromonadaceae	Parabacteroides	Parabacteroides_sp._DJF_B086
OTU284	0	0	0	0	0	0	0	0	0	0	0	0	Bacteria	no_rank_Bacteria	Bacteroidetes	Bacteroidia	Bacteroidales	Bacteroidaceae	Bacteroides	Bacteroides_acidifaciens
OTU285	0	0	0	0	0	0	0	0	0	0	0	0	Bacteria	no_rank_Bacteria	Bacteroidetes	Bacteroidia	Bacteroidales	Bacteroidaceae	Bacteroides	unclassified_Bacteroides
OTU286	0	0	0	0	0	0	0	0	0	0	0	0	Bacteria	no_rank_Bacteria	Bacteroidetes	Bacteroidia	Bacteroidales	Porphyromonadaceae	Parabacteroides	Parabacteroides_human_gut_metagenome
OTU287	0	0	0	0	0	0	0	0	0	0	0	0	Bacteria	no_rank_Bacteria	Firmicutes	Clostridia	Clostridiales	Lachnospiraceae	Blautia	Ruminococcus_sp._M-1
OTU288	0	0	0	0	0	0	0	0	0	0	0	0	Bacteria	no_rank_Bacteria	Firmicutes	Clostridia	Clostridiales	Lachnospiraceae	Blautia	Blautia_sp._Ser5
OTU289	0	0	0	0	0	0	0	0	0	0	0	0	Bacteria	no_rank_Bacteria	Bacteroidetes	Bacteroidia	Bacteroidales	Porphyromonadaceae	Parabacteroides	unclassified_Parabacteroides
OTU290	0	0	0	0	0	0	0	0	0	0	0	0	Bacteria	no_rank_Bacteria	Firmicutes	Clostridia	Clostridiales	Lachnospiraceae	Marvinbryantia	uncultured_bacterium_adhufec40
OTU291	0	0	0	0	0	0	0	0	0	0	0	0	Bacteria	no_rank_Bacteria	Bacteroidetes	Bacteroidia	Bacteroidales	Prevotellaceae	Paraprevotella	Paraprevotella_clara
OTU292	0	0	0	0	0	0	0	0	0	0	0	0	Bacteria	no_rank_Bacteria	Verrucomicrobia	Verrucomicrobiae	Verrucomicrobiales	Verrucomicrobiaceae	Akkermansia	Akkermansia_uncultured_Bacteroidaceae_bacterium
OTU293	0	0	0	0	0	0	0	0	0	0	0	0	Bacteria	no_rank_Bacteria	Firmicutes	Clostridia	Clostridiales	Lachnospiraceae	Blautia	Blautia_sp._Ser5
OTU294	0	0	0	0	0	0	0	0	0	0	0	0	Bacteria	no_rank_Bacteria	Chloroflexi	Anaerolineae	Anaerolineales	Anaerolineaceae	no_rank_Anaerolineaceae	uncultured_sludge_bacterium_A11b
OTU295	0	0	0	0	0	0	0	0	0	0	0	0	Bacteria	no_rank_Bacteria	Firmicutes	Clostridia	Clostridiales	Lachnospiraceae	no_rank_Lachnospiraceae	Eubacteriaceae_bacterium_PEH_A
OTU296	0	0	0	0	0	0	0	0	0	0	0	0	Bacteria	no_rank_Bacteria	Firmicutes	Clostridia	Clostridiales	Lachnospiraceae	Blautia	Ruminococcus_sp._M-1
OTU297	0	0	0	0	0	0	0	0	0	0	0	0	Bacteria	no_rank_Bacteria	Bacteroidetes	Bacteroidia	Bacteroidales	Prevotellaceae	no_rank_Prevotellaceae	Prevotella_sp._Smarlab_121567
OTU298	0	0	0	0	0	0	0	0	0	0	0	0	Bacteria	no_rank_Bacteria	Bacteroidetes	Bacteroidia	Bacteroidales	Bacteroidaceae	Bacteroides	unclassified_Bacteroides
OTU299	0	0	0	0	0	0	0	0	0	0	0	0	Bacteria	no_rank_Bacteria	Proteobacteria	Deltaproteobacteria	Desulfovibrionales	Desulfovibrionaceae	Desulfovibrio	Desulfovibrio_sp._r49
OTU300	0	0	0	0	0	0	0	0	0	0	0	0	Bacteria	no_rank_Bacteria	Firmicutes	Clostridia	Clostridiales	Lachnospiraceae	Anaerostipes	Anaerostipes_uncultured_rumen_bacterium
OTU301	0	0	0	0	0	0	0	0	0	0	0	0	Bacteria	no_rank_Bacteria	Bacteroidetes	Bacteroidia	Bacteroidales	no_rank_Bacteroidales	no_rank_Bacteroidales	Gram-negative_bacterium_cL10-2b-4
OTU302	0	0	0	0	0	0	0	0	0	0	0	0	Bacteria	no_rank_Bacteria	Bacteroidetes	Bacteroidia	Bacteroidales	no_rank_Bacteroidales	no_rank_Bacteroidales	Gram-negative_bacterium_cTPY-13
OTU303	0	0	0	0	0	0	0	0	0	0	0	0	unclassified	unclassified	unclassified	unclassified	unclassified	unclassified	unclassified	unclassified
OTU304	0	0	0	0	0	0	0	0	0	0	0	0	Bacteria	no_rank_Bacteria	Bacteroidetes	Bacteroidia	Bacteroidales	Prevotellaceae	Prevotella	unidentified_rumen_bacterium_RF25
OTU305	0	0	0	0	0	0	0	0	0	0	0	0	Bacteria	no_rank_Bacteria	Firmicutes	Clostridia	Clostridiales	Lachnospiraceae	Roseburia	Lachnospiraceae_bacterium_14-2
OTU306	0	0	0	0	0	0	0	0	0	0	0	0	Bacteria	no_rank_Bacteria	Firmicutes	Clostridia	Clostridiales	Ruminococcaceae	no_rank_Ruminococcaceae	uncultured_rumen_bacterium_3C0d-19
OTU307	0	0	0	0	0	0	0	0	0	0	0	0	Bacteria	no_rank_Bacteria	Bacteroidetes	Bacteroidia	Bacteroidales	no_rank_Bacteroidales	no_rank_Bacteroidales	Gram-negative_bacterium_cL10-2b-4
OTU308	0	0	0	0	0	0	0	0	0	0	0	0	Bacteria	no_rank_Bacteria	Firmicutes	Clostridia	Clostridiales	no_rank_Clostridiales	no_rank_Clostridiales	Anaerovorax_odorimutans
OTU309	0	0	0	0	0	0	0	0	0	0	0	0	Bacteria	no_rank_Bacteria	Firmicutes	Erysipelotrichi	Erysipelotrichales	Erysipelotrichaceae	Allobaculum	Allobaculum_uncultured_Mollicutes_bacterium
OTU310	0	0	0	0	0	0	0	0	0	0	0	0	Bacteria	no_rank_Bacteria	Bacteroidetes	Bacteroidia	Bacteroidales	Prevotellaceae	Prevotella	bacterium_mpn-isolate_group_4
OTU311	0	0	0	0	0	0	0	0	0	0	0	0	Bacteria	no_rank_Bacteria	Firmicutes	Clostridia	Clostridiales	Christensenellaceae	no_rank_Christensenellaceae	bacterium_YE57
OTU312	0	0	0	0	0	0	0	0	0	0	0	0	Bacteria	no_rank_Bacteria	Bacteroidetes	Bacteroidia	Bacteroidales	Bacteroidaceae	Bacteroides	Bacteroides_acidifaciens
OTU313	0	0	0	0	0	0	0	0	0	0	0	0	Bacteria	no_rank_Bacteria	Bacteroidetes	Bacteroidia	Bacteroidales	Bacteroidaceae	Bacteroides	bacterium_str._31285
OTU314	0	0	0	0	0	0	0	0	0	0	0	0	Bacteria	no_rank_Bacteria	Firmicutes	Erysipelotrichi	Erysipelotrichales	Erysipelotrichaceae	no_rank_Erysipelotrichaceae	Clostridiales_bacterium_10-3b
OTU315	0	0	0	0	0	0	0	0	0	0	0	0	Bacteria	no_rank_Bacteria	Firmicutes	Erysipelotrichi	Erysipelotrichales	Erysipelotrichaceae	Allobaculum	Allobaculum_uncultured_Mollicutes_bacterium
OTU316	0	0	0	0	0	0	0	0	0	0	0	0	Bacteria	no_rank_Bacteria	Firmicutes	Clostridia	Clostridiales	Ruminococcaceae	Ruminococcus	rumen_bacterium_NK4B32
OTU317	0	0	0	0	0	0	0	0	0	0	0	0	Bacteria	no_rank_Bacteria	Bacteroidetes	Bacteroidia	Bacteroidales	no_rank_Bacteroidales	no_rank_Bacteroidales	Gram-negative_bacterium_cL10-2b-4
OTU318	0	0	0	0	0	0	0	0	0	0	0	0	unclassified	unclassified	unclassified	unclassified	unclassified	unclassified	unclassified	unclassified
OTU319	0	0	0	0	0	0	0	0	0	0	0	0	Bacteria	no_rank_Bacteria	Bacteroidetes	Bacteroidia	Bacteroidales	Prevotellaceae	Prevotella	unidentified_rumen_bacterium_JW7
OTU320	0	0	0	0	0	0	0	0	0	0	0	0	Bacteria	no_rank_Bacteria	Firmicutes	Clostridia	Clostridiales	Ruminococcaceae	Ruminococcus	Ruminococcus_sp._ZS2-15
OTU321	0	0	0	0	0	0	0	0	0	0	0	0	Bacteria	no_rank_Bacteria	Firmicutes	Clostridia	Clostridiales	Ruminococcaceae	no_rank_Ruminococcaceae	rumen_bacterium_NK4A214
OTU322	0	0	0	0	0	0	0	0	0	0	0	0	Bacteria	no_rank_Bacteria	Bacteroidetes	Bacteroidia	Bacteroidales	Rikenellaceae	Alistipes	uncultured_bacterium_adhufec73
OTU323	0	0	0	0	0	0	0	0	0	0	0	0	Bacteria	no_rank_Bacteria	Firmicutes	Clostridia	Clostridiales	Christensenellaceae	no_rank_Christensenellaceae	Christensenellaceae_uncultured_uncultured_bacterium
OTU324	0	0	0	0	0	0	0	0	0	0	0	0	Bacteria	no_rank_Bacteria	Firmicutes	Clostridia	Clostridiales	Lachnospiraceae	Blautia	Ruminococcus_sp._M-1
OTU325	0	0	0	0	0	0	0	0	0	0	0	0	Bacteria	no_rank_Bacteria	Bacteroidetes	Bacteroidia	Bacteroidales	no_rank_Bacteroidales	no_rank_Bacteroidales	Gram-negative_bacterium_cL10-2b-4
OTU326	0	0	0	0	0	0	0	0	0	0	0	0	Bacteria	no_rank_Bacteria	Firmicutes	Clostridia	Clostridiales	Veillonellaceae	Phascolarctobacterium	Phascolarctobacterium_sp._canine_oral_taxon_149
OTU327	0	0	0	0	0	0	0	0	0	0	0	0	Bacteria	no_rank_Bacteria	Actinobacteria	no_rank_Actinobacteria	Coriobacteriales	Coriobacteriaceae	Collinsella	unclassified_Collinsella
OTU328	0	0	0	0	0	0	0	0	0	0	0	0	Bacteria	no_rank_Bacteria	Firmicutes	Bacilli	Lactobacillales	Streptococcaceae	Streptococcus	Streptococcus_sp._GDLAMI-SD2
OTU329	0	0	0	0	0	0	0	0	0	0	0	0	Bacteria	no_rank_Bacteria	Proteobacteria	Betaproteobacteria	Burkholderiales	Alcaligenaceae	Parasutterella	Burkholderiales_bacterium_1_1_47
OTU330	0	0	0	0	0	0	0	0	0	0	0	0	Bacteria	no_rank_Bacteria	Firmicutes	Clostridia	Clostridiales	Lachnospiraceae	no_rank_Lachnospiraceae	Lachnospiraceae_uncultured_wallaby_gut_metagenome
OTU331	0	0	0	0	0	0	0	0	0	0	0	0	Bacteria	no_rank_Bacteria	Bacteroidetes	Bacteroidia	Bacteroidales	Prevotellaceae	Prevotella	Prevotella_sp._oral_taxon_782
OTU332	0	0	0	0	0	0	0	0	0	0	0	0	Bacteria	no_rank_Bacteria	Bacteroidetes	Bacteroidia	Bacteroidales	Prevotellaceae	Prevotella	unidentified_rumen_bacterium_JW7
OTU333	0	0	0	0	0	0	0	0	0	0	0	0	Bacteria	no_rank_Bacteria	Bacteroidetes	Bacteroidia	Bacteroidales	Bacteroidaceae	Bacteroides	Bacteroides_stercoris
OTU334	0	0	0	0	0	0	0	0	0	0	0	0	Bacteria	no_rank_Bacteria	Bacteroidetes	Bacteroidia	Bacteroidales	Bacteroidaceae	Bacteroides	unclassified_Bacteroides
OTU335	0	0	0	0	0	0	0	0	0	0	0	0	Bacteria	no_rank_Bacteria	Verrucomicrobia	Verrucomicrobiae	Verrucomicrobiales	Verrucomicrobiaceae	Akkermansia	Akkermansia_uncultured_Bacteroidaceae_bacterium
OTU336	0	0	0	0	0	0	0	0	0	0	0	0	Bacteria	no_rank_Bacteria	Bacteroidetes	Bacteroidia	Bacteroidales	Bacteroidaceae	Bacteroides	unclassified_Bacteroides
OTU337	0	0	0	0	0	0	0	0	0	0	0	0	Bacteria	no_rank_Bacteria	Bacteroidetes	Bacteroidia	Bacteroidales	Bacteroidaceae	Bacteroides	Bacteroides_sp._F-4
OTU338	0	0	0	0	0	0	0	0	0	0	0	0	Bacteria	no_rank_Bacteria	Bacteroidetes	Bacteroidia	Bacteroidales	Porphyromonadaceae	Parabacteroides	Bacteroides_sp._ASF519
OTU339	0	0	0	0	0	0	0	0	0	0	0	0	Bacteria	no_rank_Bacteria	Firmicutes	Bacilli	Lactobacillales	Enterococcaceae	Enterococcus	Enterococcus_sp._BBDP57
OTU340	0	0	0	0	0	0	0	0	0	0	0	0	Bacteria	no_rank_Bacteria	Bacteroidetes	Bacteroidia	Bacteroidales	Bacteroidaceae	Bacteroides	unclassified_Bacteroides
OTU341	0	0	0	0	0	0	0	0	0	0	0	0	Bacteria	no_rank_Bacteria	Firmicutes	Bacilli	Lactobacillales	Enterococcaceae	Enterococcus	unclassified_Enterococcus
OTU342	0	0	0	0	0	0	0	0	0	0	0	0	Bacteria	no_rank_Bacteria	Bacteroidetes	Bacteroidia	Bacteroidales	Bacteroidaceae	Bacteroides	Bacteroides_sp._AR20
OTU343	0	0	0	0	0	0	0	0	0	0	0	0	Bacteria	no_rank_Bacteria	Bacteroidetes	Bacteroidia	Bacteroidales	Bacteroidaceae	Bacteroides	Bacteroides_sp._JCM_17101
OTU344	0	0	0	0	0	0	0	0	0	0	0	0	Bacteria	no_rank_Bacteria	Bacteroidetes	Bacteroidia	Bacteroidales	Bacteroidaceae	Bacteroides	uncultured_bacterium_adhufec303
OTU345	0	0	0	0	0	0	0	0	0	0	0	0	Bacteria	no_rank_Bacteria	Firmicutes	Clostridia	Clostridiales	Ruminococcaceae	no_rank_Ruminococcaceae	Subdoligranulum_sp._4_3_54A2FAA
OTU346	0	0	0	0	0	0	0	0	0	0	0	0	Bacteria	no_rank_Bacteria	Firmicutes	Bacilli	Lactobacillales	Streptococcaceae	Streptococcus	Streptococcus_hyointestinalis
OTU347	0	0	0	0	0	0	0	0	0	0	0	0	Eukaryota	Metazoa	Arthropoda	Malacostraca	no_rank_Malacostraca	no_rank_Malacostraca	no_rank_Malacostraca	Oplophorus_gracilirostris
OTU348	0	0	0	0	0	0	0	0	0	0	0	0	Bacteria	no_rank_Bacteria	Bacteroidetes	Bacteroidia	Bacteroidales	Porphyromonadaceae	Parabacteroides	Parabacteroides_goldsteinii
OTU349	0	0	0	0	0	0	0	0	0	0	0	0	Bacteria	no_rank_Bacteria	Bacteroidetes	Bacteroidia	Bacteroidales	Bacteroidaceae	Bacteroides	uncultured_bacterium_adhufec51
OTU350	0	0	0	0	0	0	0	0	0	0	0	0	Bacteria	no_rank_Bacteria	Bacteroidetes	Bacteroidia	Bacteroidales	Bacteroidaceae	Bacteroides	unclassified_Bacteroides
OTU351	0	0	0	0	0	0	0	0	0	0	0	0	Bacteria	no_rank_Bacteria	Firmicutes	Clostridia	Clostridiales	Ruminococcaceae	no_rank_Ruminococcaceae	Subdoligranulum_sp._4_3_54A2FAA
OTU352	0	0	0	0	0	0	0	0	0	0	0	0	Bacteria	no_rank_Bacteria	Bacteroidetes	Bacteroidia	Bacteroidales	Bacteroidaceae	Bacteroides	unclassified_Bacteroides
OTU353	0	0	0	0	0	0	0	0	0	0	0	0	Bacteria	no_rank_Bacteria	Firmicutes	Erysipelotrichi	Erysipelotrichales	Erysipelotrichaceae	Holdemania	Holdemania_uncultured_organism
OTU354	0	0	0	0	0	0	0	0	0	0	0	0	Bacteria	no_rank_Bacteria	Firmicutes	Clostridia	Clostridiales	Ruminococcaceae	no_rank_Ruminococcaceae	Subdoligranulum_sp._4_3_54A2FAA
OTU355	0	0	0	0	0	0	0	0	0	0	0	0	Bacteria	no_rank_Bacteria	Firmicutes	Clostridia	Clostridiales	Ruminococcaceae	no_rank_Ruminococcaceae	Flavonifractor_unidentified
OTU356	0	0	0	0	0	0	0	0	0	0	0	0	Bacteria	no_rank_Bacteria	Firmicutes	Clostridia	Clostridiales	Ruminococcaceae	no_rank_Ruminococcaceae	Subdoligranulum_sp._4_3_54A2FAA
OTU357	0	0	0	0	0	0	0	0	0	0	0	0	Bacteria	no_rank_Bacteria	Bacteroidetes	Bacteroidia	Bacteroidales	Bacteroidaceae	Bacteroides	Bacteroides_sp._D2
OTU358	0	0	0	0	0	0	0	0	0	0	0	0	Bacteria	no_rank_Bacteria	Verrucomicrobia	Verrucomicrobiae	Verrucomicrobiales	Verrucomicrobiaceae	Akkermansia	Akkermansia_uncultured_Bacteroidaceae_bacterium
OTU359	0	0	0	0	0	0	0	0	0	0	0	0	Bacteria	no_rank_Bacteria	Bacteroidetes	Bacteroidia	Bacteroidales	Bacteroidaceae	Bacteroides	Bacteroidaceae_bacterium_WK042
OTU360	0	0	0	0	0	0	0	0	0	0	0	0	Bacteria	no_rank_Bacteria	Bacteroidetes	Bacteroidia	Bacteroidales	Bacteroidaceae	Bacteroides	Bacteroides_sp._D20
OTU361	0	0	0	0	0	0	0	0	0	0	0	0	Bacteria	no_rank_Bacteria	Bacteroidetes	Bacteroidia	Bacteroidales	Bacteroidaceae	Bacteroides	unclassified_Bacteroides
OTU362	0	0	0	0	0	0	0	0	0	0	0	0	Bacteria	no_rank_Bacteria	Actinobacteria	Actinobacteria	no_rank_Actinobacteria	Streptomycetaceae	Streptomyces	Streptomyces_sp._BFI_1869
OTU363	0	0	0	0	0	0	0	0	0	0	0	0	Bacteria	no_rank_Bacteria	Bacteroidetes	Bacteroidia	Bacteroidales	Bacteroidaceae	Bacteroides	Bacteroides_sp._TP-5
OTU364	0	0	0	0	0	0	0	0	0	1	0	0	Bacteria	no_rank_Bacteria	Bacteroidetes	Bacteroidia	Bacteroidales	no_rank_Bacteroidales	no_rank_Bacteroidales	Porphyromonadaceae_bacterium_C941
OTU365	0	0	0	0	0	0	0	0	0	1	0	0	Bacteria	no_rank_Bacteria	Firmicutes	Bacilli	Lactobacillales	Streptococcaceae	Streptococcus	Streptococcus_sp._GDLAMI-SD2
OTU366	0	0	0	0	0	0	0	0	0	1	0	0	Bacteria	no_rank_Bacteria	Firmicutes	Bacilli	Bacillales	Staphylococcaceae	Staphylococcus	Staphylococcus_lentus
OTU367	0	0	0	0	0	0	0	0	0	1	0	0	Bacteria	no_rank_Bacteria	Bacteroidetes	Bacteroidia	Bacteroidales	no_rank_Bacteroidales	no_rank_Bacteroidales	uncultured_Barnesiella_sp.
OTU368	0	0	0	0	0	0	0	0	0	1	0	0	Bacteria	no_rank_Bacteria	Firmicutes	Clostridia	Clostridiales	Eubacteriaceae	Anaerofustis	Anaerofustis_stercorihominis
OTU369	0	0	0	0	0	0	0	0	0	1	0	0	Bacteria	no_rank_Bacteria	Firmicutes	Clostridia	Clostridiales	Veillonellaceae	Phascolarctobacterium	Phascolarctobacterium_sp._canine_oral_taxon_149
OTU370	0	0	0	0	0	0	0	0	0	1	0	0	Bacteria	no_rank_Bacteria	Bacteroidetes	Bacteroidia	Bacteroidales	Bacteroidaceae	Bacteroides	Bacteroides_sp._F-4
OTU371	0	0	0	0	0	0	0	0	0	1	0	0	Bacteria	no_rank_Bacteria	Proteobacteria	Betaproteobacteria	Burkholderiales	Alcaligenaceae	Parasutterella	Burkholderiales_bacterium_1_1_47
OTU372	0	0	0	0	0	0	0	0	0	1	0	0	Bacteria	no_rank_Bacteria	Bacteroidetes	Bacteroidia	Bacteroidales	no_rank_Bacteroidales	no_rank_Bacteroidales	Porphyromonadaceae_bacterium_C941
OTU373	0	0	0	0	0	0	0	0	0	1	0	0	Bacteria	no_rank_Bacteria	Bacteroidetes	Bacteroidia	Bacteroidales	no_rank_Bacteroidales	no_rank_Bacteroidales	Gram-negative_bacterium_cL10-2b-4
OTU374	0	0	0	0	0	0	0	0	0	1	0	0	Bacteria	no_rank_Bacteria	Thermotogae	Thermotogae	Thermotogales	Thermotogaceae	Petrotoga	Petrotoga_sp._AR80
OTU375	0	0	0	0	0	0	0	0	0	1	0	0	Bacteria	no_rank_Bacteria	Firmicutes	Clostridia	Clostridiales	Veillonellaceae	Phascolarctobacterium	Phascolarctobacterium_succinatutens
OTU376	0	0	0	0	0	0	0	0	0	1	0	0	Bacteria	no_rank_Bacteria	Firmicutes	Clostridia	Clostridiales	Lachnospiraceae	Marvinbryantia	Lachnospiraceae_bacterium_DJF_VR44
OTU377	0	0	0	0	0	0	0	0	0	1	0	0	Bacteria	no_rank_Bacteria	Firmicutes	Clostridia	Clostridiales	Lachnospiraceae	Blautia	Ruminococcus_sp._WAL_17306
OTU378	0	0	0	0	0	0	0	0	0	1	0	0	Bacteria	no_rank_Bacteria	Firmicutes	Clostridia	Clostridiales	Ruminococcaceae	no_rank_Ruminococcaceae	uncultured_bacterium_adhufec108
OTU379	0	0	0	0	0	0	0	0	0	1	0	0	Bacteria	no_rank_Bacteria	Bacteroidetes	Bacteroidia	Bacteroidales	Marinilabiaceae	Anaerophaga	Anaerophaga_thermohalophila
OTU380	0	0	0	0	0	0	0	0	0	1	0	0	Bacteria	no_rank_Bacteria	Firmicutes	Clostridia	Clostridiales	Christensenellaceae	no_rank_Christensenellaceae	iron-reducing_bacterium_enrichment_culture_clone_HN109
OTU381	0	0	0	0	0	0	0	0	0	1	0	0	Bacteria	no_rank_Bacteria	Firmicutes	Clostridia	Clostridiales	Lachnospiraceae	Blautia	Ruminococcus_sp._WAL_17306
OTU382	0	0	0	0	0	0	0	0	0	1	0	0	Bacteria	no_rank_Bacteria	Firmicutes	Clostridia	Clostridiales	Ruminococcaceae	no_rank_Ruminococcaceae	uncultured_bacterium_adhufec108
OTU383	0	0	0	0	0	0	0	0	0	1	0	0	Bacteria	no_rank_Bacteria	Bacteroidetes	Bacteroidia	Bacteroidales	no_rank_Bacteroidales	no_rank_Bacteroidales	S24-7_uncultured_bacterium
OTU384	0	0	0	0	0	0	0	0	0	1	0	0	Bacteria	no_rank_Bacteria	Bacteroidetes	Bacteroidia	Bacteroidales	Prevotellaceae	Prevotella	Prevotella_sp._canine_oral_taxon_284
OTU385	0	0	0	0	0	0	0	0	0	1	0	0	Bacteria	no_rank_Bacteria	Firmicutes	Clostridia	Clostridiales	Lachnospiraceae	Blautia	Ruminococcus_sp._WAL_17306
OTU386	0	0	0	0	0	0	0	0	0	1	0	0	Bacteria	no_rank_Bacteria	Bacteroidetes	Bacteroidia	Bacteroidales	Porphyromonadaceae	Barnesiella	Barnesiella_uncultured_Bacteroidales_bacterium
OTU387	0	0	0	0	0	0	0	0	0	1	0	0	Bacteria	no_rank_Bacteria	Firmicutes	Clostridia	Clostridiales	Veillonellaceae	Phascolarctobacterium	Phascolarctobacterium_sp._canine_oral_taxon_149
OTU388	0	0	0	0	0	0	0	0	0	1	0	0	Bacteria	no_rank_Bacteria	Firmicutes	Clostridia	Clostridiales	Lachnospiraceae	Pseudobutyrivibrio	bacterium_YE60
OTU389	0	0	0	0	0	0	0	0	0	1	0	0	Bacteria	no_rank_Bacteria	Firmicutes	Clostridia	Clostridiales	Ruminococcaceae	no_rank_Ruminococcaceae	uncultured_bacterium_adhufec108
OTU390	0	0	0	0	0	0	0	0	0	1	0	0	Bacteria	no_rank_Bacteria	Firmicutes	Clostridia	Clostridiales	Ruminococcaceae	no_rank_Ruminococcaceae	iron-reducing_bacterium_enrichment_culture_clone_HN-HFO10
OTU391	0	0	0	0	0	0	0	0	0	1	0	0	Bacteria	no_rank_Bacteria	Firmicutes	Clostridia	Clostridiales	Veillonellaceae	Phascolarctobacterium	Phascolarctobacterium_wallaby_gut_metagenome
OTU392	0	0	0	0	0	0	0	0	0	1	0	0	Bacteria	no_rank_Bacteria	Firmicutes	Clostridia	Clostridiales	no_rank_Clostridiales	no_rank_Clostridiales	Family_XIII_Incertae_Sedis_uncultured_uncultured_Clostridales_Family_XIII_bacterium
OTU393	0	0	0	0	0	0	0	0	0	1	0	0	Bacteria	no_rank_Bacteria	Firmicutes	Clostridia	Clostridiales	Lachnospiraceae	Blautia	Ruminococcus_sp._WAL_17306
OTU394	0	0	0	0	0	0	0	0	0	1	0	0	Bacteria	no_rank_Bacteria	Proteobacteria	Epsilonproteobacteria	Campylobacterales	Helicobacteraceae	Wolinella	Wolinella_sp._canine_oral_taxon_173
OTU395	0	0	0	0	0	0	0	0	0	1	0	0	Bacteria	no_rank_Bacteria	Bacteroidetes	Bacteroidia	Bacteroidales	no_rank_Bacteroidales	no_rank_Bacteroidales	Porphyromonadaceae_bacterium_C941
OTU396	0	0	0	0	0	0	0	0	0	1	0	0	Bacteria	no_rank_Bacteria	Firmicutes	Erysipelotrichi	Erysipelotrichales	Erysipelotrichaceae	Allobaculum	Clostridium_sp._ID4
OTU397	0	0	0	0	0	0	0	0	0	1	0	0	Bacteria	no_rank_Bacteria	Firmicutes	Clostridia	Clostridiales	Lachnospiraceae	no_rank_Lachnospiraceae	Lachnospiraceae_Incertae_Sedis_uncultured_Roseburia_sp.
OTU398	0	0	0	0	0	0	0	0	0	1	0	0	Bacteria	no_rank_Bacteria	Firmicutes	Clostridia	Clostridiales	Lachnospiraceae	no_rank_Lachnospiraceae	Clostridium_sp._ASF502
OTU399	0	0	0	0	0	0	0	0	0	1	0	0	Bacteria	no_rank_Bacteria	Firmicutes	Clostridia	Clostridiales	Ruminococcaceae	no_rank_Ruminococcaceae	Ruminococcaceae_uncultured_uncultured_bacterium
OTU400	0	0	0	0	0	0	0	0	0	1	0	0	Bacteria	no_rank_Bacteria	Firmicutes	Clostridia	Clostridiales	Ruminococcaceae	no_rank_Ruminococcaceae	Lachnospiraceae_bacterium_19gly4
OTU401	0	0	0	0	0	0	0	0	0	1	0	0	Bacteria	no_rank_Bacteria	Firmicutes	Erysipelotrichi	Erysipelotrichales	Erysipelotrichaceae	no_rank_Erysipelotrichaceae	Clostridium_saccharogumia
OTU402	0	0	0	0	0	0	0	0	0	1	0	0	Bacteria	no_rank_Bacteria	Firmicutes	Bacilli	Lactobacillales	Streptococcaceae	Lactococcus	Lactococcus_sp._MARL29
OTU403	0	0	0	0	0	0	0	0	0	1	0	0	Bacteria	no_rank_Bacteria	Firmicutes	Clostridia	Thermoanaerobacterales	Thermoanaerobacterales_Thermoanaerobacteraceae	Gelria	Gelria_uncultured_organism
OTU404	0	0	0	0	0	0	0	0	0	1	0	0	Bacteria	no_rank_Bacteria	Firmicutes	Clostridia	Clostridiales	Lachnospiraceae	no_rank_Lachnospiraceae	rumen_bacterium_NK4B4
OTU405	0	0	0	0	0	0	0	0	0	1	0	0	Bacteria	no_rank_Bacteria	Firmicutes	Clostridia	Clostridiales	Christensenellaceae	no_rank_Christensenellaceae	bacterium_YE57
OTU406	0	0	0	0	0	0	0	0	0	1	0	0	Bacteria	no_rank_Bacteria	Tenericutes	Mollicutes	no_rank_Mollicutes	no_rank_Mollicutes	no_rank_Mollicutes	unidentified_rumen_bacterium_RF8
OTU407	0	0	0	0	0	0	0	0	0	1	0	0	Bacteria	no_rank_Bacteria	Firmicutes	Clostridia	Clostridiales	Veillonellaceae	Phascolarctobacterium	Phascolarctobacterium_succinatutens
OTU408	0	0	0	0	0	0	0	0	0	1	0	0	Bacteria	no_rank_Bacteria	Bacteroidetes	Bacteroidia	Bacteroidales	Bacteroidaceae	Bacteroides	Bacteroides_sp._TP-5
OTU409	0	0	0	0	0	0	0	0	0	1	0	0	Bacteria	no_rank_Bacteria	Cyanobacteria	no_rank_Cyanobacteria	no_rank_Cyanobacteria	no_rank_Cyanobacteria	no_rank_Cyanobacteria	uncultured_rumen_bacterium_4C0d-2
OTU410	0	0	0	0	0	0	0	0	0	1	0	0	Bacteria	no_rank_Bacteria	Firmicutes	Clostridia	Clostridiales	Lachnospiraceae	Blautia	butyrate-producing_bacterium_SR1/1
OTU411	0	0	0	0	0	0	0	0	0	1	0	0	Bacteria	no_rank_Bacteria	Firmicutes	Clostridia	Clostridiales	Lachnospiraceae	Blautia	Ruminococcus_sp._WAL_17306
OTU412	0	0	0	0	0	0	0	0	0	1	0	0	Bacteria	no_rank_Bacteria	Proteobacteria	Betaproteobacteria	Burkholderiales	Alcaligenaceae	Parasutterella	Burkholderiales_bacterium_1_1_47
OTU413	0	0	0	0	0	0	0	0	0	1	0	0	Bacteria	no_rank_Bacteria	Firmicutes	Clostridia	Clostridiales	Ruminococcaceae	no_rank_Ruminococcaceae	Eubacterium_coprostanoligenes
OTU414	0	0	0	0	0	0	0	0	0	1	0	0	Bacteria	no_rank_Bacteria	Bacteroidetes	Bacteroidia	Bacteroidales	no_rank_Bacteroidales	no_rank_Bacteroidales	uncultured_Barnesiella_sp.
OTU415	0	0	0	0	0	0	0	0	0	0	1	0	Bacteria	no_rank_Bacteria	Firmicutes	Clostridia	Clostridiales	Veillonellaceae	Phascolarctobacterium	Phascolarctobacterium_succinatutens
OTU416	0	0	0	0	0	0	0	0	0	0	1	0	Bacteria	no_rank_Bacteria	Firmicutes	Clostridia	Clostridiales	Ruminococcaceae	no_rank_Ruminococcaceae	iron-reducing_bacterium_enrichment_culture_clone_HN-HFO96
OTU417	0	0	0	0	0	0	0	0	0	0	1	0	Bacteria	no_rank_Bacteria	Firmicutes	Clostridia	Clostridiales	Ruminococcaceae	no_rank_Ruminococcaceae	uncultured_bacterium_adhufec311
OTU418	0	0	0	0	0	0	0	0	0	0	1	0	Bacteria	no_rank_Bacteria	Proteobacteria	Epsilonproteobacteria	Campylobacterales	Helicobacteraceae	Helicobacter	Helicobacter_apodemus
OTU419	0	0	0	0	0	0	0	0	0	0	1	0	Bacteria	no_rank_Bacteria	Firmicutes	Clostridia	Clostridiales	Ruminococcaceae	Ruminococcus	rumen_bacterium_NK4B32
OTU420	0	0	0	0	0	0	0	0	0	0	1	0	Bacteria	no_rank_Bacteria	Firmicutes	Clostridia	Clostridiales	Ruminococcaceae	Ruminococcus	uncultured_rumen_bacterium_3C0d-5
OTU421	0	0	0	0	0	0	0	0	0	0	1	0	Bacteria	no_rank_Bacteria	Firmicutes	Clostridia	Clostridiales	Ruminococcaceae	Oscillibacter	bacterium_AN1045
OTU422	0	0	0	0	0	0	0	0	0	0	1	0	Bacteria	no_rank_Bacteria	Firmicutes	Clostridia	Clostridiales	Veillonellaceae	Phascolarctobacterium	Phascolarctobacterium_succinatutens
OTU423	0	0	0	0	0	0	0	0	0	0	1	0	Bacteria	no_rank_Bacteria	Bacteroidetes	Bacteroidia	Bacteroidales	Bacteroidaceae	Bacteroides	Bacteroides_sp._JCM_17102
OTU424	0	0	0	0	0	0	0	0	0	0	1	0	Bacteria	no_rank_Bacteria	Firmicutes	Clostridia	Clostridiales	Ruminococcaceae	no_rank_Ruminococcaceae	Clostridiales_bacterium_24-4c
OTU425	0	0	0	0	0	0	0	0	0	0	1	0	Bacteria	no_rank_Bacteria	Bacteroidetes	Bacteroidia	Bacteroidales	no_rank_Bacteroidales	no_rank_Bacteroidales	S24-7_uncultured_bacterium
OTU426	0	0	0	0	0	0	0	0	0	0	1	0	Bacteria	no_rank_Bacteria	Actinobacteria	Actinobacteria	no_rank_Actinobacteria	Mycobacteriaceae	Mycobacterium	Mycobacterium_porcinum
OTU427	0	0	0	0	0	0	0	0	0	0	1	0	Bacteria	no_rank_Bacteria	Proteobacteria	Epsilonproteobacteria	Campylobacterales	Helicobacteraceae	Helicobacter	Helicobacter_sp._pancake_tortoise
OTU428	0	0	0	0	0	0	0	0	0	0	1	0	Bacteria	no_rank_Bacteria	Actinobacteria	no_rank_Actinobacteria	Coriobacteriales	Coriobacteriaceae	Collinsella	unclassified_Collinsella
OTU429	0	0	0	0	0	0	0	0	0	0	1	0	Bacteria	no_rank_Bacteria	Firmicutes	Clostridia	Clostridiales	Christensenellaceae	no_rank_Christensenellaceae	uncultured_rumen_bacterium_4C0d-14
OTU430	0	0	0	0	0	0	0	0	0	0	1	0	Bacteria	no_rank_Bacteria	Firmicutes	Clostridia	Clostridiales	Lachnospiraceae	Roseburia	Roseburia_mouse_gut_metagenome
OTU431	0	0	0	0	0	0	0	0	0	0	1	0	Bacteria	no_rank_Bacteria	Firmicutes	Clostridia	Clostridiales	Lachnospiraceae	Butyrivibrio	unidentified_rumen_bacterium_RCP17
OTU432	0	0	0	0	0	0	0	0	0	0	1	0	Bacteria	no_rank_Bacteria	Proteobacteria	Epsilonproteobacteria	Campylobacterales	Helicobacteraceae	Wolinella	Wolinella_sp._canine_oral_taxon_173
OTU433	0	0	0	0	0	0	0	0	0	0	1	0	Bacteria	no_rank_Bacteria	Bacteroidetes	Bacteroidia	Bacteroidales	no_rank_Bacteroidales	no_rank_Bacteroidales	Gram-negative_bacterium_cTPY-13
OTU434	0	0	0	0	0	0	0	0	0	0	1	0	Bacteria	no_rank_Bacteria	Chloroflexi	no_rank_Chloroflexi	no_rank_Chloroflexi	no_rank_Chloroflexi	no_rank_Chloroflexi	AKYG1722_uncultured_Sphaerobacter_sp.
OTU435	0	0	0	0	0	0	0	0	0	0	1	0	Bacteria	no_rank_Bacteria	Firmicutes	Clostridia	Clostridiales	Veillonellaceae	no_rank_Veillonellaceae	Veillonellaceae_uncultured_uncultured_Clostridia_bacterium
OTU436	0	0	0	0	0	0	0	0	0	0	1	0	Bacteria	no_rank_Bacteria	Bacteroidetes	Bacteroidia	Bacteroidales	no_rank_Bacteroidales	no_rank_Bacteroidales	uncultured_Barnesiella_sp.
OTU437	0	0	0	0	0	0	0	0	0	0	1	0	Bacteria	no_rank_Bacteria	Firmicutes	Clostridia	Clostridiales	Veillonellaceae	Phascolarctobacterium	Phascolarctobacterium_uncultured_bacterium
OTU438	0	0	0	0	0	0	0	0	0	0	1	0	Bacteria	no_rank_Bacteria	Bacteroidetes	Bacteroidia	Bacteroidales	no_rank_Bacteroidales	no_rank_Bacteroidales	S24-7_uncultured_bacterium
OTU439	0	0	0	0	0	0	0	0	0	0	1	0	Bacteria	no_rank_Bacteria	Fusobacteria	Fusobacteria	Fusobacteriales	Fusobacteriaceae	Fusobacterium	Fusobacterium_uncultured_bacterium
OTU440	0	0	0	0	0	0	0	0	0	0	1	0	Bacteria	no_rank_Bacteria	Bacteroidetes	Bacteroidia	Bacteroidales	Rikenellaceae	Alistipes	Bacteroides_sp._CCUG_39913
OTU441	0	0	0	0	0	0	0	0	0	0	1	0	Bacteria	no_rank_Bacteria	Firmicutes	Clostridia	Clostridiales	Lachnospiraceae	no_rank_Lachnospiraceae	Lachnospiraceae_uncultured_wallaby_gut_metagenome
OTU442	0	0	0	0	0	0	0	0	0	0	1	0	Bacteria	no_rank_Bacteria	Proteobacteria	Betaproteobacteria	Burkholderiales	Alcaligenaceae	Parasutterella	Burkholderiales_bacterium_1_1_47
OTU443	0	0	0	0	0	0	0	0	0	0	1	0	Bacteria	no_rank_Bacteria	Firmicutes	Clostridia	Clostridiales	Ruminococcaceae	no_rank_Ruminococcaceae	uncultured_bacterium_adhufec108
OTU444	0	0	0	0	0	0	0	0	0	0	1	0	Bacteria	no_rank_Bacteria	Firmicutes	Clostridia	Clostridiales	Ruminococcaceae	Ruminococcus	rumen_bacterium_NK3A76
OTU445	0	0	0	0	0	0	0	0	0	0	1	0	Bacteria	no_rank_Bacteria	Proteobacteria	Deltaproteobacteria	Myxococcales	Sandaracinaceae	no_rank_Sandaracinaceae	Sandaracinaceae_uncultured_Myxococcales_bacterium
OTU446	0	0	0	0	0	0	0	0	0	0	1	0	Bacteria	no_rank_Bacteria	Firmicutes	Clostridia	Clostridiales	no_rank_Clostridiales	no_rank_Clostridiales	Anaerovorax_odorimutans
OTU447	0	0	0	0	0	0	0	0	0	0	1	0	Bacteria	no_rank_Bacteria	Bacteroidetes	Bacteroidia	Bacteroidales	no_rank_Bacteroidales	no_rank_Bacteroidales	S24-7_uncultured_bacterium
OTU448	0	0	0	0	0	0	0	0	0	0	1	0	Bacteria	no_rank_Bacteria	Proteobacteria	Deltaproteobacteria	Myxococcales	Polyangiaceae	Sorangium	uncultured_Byssovorax_sp.
OTU449	0	0	0	0	0	0	0	0	0	0	1	0	Bacteria	no_rank_Bacteria	Verrucomicrobia	Verrucomicrobiae	Verrucomicrobiales	Verrucomicrobiaceae	Akkermansia	Akkermansia_uncultured_Bacteroidaceae_bacterium
OTU450	0	0	0	0	0	0	0	0	0	0	1	0	Bacteria	no_rank_Bacteria	Firmicutes	Clostridia	Clostridiales	Ruminococcaceae	no_rank_Ruminococcaceae	Clostridiales_bacterium_30-4c
OTU451	0	0	0	0	0	0	0	0	0	0	1	0	Bacteria	no_rank_Bacteria	Bacteroidetes	Bacteroidia	Bacteroidales	no_rank_Bacteroidales	no_rank_Bacteroidales	S24-7_uncultured_bacterium
OTU452	0	0	0	0	0	0	0	0	0	0	1	0	Bacteria	no_rank_Bacteria	Bacteroidetes	Bacteroidia	Bacteroidales	no_rank_Bacteroidales	no_rank_Bacteroidales	S24-7_uncultured_bacterium
OTU453	0	0	0	0	0	0	0	0	0	0	1	0	Bacteria	no_rank_Bacteria	Firmicutes	Clostridia	Clostridiales	Veillonellaceae	Phascolarctobacterium	Phascolarctobacterium_succinatutens
OTU454	0	0	0	0	0	0	0	0	0	0	1	0	Bacteria	no_rank_Bacteria	Firmicutes	Clostridia	Clostridiales	Lachnospiraceae	Pseudobutyrivibrio	Lachnospiraceae_bacterium_DJF_RR61
OTU455	0	0	0	0	0	0	0	0	0	0	1	0	Bacteria	no_rank_Bacteria	Bacteroidetes	Bacteroidia	Bacteroidales	Rikenellaceae	Alistipes	Alistipes_Aeromicrobium_sp._JC14
OTU456	0	0	0	0	0	0	0	0	0	0	1	0	Bacteria	no_rank_Bacteria	Firmicutes	Clostridia	Clostridiales	Lachnospiraceae	Dorea	Dorea_uncultured_Lachnospiraceae_bacterium
OTU457	0	0	0	0	0	0	0	0	0	0	1	0	Bacteria	no_rank_Bacteria	Proteobacteria	Epsilonproteobacteria	Campylobacterales	Helicobacteraceae	Helicobacter	Helicobacter_sp._IMMIB_HP-28/08
OTU458	0	0	0	0	0	0	0	0	0	0	1	0	Bacteria	no_rank_Bacteria	Firmicutes	Clostridia	Clostridiales	Veillonellaceae	Phascolarctobacterium	Phascolarctobacterium_sp._canine_oral_taxon_149
OTU459	0	0	0	0	0	0	0	0	0	0	1	0	Bacteria	no_rank_Bacteria	Bacteroidetes	Bacteroidia	Bacteroidales	no_rank_Bacteroidales	no_rank_Bacteroidales	Gram-negative_bacterium_cL10-2b-4
OTU460	0	0	0	0	0	0	0	0	0	0	1	0	Bacteria	no_rank_Bacteria	Bacteroidetes	Bacteroidia	Bacteroidales	Bacteroidaceae	Bacteroides	unclassified_Bacteroides
OTU461	0	0	0	0	0	0	0	0	0	0	1	0	Bacteria	no_rank_Bacteria	Bacteroidetes	Bacteroidia	Bacteroidales	no_rank_Bacteroidales	no_rank_Bacteroidales	Gram-negative_bacterium_cL10-2b-4
OTU462	0	0	0	0	0	0	0	0	0	0	0	2	Bacteria	no_rank_Bacteria	Firmicutes	Clostridia	Clostridiales	Lachnospiraceae	Blautia	Blautia_glucerasea
OTU463	0	0	0	0	0	0	0	0	0	0	0	1	Bacteria	no_rank_Bacteria	Firmicutes	Clostridia	Clostridiales	Ruminococcaceae	Acetanaerobacterium	Acetanaerobacterium_uncultured_marine_bacterium
OTU464	0	0	0	0	0	0	0	0	0	0	0	1	Bacteria	no_rank_Bacteria	Bacteroidetes	Bacteroidia	Bacteroidales	no_rank_Bacteroidales	no_rank_Bacteroidales	S24-7_uncultured_bacterium
OTU465	0	0	0	0	0	0	0	0	0	0	0	1	Bacteria	no_rank_Bacteria	Bacteroidetes	Bacteroidia	Bacteroidales	no_rank_Bacteroidales	no_rank_Bacteroidales	S24-7_uncultured_bacterium
OTU466	0	0	0	0	0	0	0	0	0	0	0	1	Bacteria	no_rank_Bacteria	Firmicutes	Clostridia	Clostridiales	Ruminococcaceae	no_rank_Ruminococcaceae	Ruminococcaceae_uncultured_uncultured_Bacteroides_sp.
OTU467	0	0	0	0	0	0	0	0	0	0	0	1	Bacteria	no_rank_Bacteria	Bacteroidetes	Bacteroidia	Bacteroidales	Bacteroidaceae	Bacteroides	Bacteroides_sp._D20
OTU468	0	0	0	0	0	0	0	0	0	0	0	1	Bacteria	no_rank_Bacteria	Bacteroidetes	Bacteroidia	Bacteroidales	Rikenellaceae	Alistipes	unclassified_Alistipes
OTU469	0	0	0	0	0	0	0	0	0	0	0	1	Bacteria	no_rank_Bacteria	Bacteroidetes	Bacteroidia	Bacteroidales	no_rank_Bacteroidales	no_rank_Bacteroidales	S24-7_wallaby_gut_metagenome
OTU470	0	0	0	0	0	0	0	0	0	0	0	1	Bacteria	no_rank_Bacteria	Firmicutes	Clostridia	Clostridiales	no_rank_Clostridiales	no_rank_Clostridiales	Family_XIII_Incertae_Sedis_uncultured_uncultured_Clostridales_Family_XIII_bacterium
OTU471	0	0	0	0	0	0	0	0	0	0	0	1	Bacteria	no_rank_Bacteria	Firmicutes	Erysipelotrichi	Erysipelotrichales	Erysipelotrichaceae	no_rank_Erysipelotrichaceae	Clostridium_sp._TM-40
OTU472	0	0	0	0	0	0	0	0	0	0	0	1	Bacteria	no_rank_Bacteria	Firmicutes	Clostridia	Clostridiales	Ruminococcaceae	Anaerotruncus	Anaerotruncus_sp._NML_070203
OTU473	0	0	0	0	0	0	0	0	0	0	0	1	Bacteria	no_rank_Bacteria	Firmicutes	Clostridia	Clostridiales	no_rank_Clostridiales	no_rank_Clostridiales	Family_XIII_Incertae_Sedis_uncultured_uncultured_Clostridales_Family_XIII_bacterium
OTU474	0	0	0	0	0	0	0	0	0	0	0	1	Bacteria	no_rank_Bacteria	Firmicutes	Clostridia	Clostridiales	Lachnospiraceae	no_rank_Lachnospiraceae	Lachnospiraceae_uncultured_uncultured_bacterium
OTU475	0	0	0	0	0	0	0	0	0	0	0	1	Bacteria	no_rank_Bacteria	Bacteroidetes	Bacteroidia	Bacteroidales	Porphyromonadaceae	Parabacteroides	Parabacteroides_gordonii
OTU476	0	0	0	0	0	0	0	0	0	0	0	1	Bacteria	no_rank_Bacteria	Bacteroidetes	Bacteroidia	Bacteroidales	Prevotellaceae	no_rank_Prevotellaceae	uncultured_bacterium_34R1
OTU477	0	0	0	0	0	0	0	0	0	0	0	1	Bacteria	no_rank_Bacteria	Bacteroidetes	Bacteroidia	Bacteroidales	no_rank_Bacteroidales	no_rank_Bacteroidales	S24-7_uncultured_bacterium
OTU478	0	0	0	0	0	0	0	0	0	0	0	1	Bacteria	no_rank_Bacteria	Firmicutes	Bacilli	Lactobacillales	Streptococcaceae	Lactococcus	Lactococcus_sp._MARL49
OTU479	0	0	0	0	0	0	0	0	0	0	0	1	Bacteria	no_rank_Bacteria	Bacteroidetes	Bacteroidia	Bacteroidales	Porphyromonadaceae	Parabacteroides	Bacteroides_sp._ASF519
OTU480	0	0	0	0	0	0	0	0	0	0	0	1	Bacteria	no_rank_Bacteria	Bacteroidetes	Bacteroidia	Bacteroidales	Bacteroidaceae	Bacteroides	Bacteroides_sp._JCM_17101
OTU481	2	0	0	0	0	0	0	0	0	0	0	0	Bacteria	no_rank_Bacteria	Bacteroidetes	Bacteroidia	Bacteroidales	Porphyromonadaceae	Barnesiella	Barnesiella_sp._EBA4-14
OTU482	1	0	0	0	0	0	0	0	0	0	0	0	Bacteria	no_rank_Bacteria	Firmicutes	Bacilli	Lactobacillales	Lactobacillaceae	Lactobacillus	unclassified_Lactobacillus
OTU483	1	0	0	0	0	0	0	0	0	0	0	0	Bacteria	no_rank_Bacteria	Firmicutes	Clostridia	Clostridiales	Ruminococcaceae	Ruminococcus	Ruminococcus_uncultured_Ruminococcus_sp.
OTU484	1	0	0	0	0	0	0	0	0	0	0	0	Bacteria	no_rank_Bacteria	Firmicutes	Clostridia	Clostridiales	Ruminococcaceae	no_rank_Ruminococcaceae	Clostridiales_bacterium_30-4c
OTU485	1	0	0	0	0	0	0	0	0	0	0	0	Bacteria	no_rank_Bacteria	Firmicutes	Clostridia	Clostridiales	Ruminococcaceae	unclassified_Ruminococcaceae	unclassified_Ruminococcaceae
OTU486	1	0	0	0	0	0	0	0	0	0	0	0	Bacteria	no_rank_Bacteria	Bacteroidetes	Bacteroidia	Bacteroidales	no_rank_Bacteroidales	no_rank_Bacteroidales	Gram-negative_bacterium_cL10-2b-4
OTU487	1	0	0	0	0	0	0	0	0	0	0	0	Bacteria	no_rank_Bacteria	Bacteroidetes	Bacteroidia	Bacteroidales	no_rank_Bacteroidales	no_rank_Bacteroidales	Gram-negative_bacterium_cL10-2b-4
OTU488	1	0	0	0	0	0	0	0	0	0	0	0	Bacteria	no_rank_Bacteria	Firmicutes	Clostridia	Clostridiales	Lachnospiraceae	Anaerostipes	Anaerostipes_Clostridium_indolis
OTU489	1	0	0	0	0	0	0	0	0	0	0	0	Bacteria	no_rank_Bacteria	Proteobacteria	Gammaproteobacteria	Xanthomonadales	Xanthomonadaceae	Lysobacter	Lysobacter_yangpyeongensis
OTU490	1	0	0	0	0	0	0	0	0	0	0	0	Bacteria	no_rank_Bacteria	Firmicutes	Clostridia	Clostridiales	Ruminococcaceae	no_rank_Ruminococcaceae	Ruminococcaceae_uncultured_uncultured_bacterium
OTU491	1	0	0	0	0	0	0	0	0	0	0	0	Bacteria	no_rank_Bacteria	Firmicutes	Clostridia	Clostridiales	Ruminococcaceae	no_rank_Ruminococcaceae	uncultured_bacterium_HB31
OTU492	1	0	0	0	0	0	0	0	0	0	0	0	Bacteria	no_rank_Bacteria	Firmicutes	Clostridia	Clostridiales	Peptostreptococcaceae	no_rank_Peptostreptococcaceae	Clostridium_sp._enrichment_culture_clone_MB3_7
OTU493	1	0	0	0	0	0	0	0	0	0	0	0	Bacteria	no_rank_Bacteria	Bacteroidetes	Bacteroidia	Bacteroidales	no_rank_Bacteroidales	no_rank_Bacteroidales	S24-7_uncultured_bacterium
OTU494	1	0	0	0	0	0	0	0	0	0	0	0	Bacteria	no_rank_Bacteria	Bacteroidetes	Bacteroidia	Bacteroidales	no_rank_Bacteroidales	no_rank_Bacteroidales	S24-7_uncultured_bacterium
OTU495	1	0	0	0	0	0	0	0	0	0	0	0	Bacteria	no_rank_Bacteria	Firmicutes	Clostridia	Clostridiales	Ruminococcaceae	Ruminococcus	Ruminococcus_sp._25F8
OTU496	1	0	0	0	0	0	0	0	0	0	0	0	Bacteria	no_rank_Bacteria	Bacteroidetes	Bacteroidia	Bacteroidales	no_rank_Bacteroidales	no_rank_Bacteroidales	Gram-negative_bacterium_cL10-2b-4
OTU497	1	0	0	0	0	0	0	0	0	0	0	0	Bacteria	no_rank_Bacteria	Firmicutes	Clostridia	Clostridiales	Lachnospiraceae	no_rank_Lachnospiraceae	Clostridium_sp._Culture-27
OTU498	1	0	0	0	0	0	0	0	0	0	0	0	Bacteria	no_rank_Bacteria	Bacteroidetes	Bacteroidia	Bacteroidales	no_rank_Bacteroidales	no_rank_Bacteroidales	S24-7_uncultured_bacterium
OTU499	1	0	0	0	0	0	0	0	0	0	0	0	Bacteria	no_rank_Bacteria	Firmicutes	Clostridia	Clostridiales	Ruminococcaceae	no_rank_Ruminococcaceae	bacterium_ASF500
OTU500	1	0	0	0	0	0	0	0	0	0	0	0	Bacteria	no_rank_Bacteria	Firmicutes	Clostridia	Clostridiales	Ruminococcaceae	Oscillibacter	Oscillibacter_uncultured_organism
OTU501	1	0	0	0	0	0	0	0	0	0	0	0	Bacteria	no_rank_Bacteria	Bacteroidetes	Bacteroidia	Bacteroidales	Rikenellaceae	Alistipes	Alistipes_Aeromicrobium_sp._JC14
OTU502	1	0	0	0	0	0	0	0	0	0	0	0	Bacteria	no_rank_Bacteria	Bacteroidetes	Bacteroidia	Bacteroidales	no_rank_Bacteroidales	no_rank_Bacteroidales	S24-7_uncultured_bacterium
OTU503	1	0	0	0	0	0	0	0	0	0	0	0	Bacteria	no_rank_Bacteria	Tenericutes	Mollicutes	no_rank_Mollicutes	no_rank_Mollicutes	no_rank_Mollicutes	RF9_uncultured_Mollicutes_bacterium
OTU504	1	0	0	0	0	0	0	0	0	0	0	0	unclassified	unclassified	unclassified	unclassified	unclassified	unclassified	unclassified	unclassified
OTU505	1	0	0	0	0	0	0	0	0	0	0	0	Bacteria	no_rank_Bacteria	Firmicutes	Clostridia	Clostridiales	Ruminococcaceae	Ruminococcus	Ruminococcus_uncultured_Ruminococcus_sp.
OTU506	1	0	0	0	0	0	0	0	0	0	0	0	Bacteria	no_rank_Bacteria	Firmicutes	Clostridia	Clostridiales	Ruminococcaceae	no_rank_Ruminococcaceae	Clostridiales_bacterium_30-4c
OTU507	1	0	0	0	0	0	0	0	0	0	0	0	Bacteria	no_rank_Bacteria	Firmicutes	Clostridia	Clostridiales	Lachnospiraceae	no_rank_Lachnospiraceae	uncultured_rumen_bacterium_4C0d-12
OTU508	1	0	0	0	0	0	0	0	0	0	0	0	Bacteria	no_rank_Bacteria	Firmicutes	Clostridia	Clostridiales	Lachnospiraceae	no_rank_Lachnospiraceae	Clostridium_sp._Clone-26
OTU509	1	0	0	0	0	0	0	0	0	0	0	0	Bacteria	no_rank_Bacteria	Firmicutes	Clostridia	Clostridiales	Ruminococcaceae	no_rank_Ruminococcaceae	Clostridiales_bacterium_30-4c
OTU510	1	0	0	0	0	0	0	0	0	0	0	0	Bacteria	no_rank_Bacteria	Bacteroidetes	Bacteroidia	Bacteroidales	no_rank_Bacteroidales	no_rank_Bacteroidales	S24-7_uncultured_bacterium
OTU511	1	0	0	0	0	0	0	0	0	0	0	0	Bacteria	no_rank_Bacteria	Firmicutes	Clostridia	Clostridiales	no_rank_Clostridiales	no_rank_Clostridiales	Family_XIII_Incertae_Sedis_Incertae_Sedis_uncultured_Clostridiales_bacterium
OTU512	1	0	0	0	0	0	0	0	0	0	0	0	Bacteria	no_rank_Bacteria	Bacteroidetes	Bacteroidia	Bacteroidales	no_rank_Bacteroidales	no_rank_Bacteroidales	uncultured_Barnesiella_sp.
OTU513	1	0	0	0	0	0	0	0	0	0	0	0	Bacteria	no_rank_Bacteria	Bacteroidetes	Bacteroidia	Bacteroidales	Rikenellaceae	Alistipes	unclassified_Alistipes
OTU514	1	0	0	0	0	0	0	0	0	0	0	0	Bacteria	no_rank_Bacteria	Firmicutes	Clostridia	Clostridiales	Lachnospiraceae	no_rank_Lachnospiraceae	Clostridium_sp._Clone-30
OTU515	1	0	0	0	0	0	0	0	0	0	0	0	Bacteria	no_rank_Bacteria	Firmicutes	Clostridia	Clostridiales	Ruminococcaceae	no_rank_Ruminococcaceae	Ruminococcaceae_uncultured_uncultured_bacterium
OTU516	1	0	0	0	0	0	0	0	0	0	0	0	Bacteria	no_rank_Bacteria	Firmicutes	Clostridia	Clostridiales	Ruminococcaceae	no_rank_Ruminococcaceae	Clostridium_sp._Culture_Jar-13
OTU517	1	0	0	0	0	0	0	0	0	0	0	0	Bacteria	no_rank_Bacteria	Bacteroidetes	Bacteroidia	Bacteroidales	no_rank_Bacteroidales	no_rank_Bacteroidales	S24-7_uncultured_bacterium
OTU518	1	0	0	0	0	0	0	0	0	0	0	0	Bacteria	no_rank_Bacteria	Firmicutes	Clostridia	Clostridiales	Ruminococcaceae	no_rank_Ruminococcaceae	Ruminococcaceae_uncultured_human_gut_metagenome
OTU519	1	0	0	0	0	0	0	0	0	0	0	0	Bacteria	no_rank_Bacteria	Firmicutes	Clostridia	Clostridiales	Lachnospiraceae	Roseburia	Clostridium_sp._Clone-44
OTU520	1	0	0	0	0	0	0	0	0	0	0	0	Bacteria	no_rank_Bacteria	Bacteroidetes	Bacteroidia	Bacteroidales	no_rank_Bacteroidales	no_rank_Bacteroidales	Porphyromonadaceae_bacterium_C941
OTU521	0	1	0	0	0	0	0	0	0	0	0	0	Bacteria	no_rank_Bacteria	Firmicutes	Clostridia	Clostridiales	Peptostreptococcaceae	no_rank_Peptostreptococcaceae	Clostridium_sp._TO-931
OTU522	0	1	0	0	0	0	0	0	0	0	0	0	Bacteria	no_rank_Bacteria	Firmicutes	Bacilli	Lactobacillales	Lactobacillaceae	Lactobacillus	unclassified_Lactobacillus
OTU523	0	1	0	0	0	0	0	0	0	0	0	0	Bacteria	no_rank_Bacteria	Firmicutes	Bacilli	Lactobacillales	Lactobacillaceae	Lactobacillus	unclassified_Lactobacillus
OTU524	0	1	0	0	0	0	0	0	0	0	0	0	Bacteria	no_rank_Bacteria	Firmicutes	Bacilli	Lactobacillales	Lactobacillaceae	Lactobacillus	unclassified_Lactobacillus
OTU525	0	2	0	0	0	0	0	0	0	0	0	0	Bacteria	no_rank_Bacteria	Firmicutes	Bacilli	Lactobacillales	Lactobacillaceae	Lactobacillus	unclassified_Lactobacillus
OTU526	0	1	0	0	0	0	0	0	0	0	0	0	unclassified	unclassified	unclassified	unclassified	unclassified	unclassified	unclassified	unclassified
OTU527	0	1	0	0	0	0	0	0	0	0	0	0	Bacteria	no_rank_Bacteria	Firmicutes	Clostridia	Clostridiales	Peptostreptococcaceae	no_rank_Peptostreptococcaceae	Clostridium_sp._HT17
OTU528	0	1	0	0	0	0	0	0	0	0	0	0	Bacteria	no_rank_Bacteria	Bacteroidetes	Bacteroidia	Bacteroidales	no_rank_Bacteroidales	no_rank_Bacteroidales	Gram-negative_bacterium_cL10-2b-4
OTU529	0	1	0	0	0	0	0	0	0	0	0	0	Bacteria	no_rank_Bacteria	Firmicutes	Bacilli	Lactobacillales	Lactobacillaceae	Lactobacillus	Lactobacillus_sp._ASF360
OTU530	0	1	0	0	0	0	0	0	0	0	0	0	Bacteria	no_rank_Bacteria	Firmicutes	Bacilli	Lactobacillales	Lactobacillaceae	Lactobacillus	unclassified_Lactobacillus
OTU531	0	1	0	0	0	0	0	0	0	0	0	0	Bacteria	no_rank_Bacteria	Firmicutes	Bacilli	Lactobacillales	Lactobacillaceae	Lactobacillus	Lactobacillus_sp._ASF360
OTU532	0	1	0	0	0	0	0	0	0	0	0	0	Bacteria	no_rank_Bacteria	Firmicutes	Erysipelotrichi	Erysipelotrichales	Erysipelotrichaceae	Allobaculum	Allobaculum_uncultured_Mollicutes_bacterium
OTU533	0	1	0	0	0	0	0	0	0	0	0	0	Bacteria	no_rank_Bacteria	Firmicutes	Erysipelotrichi	Erysipelotrichales	Erysipelotrichaceae	Turicibacter	Turicibacter_uncultured_anaerobic_bacterium
OTU534	0	1	0	0	0	0	0	0	0	0	0	0	Bacteria	no_rank_Bacteria	Bacteroidetes	Bacteroidia	Bacteroidales	no_rank_Bacteroidales	no_rank_Bacteroidales	Gram-negative_bacterium_cL10-2b-4
OTU535	0	1	0	0	0	0	0	0	0	0	0	0	Bacteria	no_rank_Bacteria	Firmicutes	Clostridia	Clostridiales	Lachnospiraceae	Roseburia	Roseburia_sp._DJF_RR73
OTU536	0	1	0	0	0	0	0	0	0	0	0	0	Bacteria	no_rank_Bacteria	Firmicutes	Clostridia	Clostridiales	Lachnospiraceae	no_rank_Lachnospiraceae	Clostridium_sp._Culture-57
OTU537	0	1	0	0	0	0	0	0	0	0	0	0	Bacteria	no_rank_Bacteria	Firmicutes	Bacilli	Lactobacillales	Lactobacillaceae	Lactobacillus	Lactobacillus_sp._ASF360
OTU538	0	1	0	0	0	0	0	0	0	0	0	0	Bacteria	no_rank_Bacteria	Firmicutes	Clostridia	Clostridiales	Lachnospiraceae	no_rank_Lachnospiraceae	uncultured_bacterium_GA21
OTU539	0	1	0	0	0	0	0	0	0	0	0	0	Bacteria	no_rank_Bacteria	Bacteroidetes	Bacteroidia	Bacteroidales	no_rank_Bacteroidales	no_rank_Bacteroidales	Gram-negative_bacterium_cL10-2b-4
OTU540	0	1	0	0	0	0	0	0	0	0	0	0	Bacteria	no_rank_Bacteria	Firmicutes	Clostridia	Clostridiales	Peptostreptococcaceae	no_rank_Peptostreptococcaceae	Peptostreptococcaceae_Incertae_Sedis_uncultured_rumen_bacterium
OTU541	0	1	0	0	0	0	0	0	0	0	0	0	Bacteria	no_rank_Bacteria	Firmicutes	Clostridia	Clostridiales	Clostridiaceae	Clostridium	Clostridium_sp._BG-C36
OTU542	0	1	0	0	0	0	0	0	0	0	0	0	Bacteria	no_rank_Bacteria	Firmicutes	Clostridia	Clostridiales	Clostridiaceae	Clostridium	Clostridium_disporicum
OTU543	0	1	0	0	0	0	0	0	0	0	0	0	Bacteria	no_rank_Bacteria	Firmicutes	Clostridia	Clostridiales	Ruminococcaceae	no_rank_Ruminococcaceae	bacterium_ASF500
OTU544	0	1	0	0	0	0	0	0	0	0	0	0	Bacteria	no_rank_Bacteria	Firmicutes	Clostridia	Clostridiales	Ruminococcaceae	no_rank_Ruminococcaceae	Ruminococcaceae_uncultured_uncultured_bacterium
OTU545	0	1	0	0	0	0	0	0	0	0	0	0	Bacteria	no_rank_Bacteria	Firmicutes	Clostridia	Clostridiales	Christensenellaceae	no_rank_Christensenellaceae	iron-reducing_bacterium_enrichment_culture_clone_HN117
OTU546	0	1	0	0	0	0	0	0	0	0	0	0	Bacteria	no_rank_Bacteria	Bacteroidetes	Bacteroidia	Bacteroidales	no_rank_Bacteroidales	no_rank_Bacteroidales	Gram-negative_bacterium_cL10-2b-4
OTU547	0	1	0	0	0	0	0	0	0	0	0	0	unclassified	unclassified	unclassified	unclassified	unclassified	unclassified	unclassified	unclassified
OTU548	0	1	0	0	0	0	0	0	0	0	0	0	Bacteria	no_rank_Bacteria	Firmicutes	Clostridia	Clostridiales	Veillonellaceae	Phascolarctobacterium	Phascolarctobacterium_succinatutens
OTU549	0	1	0	0	0	0	0	0	0	0	0	0	Bacteria	no_rank_Bacteria	Firmicutes	Clostridia	Clostridiales	Ruminococcaceae	no_rank_Ruminococcaceae	Eubacterium_coprostanoligenes
OTU550	0	1	0	0	0	0	0	0	0	0	0	0	Bacteria	no_rank_Bacteria	Firmicutes	Clostridia	Clostridiales	Veillonellaceae	Schwartzia	Schwartzia_uncultured_Veillonellaceae_bacterium
OTU551	0	1	0	0	0	0	0	0	0	0	0	0	unclassified	unclassified	unclassified	unclassified	unclassified	unclassified	unclassified	unclassified
OTU552	0	1	0	0	0	0	0	0	0	0	0	0	Bacteria	no_rank_Bacteria	Bacteroidetes	Bacteroidia	Bacteroidales	no_rank_Bacteroidales	no_rank_Bacteroidales	Gram-negative_bacterium_cTPY-13
OTU553	0	1	0	0	0	0	0	0	0	0	0	0	unclassified	unclassified	unclassified	unclassified	unclassified	unclassified	unclassified	unclassified
OTU554	0	1	0	0	0	0	0	0	0	0	0	0	Bacteria	no_rank_Bacteria	Bacteroidetes	Bacteroidia	Bacteroidales	no_rank_Bacteroidales	no_rank_Bacteroidales	Gram-negative_bacterium_cL10-2b-4
OTU555	0	1	0	0	0	0	0	0	0	0	0	0	Bacteria	no_rank_Bacteria	Firmicutes	Erysipelotrichi	Erysipelotrichales	Erysipelotrichaceae	Allobaculum	Allobaculum_uncultured_Mollicutes_bacterium
OTU556	0	1	0	0	0	0	0	0	0	0	0	0	Bacteria	no_rank_Bacteria	Firmicutes	Bacilli	Lactobacillales	Lactobacillaceae	Lactobacillus	Lactobacillus_sp._KC45a
OTU557	0	1	0	0	0	0	0	0	0	0	0	0	unclassified	unclassified	unclassified	unclassified	unclassified	unclassified	unclassified	unclassified
OTU558	0	1	0	0	0	0	0	0	0	0	0	0	Bacteria	no_rank_Bacteria	Bacteroidetes	Bacteroidia	Bacteroidales	Rikenellaceae	Alistipes	Alistipes_uncultured_Bacteroidaceae_bacterium
OTU559	0	1	0	0	0	0	0	0	0	0	0	0	Bacteria	no_rank_Bacteria	Firmicutes	Bacilli	Lactobacillales	Lactobacillaceae	Lactobacillus	unclassified_Lactobacillus
OTU560	0	1	0	0	0	0	0	0	0	0	0	0	Bacteria	no_rank_Bacteria	Firmicutes	Clostridia	Clostridiales	Ruminococcaceae	Ruminococcus	Ruminococcus_uncultured_Lachnospiraceae_bacterium
OTU561	0	1	0	0	0	0	0	0	0	0	0	0	Bacteria	no_rank_Bacteria	Firmicutes	Bacilli	Lactobacillales	Lactobacillaceae	Lactobacillus	Lactobacillus_sp._DJF_SLA41
OTU562	0	1	0	0	0	0	0	0	0	0	0	0	Bacteria	no_rank_Bacteria	Bacteroidetes	Bacteroidia	Bacteroidales	no_rank_Bacteroidales	no_rank_Bacteroidales	Gram-negative_bacterium_cL10-2b-4
OTU563	0	1	0	0	0	0	0	0	0	0	0	0	Bacteria	no_rank_Bacteria	Bacteroidetes	Bacteroidia	Bacteroidales	no_rank_Bacteroidales	no_rank_Bacteroidales	Gram-negative_bacterium_cL10-2b-4
OTU564	0	1	0	0	0	0	0	0	0	0	0	0	Bacteria	no_rank_Bacteria	Actinobacteria	no_rank_Actinobacteria	Coriobacteriales	Coriobacteriaceae	Enterorhabdus	Coriobacteriaceae_bacterium_NR06
OTU565	0	1	0	0	0	0	0	0	0	0	0	0	Bacteria	no_rank_Bacteria	Bacteroidetes	Bacteroidia	Bacteroidales	no_rank_Bacteroidales	no_rank_Bacteroidales	Gram-negative_bacterium_cL10-2b-4
OTU566	0	1	0	0	0	0	0	0	0	0	0	0	Bacteria	no_rank_Bacteria	Firmicutes	Bacilli	Lactobacillales	Lactobacillaceae	Lactobacillus	Lactobacillus_sp._DJF_SLA41
OTU567	0	1	0	0	0	0	0	0	0	0	0	0	Bacteria	no_rank_Bacteria	Firmicutes	Clostridia	Clostridiales	Ruminococcaceae	Ruminococcus	uncultured_bacterium_adhufec58
OTU568	0	1	0	0	0	0	0	0	0	0	0	0	Bacteria	no_rank_Bacteria	Lentisphaerae	Lentisphaeria	no_rank_Lentisphaeria	Victivallaceae	Victivallis	Victivallaceae_bacterium_NML_080035
OTU569	0	1	0	0	0	0	0	0	0	0	0	0	Bacteria	no_rank_Bacteria	Firmicutes	Clostridia	Clostridiales	Peptostreptococcaceae	no_rank_Peptostreptococcaceae	Clostridium_sp._enrichment_culture_clone_HT16
OTU570	0	1	0	0	0	0	0	0	0	0	0	0	Bacteria	no_rank_Bacteria	Firmicutes	Clostridia	Clostridiales	Ruminococcaceae	no_rank_Ruminococcaceae	Clostridiales_bacterium_oral_taxon_F32
OTU571	0	1	0	0	0	0	0	0	0	0	0	0	Bacteria	no_rank_Bacteria	Bacteroidetes	Bacteroidia	Bacteroidales	no_rank_Bacteroidales	no_rank_Bacteroidales	Gram-negative_bacterium_cL10-2b-4
OTU572	0	1	0	0	0	0	0	0	0	0	0	0	Bacteria	no_rank_Bacteria	Proteobacteria	Epsilonproteobacteria	Campylobacterales	Helicobacteraceae	Helicobacter	Helicobacter_sp._YMRC_000427
OTU573	0	0	1	0	0	0	0	0	0	0	0	0	Bacteria	no_rank_Bacteria	Firmicutes	Bacilli	Lactobacillales	Lactobacillaceae	Lactobacillus	unclassified_Lactobacillus
OTU574	0	0	1	0	0	0	0	0	0	0	0	0	Bacteria	no_rank_Bacteria	Firmicutes	Bacilli	Lactobacillales	Lactobacillaceae	Lactobacillus	unclassified_Lactobacillus
OTU575	0	0	1	0	0	0	0	0	0	0	0	0	Bacteria	no_rank_Bacteria	Firmicutes	Clostridia	Clostridiales	Lachnospiraceae	no_rank_Lachnospiraceae	uncultured_bacterium_adhufec68
OTU576	0	0	1	0	0	0	0	0	0	0	0	0	Bacteria	no_rank_Bacteria	Tenericutes	Mollicutes	no_rank_Mollicutes	no_rank_Mollicutes	no_rank_Mollicutes	uncultured_Paenibacillaceae_bacterium
OTU577	0	0	1	0	0	0	0	0	0	0	0	0	Bacteria	no_rank_Bacteria	Firmicutes	Clostridia	Clostridiales	Ruminococcaceae	no_rank_Ruminococcaceae	Eubacterium_coprostanoligenes
OTU578	0	0	1	0	0	0	0	0	0	0	0	0	Bacteria	no_rank_Bacteria	Firmicutes	Bacilli	Lactobacillales	Lactobacillaceae	Lactobacillus	unclassified_Lactobacillus
OTU579	0	0	1	0	0	0	0	0	0	0	0	0	Bacteria	no_rank_Bacteria	Firmicutes	Bacilli	Lactobacillales	Lactobacillaceae	Lactobacillus	unclassified_Lactobacillus
OTU580	0	0	1	0	0	0	0	0	0	0	0	0	Bacteria	no_rank_Bacteria	Firmicutes	Bacilli	Lactobacillales	Lactobacillaceae	Lactobacillus	Lactobacillus_sp._34-10B
OTU581	0	0	1	0	0	0	0	0	0	0	0	0	Bacteria	no_rank_Bacteria	Firmicutes	Clostridia	Clostridiales	Christensenellaceae	no_rank_Christensenellaceae	uncultured_rumen_bacterium_4C0d-14
OTU582	0	0	1	0	0	0	0	0	0	0	0	0	Bacteria	no_rank_Bacteria	Tenericutes	Mollicutes	no_rank_Mollicutes	no_rank_Mollicutes	no_rank_Mollicutes	uncultured_Lachnospiraceae_bacterium
OTU583	0	0	1	0	0	0	0	0	0	0	0	0	Bacteria	no_rank_Bacteria	Firmicutes	Clostridia	Clostridiales	Ruminococcaceae	no_rank_Ruminococcaceae	unidentified_rumen_bacterium_RFN7
OTU584	0	0	1	0	0	0	0	0	0	0	0	0	Bacteria	no_rank_Bacteria	Firmicutes	Bacilli	Lactobacillales	Lactobacillaceae	Lactobacillus	unclassified_Lactobacillus
OTU585	0	0	1	0	0	0	0	0	0	0	0	0	Bacteria	no_rank_Bacteria	Firmicutes	Clostridia	Clostridiales	Ruminococcaceae	no_rank_Ruminococcaceae	uncultured_bacterium_adhufec108
OTU586	0	0	1	0	0	0	0	0	0	0	0	0	Bacteria	no_rank_Bacteria	Firmicutes	Bacilli	Lactobacillales	Lactobacillaceae	Lactobacillus	unclassified_Lactobacillus
OTU587	0	0	1	0	0	0	0	0	0	0	0	0	unclassified	unclassified	unclassified	unclassified	unclassified	unclassified	unclassified	unclassified
OTU588	0	0	1	0	0	0	0	0	0	0	0	0	Bacteria	no_rank_Bacteria	Firmicutes	Clostridia	Clostridiales	Lachnospiraceae	no_rank_Lachnospiraceae	Clostridium_sp._Culture-46
OTU589	0	0	1	0	0	0	0	0	0	0	0	0	Bacteria	no_rank_Bacteria	Firmicutes	Bacilli	Lactobacillales	Lactobacillaceae	Lactobacillus	unclassified_Lactobacillus
OTU590	0	0	1	0	0	0	0	0	0	0	0	0	Bacteria	no_rank_Bacteria	Actinobacteria	no_rank_Actinobacteria	Coriobacteriales	Coriobacteriaceae	Enterorhabdus	Enterorhabdus_caecimuris
OTU591	0	0	1	0	0	0	0	0	0	0	0	0	Bacteria	no_rank_Bacteria	Firmicutes	Clostridia	Clostridiales	Clostridiaceae	Candidatus_Arthromitus	Candidatus_Arthromitus_sp._SFB-rat-Yit
OTU592	0	0	1	0	0	0	0	0	0	0	0	0	Bacteria	no_rank_Bacteria	Firmicutes	Bacilli	Lactobacillales	Lactobacillaceae	Lactobacillus	unclassified_Lactobacillus
OTU593	0	0	1	0	0	0	0	0	0	0	0	0	Bacteria	no_rank_Bacteria	Firmicutes	Bacilli	Lactobacillales	Lactobacillaceae	Lactobacillus	unclassified_Lactobacillus
OTU594	0	0	1	0	0	0	0	0	0	0	0	0	Bacteria	no_rank_Bacteria	Firmicutes	Clostridia	Clostridiales	Ruminococcaceae	no_rank_Ruminococcaceae	unidentified_rumen_bacterium_12-124
OTU595	0	0	1	0	0	0	0	0	0	0	0	0	Bacteria	no_rank_Bacteria	Firmicutes	Clostridia	Clostridiales	Lachnospiraceae	no_rank_Lachnospiraceae	Clostridium_sp._Clone-9
OTU596	0	0	1	0	0	0	0	0	0	0	0	0	Bacteria	no_rank_Bacteria	Firmicutes	Clostridia	Clostridiales	Lachnospiraceae	Blautia	Ruminococcus_sp._WAL_17306
OTU597	0	0	1	0	0	0	0	0	0	0	0	0	Bacteria	no_rank_Bacteria	Firmicutes	Erysipelotrichi	Erysipelotrichales	Erysipelotrichaceae	Allobaculum	Allobaculum_stercoricanis
OTU598	0	0	1	0	0	0	0	0	0	0	0	0	Bacteria	no_rank_Bacteria	Firmicutes	Erysipelotrichi	Erysipelotrichales	Erysipelotrichaceae	Allobaculum	Allobaculum_stercoricanis
OTU599	0	0	1	0	0	0	0	0	0	0	0	0	Bacteria	no_rank_Bacteria	Bacteroidetes	Flavobacteria	Flavobacteriales	Flavobacteriaceae	Bergeyella	Bergeyella_uncultured_bacterium
OTU600	0	0	1	0	0	0	0	0	0	0	0	0	unclassified	unclassified	unclassified	unclassified	unclassified	unclassified	unclassified	unclassified
OTU601	0	0	1	0	0	0	0	0	0	0	0	0	Bacteria	no_rank_Bacteria	Firmicutes	Erysipelotrichi	Erysipelotrichales	Erysipelotrichaceae	Allobaculum	Allobaculum_stercoricanis
OTU602	0	0	1	0	0	0	0	0	0	0	0	0	Bacteria	no_rank_Bacteria	Firmicutes	Clostridia	Clostridiales	Ruminococcaceae	no_rank_Ruminococcaceae	Ruminococcaceae_uncultured_wallaby_gut_metagenome
OTU603	0	0	1	0	0	0	0	0	0	0	0	0	Bacteria	no_rank_Bacteria	Firmicutes	Clostridia	Clostridiales	Ruminococcaceae	no_rank_Ruminococcaceae	uncultured_bacterium_adhufec108
OTU604	0	0	1	0	0	0	0	0	0	0	0	0	Bacteria	no_rank_Bacteria	Firmicutes	Clostridia	Clostridiales	Ruminococcaceae	no_rank_Ruminococcaceae	unidentified_rumen_bacterium_RF34
OTU605	0	0	1	0	0	0	0	0	0	0	0	0	Bacteria	no_rank_Bacteria	Firmicutes	Clostridia	Clostridiales	Lachnospiraceae	Butyrivibrio	uncultured_rumen_bacterium_4C28d-22
OTU606	0	0	1	0	0	0	0	0	0	0	0	0	Bacteria	no_rank_Bacteria	Firmicutes	Erysipelotrichi	Erysipelotrichales	Erysipelotrichaceae	Allobaculum	Clostridium_sp._ID4
OTU607	0	0	1	0	0	0	0	0	0	0	0	0	Bacteria	no_rank_Bacteria	Bacteroidetes	Bacteroidia	Bacteroidales	Bacteroidaceae	Bacteroides	unclassified_Bacteroides
OTU608	0	0	1	0	0	0	0	0	0	0	0	0	Bacteria	no_rank_Bacteria	Firmicutes	Bacilli	Lactobacillales	Lactobacillaceae	Lactobacillus	unclassified_Lactobacillus
OTU609	0	0	1	0	0	0	0	0	0	0	0	0	Bacteria	no_rank_Bacteria	Bacteroidetes	Bacteroidia	Bacteroidales	no_rank_Bacteroidales	no_rank_Bacteroidales	ratAN060301C_uncultured_bacterium
OTU610	0	0	1	0	0	0	0	0	0	0	0	0	Bacteria	no_rank_Bacteria	Firmicutes	Clostridia	Clostridiales	Ruminococcaceae	no_rank_Ruminococcaceae	uncultured_rumen_bacterium_3C0d-8
OTU611	0	0	1	0	0	0	0	0	0	0	0	0	Bacteria	no_rank_Bacteria	Firmicutes	Clostridia	Clostridiales	Lachnospiraceae	no_rank_Lachnospiraceae	Ruminococcus_sp._ID1
OTU612	0	0	1	0	0	0	0	0	0	0	0	0	Bacteria	no_rank_Bacteria	Firmicutes	Clostridia	Clostridiales	Peptostreptococcaceae	no_rank_Peptostreptococcaceae	Clostridium_sp._enrichment_culture_clone_P-4a
OTU613	0	0	0	0	0	0	0	1	0	0	0	0	Bacteria	no_rank_Bacteria	Firmicutes	Erysipelotrichi	Erysipelotrichales	Erysipelotrichaceae	no_rank_Erysipelotrichaceae	Erysipelotrichaceae_bacterium_3_1_53
OTU614	0	0	0	0	0	0	0	0	0	0	0	1	Bacteria	no_rank_Bacteria	Firmicutes	Bacilli	Lactobacillales	Streptococcaceae	Streptococcus	Streptococcus_sp._GDLAMI-SD2
OTU615	0	0	0	1	0	0	0	0	0	0	0	0	Bacteria	no_rank_Bacteria	Bacteroidetes	Bacteroidia	Bacteroidales	no_rank_Bacteroidales	no_rank_Bacteroidales	S24-7_uncultured_bacterium
OTU616	0	0	0	0	1	0	0	0	0	0	0	0	Bacteria	no_rank_Bacteria	Bacteroidetes	Bacteroidia	Bacteroidales	no_rank_Bacteroidales	no_rank_Bacteroidales	Porphyromonadaceae_bacterium_C941
OTU617	0	0	0	0	1	0	0	0	0	0	0	0	Bacteria	no_rank_Bacteria	Firmicutes	Clostridia	Clostridiales	Lachnospiraceae	Moryella	Eubacterium_sp._oral_clone_DO016
OTU618	1	0	0	0	0	0	0	0	0	0	0	0	Bacteria	no_rank_Bacteria	Firmicutes	Clostridia	Clostridiales	Ruminococcaceae	no_rank_Ruminococcaceae	uncultured_rumen_bacterium_4C28d-12
OTU619	0	0	2	0	0	0	0	0	0	0	0	0	Bacteria	no_rank_Bacteria	Firmicutes	Clostridia	Clostridiales	Lachnospiraceae	Blautia	Ruminococcus_sp._M-1
OTU620	0	0	0	0	0	2	0	0	0	0	0	0	Bacteria	no_rank_Bacteria	Firmicutes	Clostridia	Clostridiales	Ruminococcaceae	Ruminococcus	Ruminococcus_sp._DJF_VR87
OTU621	0	0	0	1	0	0	0	0	0	0	0	0	Bacteria	no_rank_Bacteria	Firmicutes	Clostridia	Clostridiales	Ruminococcaceae	Ruminococcus	Ruminococcus_sp._DJF_VR87
OTU622	0	0	0	1	0	0	0	0	0	0	0	0	Bacteria	no_rank_Bacteria	Firmicutes	Clostridia	Clostridiales	Ruminococcaceae	no_rank_Ruminococcaceae	Eubacterium_sp._oral_clone_BU014
OTU623	0	0	0	1	0	0	0	0	0	0	0	0	Bacteria	no_rank_Bacteria	Firmicutes	Clostridia	Clostridiales	Ruminococcaceae	no_rank_Ruminococcaceae	unidentified_rumen_bacterium_12-124
OTU624	0	0	0	0	0	1	0	0	0	0	0	0	Bacteria	no_rank_Bacteria	Firmicutes	Clostridia	Clostridiales	Ruminococcaceae	no_rank_Ruminococcaceae	Clostridiales_bacterium_canine_oral_taxon_259
OTU625	0	0	0	0	0	1	0	0	0	0	0	0	Bacteria	no_rank_Bacteria	Tenericutes	Mollicutes	no_rank_Mollicutes	no_rank_Mollicutes	no_rank_Mollicutes	uncultured_Lachnospiraceae_bacterium
OTU626	217	1934	536	1749	501	1704	110	174	112	5	22	101	Bacteria	no_rank_Bacteria	Firmicutes	Bacilli	Lactobacillales	Lactobacillaceae	Lactobacillus	Lactobacillus_johnsonii
OTU627	737	2400	552	3	8	7	0	1	1	0	0	48	Bacteria	no_rank_Bacteria	Firmicutes	Clostridia	Clostridiales	Peptostreptococcaceae	no_rank_Peptostreptococcaceae	Peptostreptococcaceae_Incertae_Sedis_uncultured_bacterium
OTU628	207	665	2186	12	128	57	2	7	308	3	0	11	Bacteria	no_rank_Bacteria	Firmicutes	Bacilli	Lactobacillales	Lactobacillaceae	Lactobacillus	Lactobacillus_murinus
OTU629	0	190	712	522	538	80	628	0	54	624	171	2	Bacteria	no_rank_Bacteria	Firmicutes	Clostridia	Clostridiales	Ruminococcaceae	no_rank_Ruminococcaceae	Ruminococcaceae_uncultured_uncultured_bacterium
OTU630	0	0	0	0	2	2	341	852	95	6	1	228	Bacteria	no_rank_Bacteria	Verrucomicrobia	Verrucomicrobiae	Verrucomicrobiales	Verrucomicrobiaceae	Akkermansia	Akkermansia_uncultured_bacterium
OTU631	1	10	1	0	0	2	30	4	1	8	2739	21	Bacteria	no_rank_Bacteria	Proteobacteria	Epsilonproteobacteria	Campylobacterales	Helicobacteraceae	Helicobacter	Helicobacter_rodentium
OTU632	138	1412	21	498	322	192	0	26	39	1	1	111	Bacteria	no_rank_Bacteria	Firmicutes	Bacilli	Lactobacillales	Lactobacillaceae	Lactobacillus	Lactobacillus_intestinalis
OTU633	0	0	0	0	0	0	0	3	0	0	0	0	Bacteria	no_rank_Bacteria	Bacteroidetes	Bacteroidia	Bacteroidales	Bacteroidaceae	Bacteroides	Bacteroides_eggerthii
OTU634	0	3	0	6	0	0	207	888	2	47	8	7	Bacteria	no_rank_Bacteria	Bacteroidetes	Bacteroidia	Bacteroidales	Bacteroidaceae	Bacteroides	Bacteroides_uniformis
OTU635	0	14	828	6	5	1	336	10	78	456	24	110	Bacteria	no_rank_Bacteria	Firmicutes	Clostridia	Clostridiales	Lachnospiraceae	Blautia	Blautia_uncultured_bacterium
OTU636	3	1	0	5	1	2	41	1222	2	96	16	7	Bacteria	no_rank_Bacteria	Bacteroidetes	Bacteroidia	Bacteroidales	Bacteroidaceae	Bacteroides	Bacteroides_uniformis
OTU637	44	47	0	14	9	11	338	3	28	11	75	278	Bacteria	no_rank_Bacteria	Bacteroidetes	Bacteroidia	Bacteroidales	Bacteroidaceae	Bacteroides	Bacteroides_sartorii
OTU638	0	7	860	2	0	2	114	12	25	292	16	86	Bacteria	no_rank_Bacteria	Firmicutes	Clostridia	Clostridiales	Lachnospiraceae	Blautia	Blautia_uncultured_bacterium
OTU639	0	1	147	3	3	6	9	86	0	1	0	788	Bacteria	no_rank_Bacteria	Firmicutes	Clostridia	Clostridiales	Lachnospiraceae	Blautia	Blautia_producta
OTU640	2	1	73	7	0	5	0	8	0	9	0	213	Bacteria	no_rank_Bacteria	Firmicutes	Clostridia	Clostridiales	Lachnospiraceae	Blautia	Blautia_uncultured_bacterium
OTU641	70	464	79	7	4	15	0	0	0	0	0	3	Bacteria	no_rank_Bacteria	Firmicutes	Erysipelotrichi	Erysipelotrichales	Erysipelotrichaceae	Turicibacter	Turicibacter_uncultured_bacterium
OTU642	0	0	0	42	35	0	69	1	14	409	102	681	Bacteria	no_rank_Bacteria	Bacteroidetes	Bacteroidia	Bacteroidales	Prevotellaceae	Prevotella	Prevotella_sp._oral_clone_HF050
OTU643	30	297	10	130	311	343	19	54	56	3	7	28	Bacteria	no_rank_Bacteria	Firmicutes	Bacilli	Lactobacillales	Lactobacillaceae	Lactobacillus	Lactobacillus_reuteri
OTU644	0	0	0	0	0	0	4	789	0	1	1	21	Bacteria	no_rank_Bacteria	Firmicutes	Clostridia	Clostridiales	Ruminococcaceae	no_rank_Ruminococcaceae	Subdoligranulum_sp._4_3_54A2FAA
OTU645	0	0	0	0	0	1	37	34	20	1	68	588	Bacteria	no_rank_Bacteria	Bacteroidetes	Bacteroidia	Bacteroidales	Porphyromonadaceae	Parabacteroides	Parabacteroides_goldsteinii
OTU646	98	161	17	11	10	19	229	11	11	30	102	14	Bacteria	no_rank_Bacteria	Bacteroidetes	Bacteroidia	Bacteroidales	no_rank_Bacteroidales	no_rank_Bacteroidales	ratAN060301C_uncultured_bacterium
OTU647	2	9	699	13	11	1	230	3	0	0	37	2	Bacteria	no_rank_Bacteria	Firmicutes	Erysipelotrichi	Erysipelotrichales	Erysipelotrichaceae	Allobaculum	Allobaculum_stercoricanis
OTU648	0	0	0	0	0	0	0	0	0	0	0	0	Bacteria	no_rank_Bacteria	Bacteroidetes	Bacteroidia	Bacteroidales	Prevotellaceae	no_rank_Prevotellaceae	Prevotellaceae_uncultured_uncultured_bacterium
OTU649	0	0	0	0	0	0	0	4	0	0	0	0	Bacteria	no_rank_Bacteria	Firmicutes	Clostridia	Clostridiales	Lachnospiraceae	no_rank_Lachnospiraceae	Clostridiales_bacterium_1_7_47FAA
OTU650	266	159	0	93	225	153	0	0	0	42	6	43	Bacteria	no_rank_Bacteria	Bacteroidetes	Bacteroidia	Bacteroidales	no_rank_Bacteroidales	no_rank_Bacteroidales	S24-7_uncultured_bacterium
OTU651	0	72	0	135	153	441	1	0	57	34	8	0	Bacteria	no_rank_Bacteria	Bacteroidetes	Bacteroidia	Bacteroidales	no_rank_Bacteroidales	no_rank_Bacteroidales	S24-7_uncultured_bacterium
OTU652	1	1	3	1	6	2	50	312	40	8	2	77	Bacteria	no_rank_Bacteria	Bacteroidetes	Bacteroidia	Bacteroidales	Bacteroidaceae	Bacteroides	Bacteroides_acidifaciens
OTU653	0	0	1	0	0	0	97	462	0	75	20	132	Bacteria	no_rank_Bacteria	Bacteroidetes	Bacteroidia	Bacteroidales	Bacteroidaceae	Bacteroides	Bacteroides_eggerthii
OTU654	0	0	104	6	0	0	14	62	1	0	0	556	Bacteria	no_rank_Bacteria	Firmicutes	Clostridia	Clostridiales	Lachnospiraceae	Blautia	Blautia_producta
OTU655	1	0	0	0	0	0	0	614	0	0	0	18	Bacteria	no_rank_Bacteria	Firmicutes	Clostridia	Clostridiales	Lachnospiraceae	no_rank_Lachnospiraceae	Clostridium_bolteae
OTU656	0	130	0	51	10	0	0	0	37	0	0	0	Bacteria	no_rank_Bacteria	Firmicutes	Clostridia	Clostridiales	Ruminococcaceae	Ruminococcus	Ruminococcus_uncultured_bacterium
OTU657	198	1	38	30	0	2	103	8	60	112	95	62	Bacteria	no_rank_Bacteria	Bacteroidetes	Bacteroidia	Bacteroidales	no_rank_Bacteroidales	no_rank_Bacteroidales	S24-7_uncultured_bacterium
OTU658	0	52	30	460	9	151	0	0	0	0	0	0	Bacteria	no_rank_Bacteria	Tenericutes	Mollicutes	no_rank_Mollicutes	no_rank_Mollicutes	no_rank_Mollicutes	uncultured_Lachnospiraceae_bacterium
OTU659	2	162	0	0	0	0	40	9	42	117	112	173	Bacteria	no_rank_Bacteria	Bacteroidetes	Bacteroidia	Bacteroidales	no_rank_Bacteroidales	no_rank_Bacteroidales	S24-7_uncultured_bacterium
OTU660	4	0	0	0	480	0	0	0	196	8	2	0	Bacteria	no_rank_Bacteria	Firmicutes	Clostridia	Clostridiales	Lachnospiraceae	no_rank_Lachnospiraceae	Lachnospiraceae_uncultured_uncultured_bacterium
OTU661	0	0	0	0	0	1	269	38	146	14	173	45	Bacteria	no_rank_Bacteria	Bacteroidetes	Bacteroidia	Bacteroidales	no_rank_Bacteroidales	no_rank_Bacteroidales	S24-7_uncultured_bacterium
OTU662	4	0	641	5	5	3	6	2	2	2	0	2	Bacteria	no_rank_Bacteria	Firmicutes	Clostridia	Clostridiales	Lachnospiraceae	Coprococcus	Coprococcus_uncultured_bacterium
OTU663	0	0	0	1	0	0	12	629	0	4	0	1	Bacteria	no_rank_Bacteria	Bacteroidetes	Bacteroidia	Bacteroidales	Bacteroidaceae	Bacteroides	Bacteroides_intestinalis
OTU664	37	1	5	176	223	193	0	0	10	0	0	0	Bacteria	no_rank_Bacteria	Firmicutes	Clostridia	Clostridiales	Ruminococcaceae	no_rank_Ruminococcaceae	Ruminococcaceae_uncultured_uncultured_rumen_bacterium
OTU665	172	0	27	40	1	2	101	5	44	104	81	60	Bacteria	no_rank_Bacteria	Bacteroidetes	Bacteroidia	Bacteroidales	no_rank_Bacteroidales	no_rank_Bacteroidales	S24-7_uncultured_bacterium
OTU666	8	1	0	2	3	4	89	288	16	51	103	35	Bacteria	no_rank_Bacteria	Firmicutes	Clostridia	Clostridiales	Lachnospiraceae	no_rank_Lachnospiraceae	Lachnospiraceae_uncultured_uncultured_organism
OTU667	0	0	0	0	1	3	116	0	0	0	11	70	Bacteria	no_rank_Bacteria	Firmicutes	Clostridia	Clostridiales	Ruminococcaceae	Ruminococcus	Ruminococcus_sp._ZS2-15
OTU668	6	25	13	0	0	0	0	4	0	0	1	130	Bacteria	no_rank_Bacteria	Firmicutes	Erysipelotrichi	Erysipelotrichales	Erysipelotrichaceae	Allobaculum	Allobaculum_uncultured_bacterium
OTU669	0	0	0	0	0	0	0	25	0	0	0	0	Bacteria	no_rank_Bacteria	Firmicutes	Clostridia	Clostridiales	Lachnospiraceae	no_rank_Lachnospiraceae	Clostridiales_bacterium_1_7_47FAA
OTU670	48	282	47	40	12	11	0	1	36	56	4	16	Bacteria	no_rank_Bacteria	Firmicutes	Erysipelotrichi	Erysipelotrichales	Erysipelotrichaceae	Allobaculum	Allobaculum_uncultured_bacterium
OTU671	100	54	1	12	7	24	38	2	155	83	18	54	Bacteria	no_rank_Bacteria	Bacteroidetes	Bacteroidia	Bacteroidales	no_rank_Bacteroidales	no_rank_Bacteroidales	S24-7_uncultured_bacterium
OTU672	122	69	14	0	31	0	78	25	93	61	50	4	Bacteria	no_rank_Bacteria	Bacteroidetes	Bacteroidia	Bacteroidales	no_rank_Bacteroidales	no_rank_Bacteroidales	S24-7_uncultured_bacterium
OTU673	45	0	0	72	340	3	26	0	13	0	26	22	Bacteria	no_rank_Bacteria	Firmicutes	Clostridia	Clostridiales	Ruminococcaceae	unclassified_Ruminococcaceae	unclassified_Ruminococcaceae
OTU674	0	6	6	1	0	0	267	0	19	212	5	34	Bacteria	no_rank_Bacteria	Firmicutes	Clostridia	Clostridiales	Lachnospiraceae	Blautia	Blautia_uncultured_bacterium
OTU675	197	101	3	12	13	83	8	1	23	15	27	10	Bacteria	no_rank_Bacteria	Bacteroidetes	Bacteroidia	Bacteroidales	no_rank_Bacteroidales	no_rank_Bacteroidales	S24-7_uncultured_bacterium
OTU676	1	2	0	0	1	0	5	19	0	1	3	14	Bacteria	no_rank_Bacteria	Bacteroidetes	Bacteroidia	Bacteroidales	Bacteroidaceae	Bacteroides	Bacteroides_caccae
OTU677	0	0	36	0	0	1	5	174	0	0	0	257	Bacteria	no_rank_Bacteria	Firmicutes	Clostridia	Clostridiales	Lachnospiraceae	Blautia	Blautia_uncultured_bacterium
OTU678	85	221	15	41	10	42	14	1	19	61	10	4	Bacteria	no_rank_Bacteria	Bacteroidetes	Bacteroidia	Bacteroidales	no_rank_Bacteroidales	no_rank_Bacteroidales	S24-7_uncultured_bacterium
OTU679	0	0	6	0	0	0	0	2	0	0	0	10	Bacteria	no_rank_Bacteria	Firmicutes	Clostridia	Clostridiales	Lachnospiraceae	Blautia	Blautia_producta
OTU680	27	1	1	288	17	96	4	0	5	12	69	0	Bacteria	no_rank_Bacteria	Firmicutes	Clostridia	Clostridiales	Lachnospiraceae	no_rank_Lachnospiraceae	Lachnospiraceae_Incertae_Sedis_uncultured_bacterium
OTU681	5	173	74	40	10	11	38	0	1	52	78	10	Bacteria	no_rank_Bacteria	Firmicutes	Erysipelotrichi	Erysipelotrichales	Erysipelotrichaceae	Allobaculum	Allobaculum_uncultured_Mollicutes_bacterium
OTU682	38	16	4	16	145	223	0	0	68	0	0	2	Bacteria	no_rank_Bacteria	Firmicutes	Clostridia	Clostridiales	Ruminococcaceae	no_rank_Ruminococcaceae	Clostridium_sp._Culture_Jar-13
OTU683	52	10	224	108	12	24	0	0	67	0	0	0	Bacteria	no_rank_Bacteria	Firmicutes	Clostridia	Clostridiales	Ruminococcaceae	no_rank_Ruminococcaceae	Ruminococcaceae_uncultured_uncultured_rumen_bacterium
OTU684	137	112	4	15	13	26	86	0	16	49	2	1	Bacteria	no_rank_Bacteria	Bacteroidetes	Bacteroidia	Bacteroidales	no_rank_Bacteroidales	no_rank_Bacteroidales	Gram-negative_bacterium_cL10-2b-4
OTU685	0	2	34	2	0	0	3	20	1	2	1	389	Bacteria	no_rank_Bacteria	Firmicutes	Clostridia	Clostridiales	Lachnospiraceae	Blautia	Blautia_glucerasea
OTU686	7	0	37	1	0	2	104	6	1	66	69	43	Bacteria	no_rank_Bacteria	Firmicutes	Clostridia	Clostridiales	Lachnospiraceae	no_rank_Lachnospiraceae	Lachnospiraceae_Incertae_Sedis_uncultured_bacterium
OTU687	0	0	20	0	0	0	0	3	0	0	0	2	Bacteria	no_rank_Bacteria	Firmicutes	Clostridia	Clostridiales	Lachnospiraceae	Blautia	Blautia_uncultured_bacterium
OTU688	3	2	0	2	0	3	48	107	4	156	10	31	Bacteria	no_rank_Bacteria	Bacteroidetes	Bacteroidia	Bacteroidales	Bacteroidaceae	Bacteroides	Bacteroides_chinchillae
OTU689	97	2	2	0	310	17	0	0	21	4	0	0	Bacteria	no_rank_Bacteria	Firmicutes	Clostridia	Clostridiales	Lachnospiraceae	no_rank_Lachnospiraceae	Lachnospiraceae_uncultured_uncultured_bacterium
OTU690	0	0	0	0	0	0	0	0	447	5	0	0	Bacteria	no_rank_Bacteria	Proteobacteria	Alphaproteobacteria	Rhodospirillales	Rhodospirillaceae	no_rank_Rhodospirillaceae	Rhodospirillaceae_uncultured_uncultured_rumen_bacterium
OTU691	0	0	12	1	3	0	0	1	128	309	0	0	Bacteria	no_rank_Bacteria	Firmicutes	Clostridia	Clostridiales	Ruminococcaceae	no_rank_Ruminococcaceae	Eubacterium_coprostanoligenes
OTU692	0	0	0	0	0	0	0	0	0	2	1	5	Bacteria	no_rank_Bacteria	Bacteroidetes	Bacteroidia	Bacteroidales	Bacteroidaceae	Bacteroides	Bacteroides_thetaiotaomicron
OTU693	44	47	1	85	18	63	31	7	23	2	8	81	Bacteria	no_rank_Bacteria	Bacteroidetes	Bacteroidia	Bacteroidales	no_rank_Bacteroidales	no_rank_Bacteroidales	S24-7_uncultured_bacterium
OTU694	1	7	0	6	54	12	117	3	124	21	34	0	Bacteria	no_rank_Bacteria	Bacteroidetes	Bacteroidia	Bacteroidales	no_rank_Bacteroidales	no_rank_Bacteroidales	S24-7_uncultured_bacterium
OTU695	3	6	1	14	19	128	2	0	5	27	108	24	Bacteria	no_rank_Bacteria	Firmicutes	Clostridia	Clostridiales	Christensenellaceae	no_rank_Christensenellaceae	Christensenellaceae_uncultured_uncultured_bacterium
OTU696	0	0	0	0	0	0	0	0	0	241	167	0	Bacteria	no_rank_Bacteria	Firmicutes	Clostridia	Clostridiales	Ruminococcaceae	Ruminococcus	Ruminococcus_human_gut_metagenome
OTU697	0	3	342	8	0	0	0	0	7	24	15	0	Bacteria	no_rank_Bacteria	Firmicutes	Clostridia	Clostridiales	Ruminococcaceae	no_rank_Ruminococcaceae	Ruminococcaceae_uncultured_uncultured_bacterium
OTU698	0	0	0	0	0	0	0	94	0	0	56	35	Bacteria	no_rank_Bacteria	Firmicutes	Clostridia	Clostridiales	Lachnospiraceae	unclassified_Lachnospiraceae	unclassified_Lachnospiraceae
OTU699	0	0	0	0	0	0	0	0	0	0	0	0	Bacteria	no_rank_Bacteria	Proteobacteria	Gammaproteobacteria	Enterobacteriales	Enterobacteriaceae	unclassified_Enterobacteriaceae	unclassified_Enterobacteriaceae
OTU700	7	15	7	2	1	4	26	4	3	279	14	2	Bacteria	no_rank_Bacteria	Bacteroidetes	Bacteroidia	Bacteroidales	no_rank_Bacteroidales	no_rank_Bacteroidales	ratAN060301C_uncultured_bacterium
OTU701	27	44	1	226	4	5	36	1	4	24	2	9	Bacteria	no_rank_Bacteria	Bacteroidetes	Bacteroidia	Bacteroidales	no_rank_Bacteroidales	no_rank_Bacteroidales	Gram-negative_bacterium_cL10-2b-4
OTU702	0	0	0	0	0	0	0	0	0	219	91	16	Bacteria	no_rank_Bacteria	Bacteroidetes	Bacteroidia	Bacteroidales	no_rank_Bacteroidales	no_rank_Bacteroidales	S24-7_uncultured_bacterium
OTU703	0	0	0	0	0	0	0	2	0	0	0	0	Bacteria	no_rank_Bacteria	Firmicutes	Clostridia	Clostridiales	Lachnospiraceae	no_rank_Lachnospiraceae	Clostridiales_bacterium_1_7_47FAA
OTU704	2	5	31	46	89	144	1	2	13	1	4	15	Bacteria	no_rank_Bacteria	Firmicutes	Bacilli	Lactobacillales	Streptococcaceae	Streptococcus	Streptococcus_hyointestinalis
OTU705	29	65	4	38	42	37	53	7	10	36	16	14	Bacteria	no_rank_Bacteria	Bacteroidetes	Bacteroidia	Bacteroidales	no_rank_Bacteroidales	no_rank_Bacteroidales	S24-7_uncultured_bacterium
OTU706	9	112	6	64	35	119	5	0	1	3	3	6	Bacteria	no_rank_Bacteria	Firmicutes	Bacilli	Lactobacillales	Lactobacillaceae	Lactobacillus	Lactobacillus_reuteri
OTU707	0	0	0	0	0	0	63	94	3	167	0	24	Bacteria	no_rank_Bacteria	Bacteroidetes	Bacteroidia	Bacteroidales	Bacteroidaceae	Bacteroides	Bacteroides_chinchillae
OTU708	45	45	2	37	52	14	24	1	5	16	50	7	Bacteria	no_rank_Bacteria	Bacteroidetes	Bacteroidia	Bacteroidales	no_rank_Bacteroidales	no_rank_Bacteroidales	S24-7_uncultured_bacterium
OTU709	0	56	2	21	17	3	68	36	11	49	14	50	Bacteria	no_rank_Bacteria	Bacteroidetes	Bacteroidia	Bacteroidales	no_rank_Bacteroidales	no_rank_Bacteroidales	Gram-negative_bacterium_cTPY-13
OTU710	15	15	5	2	62	44	189	4	7	1	0	6	Bacteria	no_rank_Bacteria	Bacteroidetes	Bacteroidia	Bacteroidales	Prevotellaceae	no_rank_Prevotellaceae	Prevotellaceae_uncultured_uncultured_bacterium
OTU711	0	7	18	1	0	0	1	35	0	1	6	247	Bacteria	no_rank_Bacteria	Firmicutes	Clostridia	Clostridiales	Lachnospiraceae	Blautia	Blautia_uncultured_bacterium
OTU712	0	0	0	0	0	0	0	57	0	0	0	0	Bacteria	no_rank_Bacteria	Bacteroidetes	Bacteroidia	Bacteroidales	Bacteroidaceae	Bacteroides	Bacteroides_sp._JCM_17103
OTU713	7	66	0	27	74	80	14	34	25	0	3	15	Bacteria	no_rank_Bacteria	Firmicutes	Bacilli	Lactobacillales	Lactobacillaceae	Lactobacillus	Lactobacillus_reuteri
OTU714	8	4	0	0	0	0	59	81	3	52	5	119	Bacteria	no_rank_Bacteria	Firmicutes	Clostridia	Clostridiales	Veillonellaceae	Phascolarctobacterium	Phascolarctobacterium_uncultured_bacterium
OTU715	0	0	0	0	0	0	6	0	98	214	27	0	Bacteria	no_rank_Bacteria	Bacteroidetes	Bacteroidia	Bacteroidales	no_rank_Bacteroidales	no_rank_Bacteroidales	S24-7_uncultured_bacterium
OTU716	70	23	2	1	5	15	8	0	23	48	64	15	Bacteria	no_rank_Bacteria	Bacteroidetes	Bacteroidia	Bacteroidales	Bacteroidaceae	Bacteroides	Bacteroides_nordii
OTU717	0	2	0	10	1	0	114	1	0	31	8	73	Bacteria	no_rank_Bacteria	Firmicutes	Clostridia	Clostridiales	Lachnospiraceae	Blautia	Blautia_uncultured_bacterium
OTU718	5	27	28	223	14	4	0	0	22	0	1	0	Bacteria	no_rank_Bacteria	Firmicutes	Clostridia	Clostridiales	Ruminococcaceae	no_rank_Ruminococcaceae	Ruminococcaceae_uncultured_uncultured_organism
OTU719	1	0	38	46	0	10	4	1	0	9	4	203	Bacteria	no_rank_Bacteria	Firmicutes	Clostridia	Clostridiales	Lachnospiraceae	Blautia	Blautia_coccoides
OTU720	0	0	0	0	0	0	0	0	0	0	0	0	Bacteria	no_rank_Bacteria	Bacteroidetes	Bacteroidia	Bacteroidales	Prevotellaceae	Prevotella	Prevotella_uncultured_bacterium
OTU721	0	129	0	0	0	0	16	150	25	0	0	0	Bacteria	no_rank_Bacteria	Bacteroidetes	Bacteroidia	Bacteroidales	no_rank_Bacteroidales	no_rank_Bacteroidales	S24-7_uncultured_bacterium
OTU722	35	49	0	0	1	0	38	4	6	39	19	10	Bacteria	no_rank_Bacteria	Bacteroidetes	Bacteroidia	Bacteroidales	no_rank_Bacteroidales	no_rank_Bacteroidales	ratAN060301C_uncultured_bacterium
OTU723	8	0	25	199	49	38	0	0	0	0	0	0	Bacteria	no_rank_Bacteria	no_rank_Bacteria	no_rank_Bacteria	no_rank_Bacteria	no_rank_Bacteria	no_rank_Bacteria	Candidate_division_TM7_uncultured_bacterium
OTU724	0	1	0	0	1	2	2	11	26	10	53	18	Bacteria	no_rank_Bacteria	Firmicutes	Clostridia	Clostridiales	Veillonellaceae	Phascolarctobacterium	Phascolarctobacterium_uncultured_bacterium
OTU725	6	19	18	1	13	0	94	0	13	0	73	0	Bacteria	no_rank_Bacteria	Firmicutes	Clostridia	Clostridiales	Ruminococcaceae	no_rank_Ruminococcaceae	Ruminococcaceae_uncultured_uncultured_bacterium
OTU726	25	96	1	9	25	24	6	0	40	6	6	0	Bacteria	no_rank_Bacteria	Firmicutes	Clostridia	Clostridiales	Ruminococcaceae	Ruminococcus	Ruminococcus_uncultured_bacterium
OTU727	0	0	3	27	1	9	4	1	0	11	1	237	Bacteria	no_rank_Bacteria	Firmicutes	Clostridia	Clostridiales	Lachnospiraceae	Blautia	Blautia_uncultured_bacterium
OTU728	0	0	0	0	0	1	47	0	8	86	80	0	Bacteria	no_rank_Bacteria	Firmicutes	Clostridia	Clostridiales	Christensenellaceae	no_rank_Christensenellaceae	Christensenellaceae_uncultured_uncultured_bacterium
OTU729	0	0	0	0	0	0	0	0	0	0	0	0	Bacteria	no_rank_Bacteria	Bacteroidetes	Bacteroidia	Bacteroidales	Prevotellaceae	Prevotella	Prevotella_uncultured_bacterium
OTU730	23	0	1	58	10	1	30	0	44	4	111	0	Bacteria	no_rank_Bacteria	Firmicutes	Clostridia	Clostridiales	Lachnospiraceae	no_rank_Lachnospiraceae	Lachnospiraceae_Incertae_Sedis_uncultured_bacterium
OTU731	1	2	6	95	171	0	0	0	4	1	3	0	Bacteria	no_rank_Bacteria	Firmicutes	Clostridia	Clostridiales	Lachnospiraceae	no_rank_Lachnospiraceae	Lachnospiraceae_uncultured_uncultured_bacterium
OTU732	0	0	0	0	0	0	56	43	0	0	19	117	Bacteria	no_rank_Bacteria	Firmicutes	Clostridia	Clostridiales	Lachnospiraceae	Dorea	Dorea_uncultured_bacterium
OTU733	0	29	2	10	17	3	71	17	7	50	18	37	Bacteria	no_rank_Bacteria	Bacteroidetes	Bacteroidia	Bacteroidales	no_rank_Bacteroidales	no_rank_Bacteroidales	Gram-negative_bacterium_cTPY-13
OTU734	0	0	22	0	0	0	6	3	0	0	0	222	Bacteria	no_rank_Bacteria	Firmicutes	Clostridia	Clostridiales	Lachnospiraceae	Blautia	Blautia_uncultured_bacterium
OTU735	27	90	9	27	6	14	23	0	24	31	13	4	Bacteria	no_rank_Bacteria	Bacteroidetes	Bacteroidia	Bacteroidales	no_rank_Bacteroidales	no_rank_Bacteroidales	S24-7_uncultured_bacterium
OTU736	48	90	5	13	5	20	9	1	21	41	5	4	Bacteria	no_rank_Bacteria	Bacteroidetes	Bacteroidia	Bacteroidales	no_rank_Bacteroidales	no_rank_Bacteroidales	S24-7_uncultured_bacterium
OTU737	0	0	0	0	0	0	1	44	0	0	0	0	Bacteria	no_rank_Bacteria	Bacteroidetes	Bacteroidia	Bacteroidales	Bacteroidaceae	Bacteroides	Bacteroides_ovatus
OTU738	67	50	2	31	8	9	36	0	16	29	7	0	Bacteria	no_rank_Bacteria	Bacteroidetes	Bacteroidia	Bacteroidales	no_rank_Bacteroidales	no_rank_Bacteroidales	Gram-negative_bacterium_cL10-2b-4
OTU739	0	30	3	19	7	5	64	19	7	41	8	36	Bacteria	no_rank_Bacteria	Bacteroidetes	Bacteroidia	Bacteroidales	no_rank_Bacteroidales	no_rank_Bacteroidales	Gram-negative_bacterium_cTPY-13
OTU740	0	0	0	0	0	0	0	0	0	1	0	0	Bacteria	no_rank_Bacteria	Bacteroidetes	Bacteroidia	Bacteroidales	Porphyromonadaceae	Parabacteroides	Parabacteroides_distasonis
OTU741	16	2	15	19	11	7	28	0	40	68	5	1	Bacteria	no_rank_Bacteria	Firmicutes	Clostridia	Clostridiales	Ruminococcaceae	no_rank_Ruminococcaceae	Ruminococcaceae_uncultured_uncultured_bacterium
OTU742	0	0	0	241	0	0	0	0	1	9	0	0	Bacteria	no_rank_Bacteria	Firmicutes	Clostridia	Clostridiales	Lachnospiraceae	no_rank_Lachnospiraceae	Lachnospiraceae_uncultured_uncultured_bacterium
OTU743	0	0	0	0	0	0	12	30	0	0	0	206	Bacteria	no_rank_Bacteria	Bacteroidetes	Bacteroidia	Bacteroidales	no_rank_Bacteroidales	no_rank_Bacteroidales	S24-7_uncultured_bacterium
OTU744	0	0	0	0	0	0	0	0	0	0	0	0	Bacteria	no_rank_Bacteria	Bacteroidetes	Bacteroidia	Bacteroidales	Prevotellaceae	no_rank_Prevotellaceae	Prevotella_sp._Smarlab_121567
OTU745	0	0	0	0	0	3	140	0	24	0	50	24	Bacteria	no_rank_Bacteria	Firmicutes	Clostridia	Clostridiales	Lachnospiraceae	Acetitomaculum	Acetitomaculum_uncultured_bacterium
OTU746	0	0	0	0	0	2	0	1	0	240	0	0	Bacteria	no_rank_Bacteria	Firmicutes	Clostridia	Clostridiales	Ruminococcaceae	Ruminococcus	Ruminococcus_uncultured_bacterium
OTU747	0	0	0	0	0	0	0	0	0	0	0	0	Bacteria	no_rank_Bacteria	Bacteroidetes	Bacteroidia	Bacteroidales	Prevotellaceae	Prevotella	Prevotella_uncultured_bacterium
OTU748	0	0	16	0	0	0	1	18	0	0	0	147	Bacteria	no_rank_Bacteria	Firmicutes	Clostridia	Clostridiales	Lachnospiraceae	Blautia	Blautia_uncultured_bacterium
OTU749	2	1	15	0	18	1	66	0	42	30	0	11	Bacteria	no_rank_Bacteria	Firmicutes	Clostridia	Clostridiales	Ruminococcaceae	Ruminococcus	Ruminococcus_uncultured_bacterium
OTU750	0	0	0	0	233	6	0	0	0	0	0	0	Bacteria	no_rank_Bacteria	Tenericutes	Mollicutes	no_rank_Mollicutes	no_rank_Mollicutes	no_rank_Mollicutes	RF9_uncultured_bacterium
OTU751	0	0	0	0	0	0	0	0	0	0	0	0	Bacteria	no_rank_Bacteria	Bacteroidetes	Bacteroidia	Bacteroidales	Prevotellaceae	no_rank_Prevotellaceae	Prevotellaceae_uncultured_uncultured_bacterium
OTU752	223	0	0	1	1	2	1	0	0	9	0	0	Bacteria	no_rank_Bacteria	Firmicutes	Clostridia	Clostridiales	Ruminococcaceae	Ruminococcus	Ruminococcus_uncultured_bacterium
OTU753	2	4	0	1	0	0	55	14	2	21	11	29	Bacteria	no_rank_Bacteria	Bacteroidetes	Bacteroidia	Bacteroidales	Bacteroidaceae	Bacteroides	Bacteroides_chinchillae
OTU754	0	0	0	3	14	1	15	0	201	0	0	0	Bacteria	no_rank_Bacteria	Firmicutes	Clostridia	Clostridiales	Lachnospiraceae	no_rank_Lachnospiraceae	Lachnospiraceae_uncultured_uncultured_bacterium
OTU755	0	0	0	0	0	0	0	0	0	0	0	0	Bacteria	no_rank_Bacteria	Bacteroidetes	Bacteroidia	Bacteroidales	Prevotellaceae	no_rank_Prevotellaceae	Prevotella_sp._Smarlab_121567
OTU756	15	13	0	7	2	3	2	41	0	1	1	139	Bacteria	no_rank_Bacteria	Bacteroidetes	Bacteroidia	Bacteroidales	Bacteroidaceae	Bacteroides	Bacteroides_uncultured_bacterium
OTU757	14	22	18	30	44	18	9	0	9	14	32	3	Bacteria	no_rank_Bacteria	Firmicutes	Erysipelotrichi	Erysipelotrichales	Erysipelotrichaceae	no_rank_Erysipelotrichaceae	Erysipelotrichaceae_bacterium_canine_oral_taxon_255
OTU758	0	1	14	1	0	0	75	13	0	68	9	5	Bacteria	no_rank_Bacteria	Bacteroidetes	Bacteroidia	Bacteroidales	no_rank_Bacteroidales	no_rank_Bacteroidales	Gram-negative_bacterium_cTPY-13
OTU759	3	3	48	0	5	0	100	2	6	22	1	0	Bacteria	no_rank_Bacteria	Firmicutes	Clostridia	Clostridiales	Lachnospiraceae	Marvinbryantia	Marvinbryantia_uncultured_bacterium
OTU760	0	3	6	1	0	0	4	123	0	0	18	38	Bacteria	no_rank_Bacteria	Firmicutes	Clostridia	Clostridiales	Lachnospiraceae	Blautia	Blautia_glucerasea
OTU761	6	4	16	66	90	33	0	0	2	0	0	0	Bacteria	no_rank_Bacteria	no_rank_Bacteria	no_rank_Bacteria	no_rank_Bacteria	no_rank_Bacteria	no_rank_Bacteria	Candidate_division_TM7_uncultured_rumen_bacterium
OTU762	0	0	0	112	84	8	0	0	9	0	0	0	Bacteria	no_rank_Bacteria	Tenericutes	Mollicutes	no_rank_Mollicutes	no_rank_Mollicutes	no_rank_Mollicutes	RF9_uncultured_bacterium
OTU763	0	0	0	0	0	0	0	202	0	0	0	6	Bacteria	no_rank_Bacteria	Firmicutes	Clostridia	Clostridiales	Lachnospiraceae	no_rank_Lachnospiraceae	Clostridium_bolteae
OTU764	0	0	0	0	1	0	9	18	0	3	10	24	Bacteria	no_rank_Bacteria	Bacteroidetes	Bacteroidia	Bacteroidales	Porphyromonadaceae	Parabacteroides	unclassified_Parabacteroides
OTU765	53	8	1	5	42	38	16	7	9	23	1	2	Bacteria	no_rank_Bacteria	Bacteroidetes	Bacteroidia	Bacteroidales	Rikenellaceae	Alistipes	Alistipes_uncultured_bacterium
OTU766	8	4	8	6	4	5	17	1	8	47	14	26	Bacteria	no_rank_Bacteria	Firmicutes	Clostridia	Clostridiales	no_rank_Clostridiales	no_rank_Clostridiales	Family_XIII_Incertae_Sedis_Incertae_Sedis_uncultured_bacterium
OTU767	0	0	3	0	0	0	60	9	31	43	17	23	Bacteria	no_rank_Bacteria	Bacteroidetes	Bacteroidia	Bacteroidales	no_rank_Bacteroidales	no_rank_Bacteroidales	S24-7_uncultured_bacterium
OTU768	20	0	0	2	0	0	0	0	162	6	8	0	Bacteria	no_rank_Bacteria	Firmicutes	Clostridia	Clostridiales	Lachnospiraceae	no_rank_Lachnospiraceae	Lachnospiraceae_uncultured_uncultured_bacterium
OTU769	1	1	2	0	0	0	22	72	10	2	2	9	Bacteria	no_rank_Bacteria	Bacteroidetes	Bacteroidia	Bacteroidales	Bacteroidaceae	Bacteroides	Bacteroides_acidifaciens
OTU770	0	0	0	0	145	0	0	0	44	6	0	0	Bacteria	no_rank_Bacteria	Firmicutes	Clostridia	Clostridiales	Lachnospiraceae	no_rank_Lachnospiraceae	Lachnospiraceae_uncultured_uncultured_bacterium
OTU771	0	0	0	0	0	0	0	0	0	2	198	1	Bacteria	no_rank_Bacteria	Firmicutes	Clostridia	Clostridiales	Ruminococcaceae	no_rank_Ruminococcaceae	uncultured_rumen_bacterium_6C3d-31
OTU772	0	0	0	0	0	0	33	0	58	78	27	3	Bacteria	no_rank_Bacteria	Bacteroidetes	Bacteroidia	Bacteroidales	no_rank_Bacteroidales	no_rank_Bacteroidales	S24-7_uncultured_bacterium
OTU773	0	0	0	0	0	0	2	131	6	0	3	38	Bacteria	no_rank_Bacteria	Firmicutes	Clostridia	Clostridiales	Lachnospiraceae	no_rank_Lachnospiraceae	Lachnospiraceae_Incertae_Sedis_uncultured_bacterium
OTU774	6	0	0	73	19	21	33	0	15	9	0	0	Bacteria	no_rank_Bacteria	Firmicutes	Clostridia	Clostridiales	Ruminococcaceae	no_rank_Ruminococcaceae	Acetivibrio_sp._6-13
OTU775	12	0	0	5	91	34	11	7	4	1	28	0	Bacteria	no_rank_Bacteria	Firmicutes	Clostridia	Clostridiales	Ruminococcaceae	no_rank_Ruminococcaceae	uncultured_rumen_bacterium_4C28d-12
OTU776	144	49	0	0	0	0	0	0	0	0	0	0	Bacteria	no_rank_Bacteria	Bacteroidetes	Bacteroidia	Bacteroidales	no_rank_Bacteroidales	no_rank_Bacteroidales	S24-7_uncultured_bacterium
OTU777	42	24	0	1	86	17	1	0	1	2	5	8	Bacteria	no_rank_Bacteria	Firmicutes	Clostridia	Clostridiales	Lachnospiraceae	no_rank_Lachnospiraceae	Lachnospiraceae_Incertae_Sedis_uncultured_bacterium
OTU778	41	0	0	0	0	0	23	10	3	16	46	1	Bacteria	no_rank_Bacteria	Bacteroidetes	Bacteroidia	Bacteroidales	no_rank_Bacteroidales	no_rank_Bacteroidales	S24-7_uncultured_bacterium
OTU779	23	0	0	120	37	0	0	0	3	0	1	0	Bacteria	no_rank_Bacteria	Firmicutes	Clostridia	Clostridiales	Lachnospiraceae	no_rank_Lachnospiraceae	Lachnospiraceae_uncultured_uncultured_bacterium
OTU780	0	0	0	0	0	0	8	27	1	8	10	16	Bacteria	no_rank_Bacteria	Bacteroidetes	Bacteroidia	Bacteroidales	Porphyromonadaceae	Parabacteroides	unclassified_Parabacteroides
OTU781	0	0	2	0	0	0	0	1	0	2	0	89	Bacteria	no_rank_Bacteria	Firmicutes	Clostridia	Clostridiales	Lachnospiraceae	Blautia	Blautia_uncultured_bacterium
OTU782	5	0	13	29	11	17	6	0	6	16	31	0	Bacteria	no_rank_Bacteria	Firmicutes	Clostridia	Clostridiales	Christensenellaceae	no_rank_Christensenellaceae	Christensenellaceae_uncultured_uncultured_bacterium
OTU783	0	0	0	0	0	0	0	0	0	0	0	140	Bacteria	no_rank_Bacteria	Bacteroidetes	Bacteroidia	Bacteroidales	no_rank_Bacteroidales	no_rank_Bacteroidales	S24-7_uncultured_bacterium
OTU784	0	0	0	4	0	5	1	0	13	15	7	60	Bacteria	no_rank_Bacteria	Firmicutes	Clostridia	Clostridiales	Ruminococcaceae	no_rank_Ruminococcaceae	bacterium_ASF500
OTU785	1	0	9	47	68	24	0	0	2	7	9	1	Bacteria	no_rank_Bacteria	Firmicutes	Clostridia	Clostridiales	Ruminococcaceae	no_rank_Ruminococcaceae	uncultured_rumen_bacterium_6C3d-31
OTU786	99	5	4	6	8	49	1	0	5	0	0	0	Bacteria	no_rank_Bacteria	Firmicutes	Clostridia	Clostridiales	Lachnospiraceae	no_rank_Lachnospiraceae	Lachnospiraceae_uncultured_uncultured_bacterium
OTU787	0	0	4	0	0	0	0	4	0	0	0	74	Bacteria	no_rank_Bacteria	Firmicutes	Clostridia	Clostridiales	Lachnospiraceae	Blautia	Blautia_uncultured_bacterium
OTU788	8	89	0	30	24	12	0	1	2	1	0	7	Bacteria	no_rank_Bacteria	Firmicutes	Bacilli	Lactobacillales	Lactobacillaceae	Lactobacillus	Lactobacillus_intestinalis
OTU789	0	0	0	147	1	0	0	0	10	5	11	0	Bacteria	no_rank_Bacteria	Firmicutes	Clostridia	Clostridiales	Lachnospiraceae	no_rank_Lachnospiraceae	Lachnospiraceae_uncultured_uncultured_bacterium
OTU790	0	0	0	0	0	0	1	54	1	0	22	9	Bacteria	no_rank_Bacteria	Firmicutes	Clostridia	Clostridiales	Lachnospiraceae	unclassified_Lachnospiraceae	unclassified_Lachnospiraceae
OTU791	1	6	146	0	0	11	0	0	4	0	0	0	Bacteria	no_rank_Bacteria	Firmicutes	Clostridia	Clostridiales	Ruminococcaceae	unclassified_Ruminococcaceae	unclassified_Ruminococcaceae
OTU792	19	34	0	11	22	71	5	2	2	2	0	4	Bacteria	no_rank_Bacteria	Bacteroidetes	Bacteroidia	Bacteroidales	no_rank_Bacteroidales	no_rank_Bacteroidales	S24-7_uncultured_bacterium
OTU793	0	0	2	0	0	0	0	1	0	0	0	6	Bacteria	no_rank_Bacteria	Firmicutes	Clostridia	Clostridiales	Lachnospiraceae	Blautia	Blautia_uncultured_bacterium
OTU794	0	0	0	8	0	0	2	0	0	1	11	13	Bacteria	no_rank_Bacteria	Firmicutes	Clostridia	Clostridiales	Lachnospiraceae	Blautia	Blautia_uncultured_bacterium
OTU795	0	0	0	0	0	0	0	0	0	0	0	171	Bacteria	no_rank_Bacteria	Bacteroidetes	Bacteroidia	Bacteroidales	no_rank_Bacteroidales	no_rank_Bacteroidales	S24-7_uncultured_bacterium
OTU796	0	0	0	0	0	0	0	5	0	0	0	0	Bacteria	no_rank_Bacteria	Bacteroidetes	Bacteroidia	Bacteroidales	Bacteroidaceae	Bacteroides	Bacteroides_ovatus
OTU797	1	0	0	0	0	0	0	104	0	0	0	3	Bacteria	no_rank_Bacteria	Firmicutes	Clostridia	Clostridiales	Lachnospiraceae	no_rank_Lachnospiraceae	Clostridium_bolteae
OTU798	0	0	0	0	0	0	73	0	73	22	0	1	Bacteria	no_rank_Bacteria	Tenericutes	Mollicutes	Anaeroplasmatales	Anaeroplasmataceae	Anaeroplasma	Anaeroplasma_uncultured_bacterium
OTU799	0	0	0	0	0	0	5	0	49	103	12	0	Bacteria	no_rank_Bacteria	Bacteroidetes	Bacteroidia	Bacteroidales	no_rank_Bacteroidales	no_rank_Bacteroidales	S24-7_uncultured_bacterium
OTU800	2	9	15	0	118	22	0	0	0	0	2	0	Bacteria	no_rank_Bacteria	Firmicutes	Clostridia	Clostridiales	Ruminococcaceae	no_rank_Ruminococcaceae	Ruminococcaceae_Incertae_Sedis_uncultured_bacterium
OTU801	0	0	0	1	3	0	4	0	32	48	7	52	Bacteria	no_rank_Bacteria	Bacteroidetes	Bacteroidia	Bacteroidales	Prevotellaceae	Prevotella	Prevotella_sp._oral_clone_HF050
OTU802	0	0	0	126	0	0	21	3	0	0	3	0	Bacteria	no_rank_Bacteria	Firmicutes	Clostridia	Clostridiales	Ruminococcaceae	no_rank_Ruminococcaceae	uncultured_rumen_bacterium_4C28d-12
OTU803	0	0	5	0	0	0	0	1	0	1	0	7	Bacteria	no_rank_Bacteria	Firmicutes	Clostridia	Clostridiales	Lachnospiraceae	Blautia	Blautia_uncultured_bacterium
OTU804	2	2	0	1	1	1	15	5	1	48	11	11	Bacteria	no_rank_Bacteria	Bacteroidetes	Bacteroidia	Bacteroidales	no_rank_Bacteroidales	no_rank_Bacteroidales	S24-7_uncultured_bacterium
OTU805	0	0	0	0	0	0	0	0	0	0	0	0	Bacteria	no_rank_Bacteria	Verrucomicrobia	Verrucomicrobiae	Verrucomicrobiales	Verrucomicrobiaceae	Akkermansia	Akkermansia_uncultured_bacterium
OTU806	31	6	8	10	0	5	5	0	11	51	18	0	Bacteria	no_rank_Bacteria	Firmicutes	Clostridia	Clostridiales	Ruminococcaceae	no_rank_Ruminococcaceae	Ruminococcaceae_uncultured_uncultured_bacterium
OTU807	6	42	12	39	14	40	2	4	3	0	1	0	Bacteria	no_rank_Bacteria	Firmicutes	Bacilli	Lactobacillales	Lactobacillaceae	Lactobacillus	Lactobacillus_johnsonii
OTU808	0	0	0	0	0	0	9	16	5	2	5	16	Bacteria	no_rank_Bacteria	Bacteroidetes	Bacteroidia	Bacteroidales	Porphyromonadaceae	Parabacteroides	unclassified_Parabacteroides
OTU809	0	2	0	1	10	8	104	0	10	8	10	1	Bacteria	no_rank_Bacteria	Firmicutes	Clostridia	Clostridiales	Christensenellaceae	no_rank_Christensenellaceae	Christensenellaceae_uncultured_uncultured_bacterium
OTU810	1	31	2	22	44	43	2	7	4	0	0	1	Bacteria	no_rank_Bacteria	Firmicutes	Bacilli	Lactobacillales	Lactobacillaceae	Lactobacillus	Lactobacillus_reuteri
OTU811	29	0	0	94	34	0	0	0	0	1	0	0	Bacteria	no_rank_Bacteria	Firmicutes	Clostridia	Clostridiales	Lachnospiraceae	no_rank_Lachnospiraceae	Lachnospiraceae_uncultured_uncultured_bacterium
OTU812	0	2	95	0	0	2	36	8	0	0	6	2	Bacteria	no_rank_Bacteria	Firmicutes	Erysipelotrichi	Erysipelotrichales	Erysipelotrichaceae	Allobaculum	Allobaculum_stercoricanis
OTU813	0	0	0	0	0	0	0	0	0	0	0	0	Bacteria	no_rank_Bacteria	Bacteroidetes	Bacteroidia	Bacteroidales	Prevotellaceae	Prevotella	Prevotella_uncultured_bacterium
OTU814	0	0	3	0	1	2	101	0	9	31	0	3	Bacteria	no_rank_Bacteria	Firmicutes	Clostridia	Clostridiales	Lachnospiraceae	Blautia	Blautia_uncultured_bacterium
OTU815	0	0	0	0	0	0	8	0	84	38	18	2	Bacteria	no_rank_Bacteria	Bacteroidetes	Bacteroidia	Bacteroidales	no_rank_Bacteroidales	no_rank_Bacteroidales	S24-7_uncultured_bacterium
OTU816	8	34	0	9	30	60	3	0	1	2	1	1	Bacteria	no_rank_Bacteria	Bacteroidetes	Bacteroidia	Bacteroidales	no_rank_Bacteroidales	no_rank_Bacteroidales	S24-7_uncultured_bacterium
OTU817	0	0	0	0	0	0	5	0	53	77	13	0	Bacteria	no_rank_Bacteria	Bacteroidetes	Bacteroidia	Bacteroidales	no_rank_Bacteroidales	no_rank_Bacteroidales	S24-7_uncultured_bacterium
OTU818	1	4	1	0	0	6	0	0	22	87	21	0	Bacteria	no_rank_Bacteria	Firmicutes	Clostridia	Clostridiales	Ruminococcaceae	no_rank_Ruminococcaceae	uncultured_rumen_bacterium_6C3d-31
OTU819	28	9	10	4	7	10	9	1	4	24	7	2	Bacteria	no_rank_Bacteria	Bacteroidetes	Bacteroidia	Bacteroidales	no_rank_Bacteroidales	no_rank_Bacteroidales	S24-7_uncultured_bacterium
OTU820	0	0	0	145	0	0	0	0	2	0	0	0	Bacteria	no_rank_Bacteria	Firmicutes	Clostridia	Clostridiales	Lachnospiraceae	no_rank_Lachnospiraceae	Lachnospiraceae_uncultured_uncultured_bacterium
OTU821	0	0	0	0	0	0	0	1	0	0	0	0	Bacteria	no_rank_Bacteria	Proteobacteria	Gammaproteobacteria	Enterobacteriales	Enterobacteriaceae	unclassified_Enterobacteriaceae	unclassified_Enterobacteriaceae
OTU822	3	51	24	4	1	2	17	0	0	10	22	4	Bacteria	no_rank_Bacteria	Firmicutes	Erysipelotrichi	Erysipelotrichales	Erysipelotrichaceae	Allobaculum	Allobaculum_uncultured_Mollicutes_bacterium
OTU823	0	0	0	2	7	0	0	0	6	69	47	1	Bacteria	no_rank_Bacteria	Firmicutes	Clostridia	Clostridiales	Ruminococcaceae	no_rank_Ruminococcaceae	uncultured_bacterium_adhufec108
OTU824	0	0	0	145	0	0	0	0	0	0	0	0	Bacteria	no_rank_Bacteria	Firmicutes	Clostridia	Clostridiales	Lachnospiraceae	no_rank_Lachnospiraceae	Lachnospiraceae_uncultured_uncultured_bacterium
OTU825	0	0	0	93	7	4	0	0	26	3	7	0	Bacteria	no_rank_Bacteria	Firmicutes	Clostridia	Clostridiales	Lachnospiraceae	no_rank_Lachnospiraceae	Lachnospiraceae_uncultured_uncultured_bacterium
OTU826	1	1	4	60	78	0	0	0	0	0	0	0	Bacteria	no_rank_Bacteria	Firmicutes	Clostridia	Clostridiales	Lachnospiraceae	no_rank_Lachnospiraceae	Lachnospiraceae_uncultured_uncultured_bacterium
OTU827	95	0	1	0	0	15	0	0	19	0	0	0	Bacteria	no_rank_Bacteria	Firmicutes	Clostridia	Clostridiales	Ruminococcaceae	no_rank_Ruminococcaceae	Ruminococcaceae_uncultured_uncultured_bacterium
OTU828	0	0	0	0	0	0	7	6	26	0	0	3	Bacteria	no_rank_Bacteria	Firmicutes	Erysipelotrichi	Erysipelotrichales	Erysipelotrichaceae	unclassified_Erysipelotrichaceae	unclassified_Erysipelotrichaceae
OTU829	0	0	0	14	44	77	0	0	4	0	0	0	Bacteria	no_rank_Bacteria	Firmicutes	Clostridia	Clostridiales	Ruminococcaceae	no_rank_Ruminococcaceae	Ruminococcaceae_uncultured_uncultured_rumen_bacterium
OTU830	0	0	8	53	78	0	0	0	0	0	0	0	Bacteria	no_rank_Bacteria	Firmicutes	Clostridia	Clostridiales	Lachnospiraceae	no_rank_Lachnospiraceae	Lachnospiraceae_uncultured_uncultured_bacterium
OTU831	42	0	2	2	2	1	43	2	25	10	3	1	Bacteria	no_rank_Bacteria	Bacteroidetes	Bacteroidia	Bacteroidales	no_rank_Bacteroidales	no_rank_Bacteroidales	S24-7_uncultured_bacterium
OTU832	0	1	1	0	0	0	0	0	1	0	1	0	Bacteria	no_rank_Bacteria	Firmicutes	Erysipelotrichi	Erysipelotrichales	Erysipelotrichaceae	Allobaculum	Allobaculum_uncultured_Mollicutes_bacterium
OTU833	0	2	0	0	0	1	3	72	0	0	0	14	Bacteria	no_rank_Bacteria	Bacteroidetes	Bacteroidia	Bacteroidales	Bacteroidaceae	Bacteroides	Bacteroides_acidifaciens
OTU834	0	0	0	0	0	0	1	105	1	0	0	0	Bacteria	no_rank_Bacteria	Firmicutes	Erysipelotrichi	Erysipelotrichales	Erysipelotrichaceae	no_rank_Erysipelotrichaceae	Clostridium_ramosum
OTU835	72	0	2	0	0	4	6	0	44	6	0	0	Bacteria	no_rank_Bacteria	Bacteroidetes	Bacteroidia	Bacteroidales	no_rank_Bacteroidales	no_rank_Bacteroidales	S24-7_uncultured_bacterium
OTU836	0	0	0	0	0	0	0	0	0	0	0	1	Bacteria	no_rank_Bacteria	Bacteroidetes	Bacteroidia	Bacteroidales	Bacteroidaceae	Bacteroides	Bacteroides_nordii
OTU837	1	1	2	15	64	46	0	0	0	0	0	0	Bacteria	no_rank_Bacteria	Bacteroidetes	Bacteroidia	Bacteroidales	no_rank_Bacteroidales	no_rank_Bacteroidales	S24-7_uncultured_bacterium
OTU838	36	13	0	3	21	22	16	0	1	9	8	3	Bacteria	no_rank_Bacteria	Bacteroidetes	Bacteroidia	Bacteroidales	no_rank_Bacteroidales	no_rank_Bacteroidales	S24-7_uncultured_bacterium
OTU839	2	1	128	0	0	0	0	0	0	0	1	0	Bacteria	no_rank_Bacteria	Firmicutes	Clostridia	Clostridiales	Ruminococcaceae	no_rank_Ruminococcaceae	Ruminococcaceae_uncultured_uncultured_Ruminococcaceae_bacterium
OTU840	9	3	0	9	39	23	18	0	5	8	11	3	Bacteria	no_rank_Bacteria	Bacteroidetes	Bacteroidia	Bacteroidales	no_rank_Bacteroidales	no_rank_Bacteroidales	S24-7_uncultured_bacterium
OTU841	0	0	0	0	0	1	21	0	7	29	42	0	Bacteria	no_rank_Bacteria	Firmicutes	Clostridia	Clostridiales	Christensenellaceae	no_rank_Christensenellaceae	Christensenellaceae_uncultured_uncultured_bacterium
OTU842	0	8	33	25	23	1	16	0	0	19	3	0	Bacteria	no_rank_Bacteria	Firmicutes	Clostridia	Clostridiales	Ruminococcaceae	no_rank_Ruminococcaceae	Ruminococcaceae_uncultured_uncultured_bacterium
OTU843	2	12	0	16	38	50	0	0	8	1	0	0	Bacteria	no_rank_Bacteria	Firmicutes	Clostridia	Clostridiales	Ruminococcaceae	no_rank_Ruminococcaceae	unidentified_rumen_bacterium_12-124
OTU844	0	0	0	0	123	0	0	0	1	0	0	0	Bacteria	no_rank_Bacteria	Firmicutes	Clostridia	Clostridiales	Lachnospiraceae	no_rank_Lachnospiraceae	Lachnospiraceae_uncultured_uncultured_bacterium
OTU845	0	0	0	0	0	0	0	35	0	0	0	1	Bacteria	no_rank_Bacteria	Bacteroidetes	Bacteroidia	Bacteroidales	Bacteroidaceae	Bacteroides	Bacteroides_eggerthii
OTU846	1	7	7	2	107	3	0	0	0	0	1	0	Bacteria	no_rank_Bacteria	Tenericutes	Mollicutes	no_rank_Mollicutes	no_rank_Mollicutes	no_rank_Mollicutes	uncultured_Erysipelotrichaceae_bacterium
OTU847	15	112	0	0	0	0	0	0	0	0	0	0	Bacteria	no_rank_Bacteria	Firmicutes	Clostridia	Clostridiales	Clostridiaceae	Clostridium	Clostridium_uncultured_bacterium
OTU848	2	0	72	1	2	0	39	3	0	0	0	0	Bacteria	no_rank_Bacteria	Firmicutes	Erysipelotrichi	Erysipelotrichales	Erysipelotrichaceae	Allobaculum	Allobaculum_stercoricanis
OTU849	0	0	0	0	0	0	15	23	7	0	4	78	Bacteria	no_rank_Bacteria	Bacteroidetes	Bacteroidia	Bacteroidales	Prevotellaceae	no_rank_Prevotellaceae	uncultured_bacterium_34R1
OTU850	0	5	14	0	15	0	0	0	6	17	10	0	Bacteria	no_rank_Bacteria	Firmicutes	Clostridia	Clostridiales	Lachnospiraceae	Coprococcus	Coprococcus_uncultured_bacterium
OTU851	0	0	3	0	1	0	0	0	31	90	0	0	Bacteria	no_rank_Bacteria	Firmicutes	Clostridia	Clostridiales	Ruminococcaceae	no_rank_Ruminococcaceae	Eubacterium_coprostanoligenes
OTU852	2	32	10	27	12	30	4	2	3	0	1	1	Bacteria	no_rank_Bacteria	Firmicutes	Bacilli	Lactobacillales	Lactobacillaceae	Lactobacillus	Lactobacillus_johnsonii
OTU853	0	0	0	6	7	0	1	0	5	17	44	40	Bacteria	no_rank_Bacteria	Firmicutes	Clostridia	Clostridiales	Ruminococcaceae	Ruminococcus	Ruminococcus_sp._ZS2-15
OTU854	0	0	0	0	0	1	5	2	1	7	9	30	Bacteria	no_rank_Bacteria	Bacteroidetes	Bacteroidia	Bacteroidales	Porphyromonadaceae	Parabacteroides	Parabacteroides_goldsteinii
OTU855	0	0	1	5	0	0	0	14	0	0	0	67	Bacteria	no_rank_Bacteria	Firmicutes	Clostridia	Clostridiales	Lachnospiraceae	Blautia	Blautia_uncultured_bacterium
OTU856	0	3	0	1	1	5	6	7	4	0	2	6	Bacteria	no_rank_Bacteria	Bacteroidetes	Bacteroidia	Bacteroidales	Porphyromonadaceae	Parabacteroides	Parabacteroides_uncultured_Porphyromonadaceae_bacterium
OTU857	15	12	0	3	39	54	0	0	0	0	0	0	Bacteria	no_rank_Bacteria	Bacteroidetes	Bacteroidia	Bacteroidales	no_rank_Bacteroidales	no_rank_Bacteroidales	S24-7_uncultured_bacterium
OTU858	0	0	0	0	0	0	0	40	0	0	0	0	Bacteria	no_rank_Bacteria	Firmicutes	Erysipelotrichi	Erysipelotrichales	Erysipelotrichaceae	no_rank_Erysipelotrichaceae	Erysipelotrichaceae_bacterium_21_3
OTU859	20	10	0	7	3	17	3	4	27	10	1	7	Bacteria	no_rank_Bacteria	Bacteroidetes	Bacteroidia	Bacteroidales	Rikenellaceae	Alistipes	Alistipes_uncultured_bacterium
OTU860	1	2	20	10	3	9	0	0	12	13	46	0	Bacteria	no_rank_Bacteria	Firmicutes	Clostridia	Clostridiales	Ruminococcaceae	no_rank_Ruminococcaceae	Ruminococcaceae_uncultured_uncultured_bacterium
OTU861	35	4	17	15	35	11	0	0	3	0	0	0	Bacteria	no_rank_Bacteria	Firmicutes	Clostridia	Clostridiales	Christensenellaceae	no_rank_Christensenellaceae	Christensenellaceae_uncultured_uncultured_bacterium
OTU862	0	0	0	0	0	0	0	18	0	0	0	0	Bacteria	no_rank_Bacteria	Bacteroidetes	Bacteroidia	Bacteroidales	Bacteroidaceae	Bacteroides	Bacteroides_ovatus
OTU863	24	0	1	2	10	81	0	0	1	0	0	0	Bacteria	no_rank_Bacteria	Firmicutes	Clostridia	Clostridiales	Ruminococcaceae	no_rank_Ruminococcaceae	uncultured_rumen_bacterium_4C28d-12
OTU864	0	0	0	0	0	0	0	0	112	7	0	0	Bacteria	no_rank_Bacteria	Firmicutes	Clostridia	Clostridiales	Lachnospiraceae	no_rank_Lachnospiraceae	Lachnospiraceae_uncultured_uncultured_bacterium
OTU865	48	4	12	1	5	4	0	0	2	30	1	0	Bacteria	no_rank_Bacteria	Firmicutes	Clostridia	Clostridiales	Ruminococcaceae	no_rank_Ruminococcaceae	Ruminococcaceae_uncultured_uncultured_rumen_bacterium
OTU866	0	0	0	0	0	0	0	0	0	0	0	0	Bacteria	no_rank_Bacteria	Proteobacteria	Betaproteobacteria	Burkholderiales	Alcaligenaceae	Sutterella	uncultured_Sutterella_sp.
OTU867	0	0	0	0	0	0	0	0	7	18	40	0	Bacteria	no_rank_Bacteria	Firmicutes	Clostridia	Clostridiales	Ruminococcaceae	Ruminococcus	Ruminococcus_uncultured_Lachnospiraceae_bacterium
OTU868	0	0	0	89	1	1	0	0	22	0	4	0	Bacteria	no_rank_Bacteria	Firmicutes	Clostridia	Clostridiales	Lachnospiraceae	no_rank_Lachnospiraceae	Lachnospiraceae_uncultured_uncultured_bacterium
OTU869	0	0	0	0	0	0	0	0	0	0	0	0	Bacteria	no_rank_Bacteria	Bacteroidetes	Bacteroidia	Bacteroidales	Prevotellaceae	Prevotella	Prevotella_sp._DJF_B116
OTU870	1	0	0	0	0	0	0	8	0	0	0	0	Bacteria	no_rank_Bacteria	Firmicutes	Clostridia	Clostridiales	Lachnospiraceae	no_rank_Lachnospiraceae	Clostridium_bolteae
OTU871	0	1	2	0	0	1	67	2	0	7	35	0	Bacteria	no_rank_Bacteria	Bacteroidetes	Bacteroidia	Bacteroidales	no_rank_Bacteroidales	no_rank_Bacteroidales	S24-7_uncultured_bacterium
OTU872	12	2	0	66	4	3	9	0	2	15	0	2	Bacteria	no_rank_Bacteria	Firmicutes	Clostridia	Clostridiales	Ruminococcaceae	no_rank_Ruminococcaceae	Clostridium_sp._Culture_Jar-13
OTU873	1	0	0	0	0	0	0	0	20	16	18	0	Bacteria	no_rank_Bacteria	Firmicutes	Clostridia	Clostridiales	Ruminococcaceae	no_rank_Ruminococcaceae	rumen_bacterium_NK4A214
OTU874	0	0	38	0	0	0	26	0	1	18	2	27	Bacteria	no_rank_Bacteria	Firmicutes	Clostridia	Clostridiales	Lachnospiraceae	Blautia	Blautia_uncultured_bacterium
OTU875	0	0	0	0	0	113	0	0	0	0	1	0	Bacteria	no_rank_Bacteria	Firmicutes	Clostridia	Clostridiales	Lachnospiraceae	no_rank_Lachnospiraceae	Lachnospiraceae_uncultured_uncultured_bacterium
OTU876	1	0	0	10	8	8	6	1	15	9	39	3	Bacteria	no_rank_Bacteria	Firmicutes	Clostridia	Clostridiales	no_rank_Clostridiales	no_rank_Clostridiales	Family_XIII_Incertae_Sedis_uncultured_uncultured_bacterium
OTU877	0	0	0	4	5	3	34	18	13	26	4	0	Bacteria	no_rank_Bacteria	Firmicutes	Clostridia	Clostridiales	Ruminococcaceae	no_rank_Ruminococcaceae	uncultured_rumen_bacterium_4C28d-12
OTU878	0	0	6	0	0	0	28	2	12	23	8	17	Bacteria	no_rank_Bacteria	Bacteroidetes	Bacteroidia	Bacteroidales	no_rank_Bacteroidales	no_rank_Bacteroidales	S24-7_uncultured_bacterium
OTU879	7	1	81	11	4	8	0	0	0	0	0	0	Bacteria	no_rank_Bacteria	Firmicutes	Clostridia	Clostridiales	Ruminococcaceae	no_rank_Ruminococcaceae	Ruminococcaceae_uncultured_uncultured_rumen_bacterium
OTU880	8	4	11	0	89	0	0	0	0	0	0	0	Bacteria	no_rank_Bacteria	Tenericutes	Mollicutes	no_rank_Mollicutes	no_rank_Mollicutes	no_rank_Mollicutes	RF9_uncultured_rumen_bacterium
OTU881	0	0	0	0	0	0	0	6	0	0	0	0	Bacteria	no_rank_Bacteria	Firmicutes	Clostridia	Clostridiales	Lachnospiraceae	no_rank_Lachnospiraceae	Clostridium_bolteae
OTU882	15	22	1	14	31	9	1	0	13	3	1	0	Bacteria	no_rank_Bacteria	Bacteroidetes	Bacteroidia	Bacteroidales	no_rank_Bacteroidales	no_rank_Bacteroidales	S24-7_uncultured_bacterium
OTU883	10	19	71	1	3	1	0	1	1	0	0	0	Bacteria	no_rank_Bacteria	Firmicutes	Bacilli	Lactobacillales	Lactobacillaceae	Lactobacillus	Lactobacillus_murinus
OTU884	15	0	0	4	1	1	54	2	9	14	7	0	Bacteria	no_rank_Bacteria	Bacteroidetes	Bacteroidia	Bacteroidales	no_rank_Bacteroidales	no_rank_Bacteroidales	S24-7_uncultured_bacterium
OTU885	0	8	3	23	23	50	0	0	1	1	0	0	Bacteria	no_rank_Bacteria	Firmicutes	Clostridia	Clostridiales	Ruminococcaceae	no_rank_Ruminococcaceae	unidentified_rumen_bacterium_12-124
OTU886	0	0	0	8	3	4	8	14	3	8	16	21	Bacteria	no_rank_Bacteria	Firmicutes	Clostridia	Clostridiales	Ruminococcaceae	no_rank_Ruminococcaceae	Ruminococcaceae_Incertae_Sedis_uncultured_bacterium
OTU887	0	0	0	0	1	0	6	56	0	3	0	3	Bacteria	no_rank_Bacteria	Bacteroidetes	Bacteroidia	Bacteroidales	Bacteroidaceae	Bacteroides	Bacteroides_uniformis
OTU888	3	0	0	0	0	0	0	0	0	60	43	1	Bacteria	no_rank_Bacteria	Firmicutes	Clostridia	Clostridiales	Ruminococcaceae	no_rank_Ruminococcaceae	Ruminococcaceae_uncultured_uncultured_bacterium
OTU889	0	0	51	31	10	15	0	0	0	0	0	0	Bacteria	no_rank_Bacteria	Firmicutes	Clostridia	Clostridiales	Ruminococcaceae	no_rank_Ruminococcaceae	Ruminococcaceae_Incertae_Sedis_uncultured_bacterium
OTU890	0	0	0	0	0	0	5	72	0	5	0	1	Bacteria	no_rank_Bacteria	Bacteroidetes	Bacteroidia	Bacteroidales	Bacteroidaceae	Bacteroides	Bacteroides_uniformis
OTU891	0	2	0	0	0	0	0	0	6	17	69	0	Bacteria	no_rank_Bacteria	Firmicutes	Clostridia	Clostridiales	Christensenellaceae	no_rank_Christensenellaceae	Christensenellaceae_uncultured_uncultured_bacterium
OTU892	0	0	0	0	0	0	0	1	0	0	0	3	Bacteria	no_rank_Bacteria	Proteobacteria	Gammaproteobacteria	Enterobacteriales	Enterobacteriaceae	unclassified_Enterobacteriaceae	unclassified_Enterobacteriaceae
OTU893	0	0	25	0	0	0	38	0	2	14	0	16	Bacteria	no_rank_Bacteria	Firmicutes	Clostridia	Clostridiales	Lachnospiraceae	Blautia	unclassified_Blautia
OTU894	4	1	5	5	12	0	18	0	2	10	12	15	Bacteria	no_rank_Bacteria	Firmicutes	Clostridia	Clostridiales	no_rank_Clostridiales	no_rank_Clostridiales	Family_XIII_Incertae_Sedis_Incertae_Sedis_uncultured_bacterium
OTU895	0	13	23	7	4	12	1	17	3	4	7	8	Bacteria	no_rank_Bacteria	Actinobacteria	no_rank_Actinobacteria	Coriobacteriales	Coriobacteriaceae	Adlercreutzia	Adlercreutzia_uncultured_bacterium
OTU896	1	0	0	0	0	97	6	0	1	0	0	0	Bacteria	no_rank_Bacteria	Firmicutes	Clostridia	Clostridiales	Ruminococcaceae	no_rank_Ruminococcaceae	Ruminococcaceae_Incertae_Sedis_uncultured_bacterium
OTU897	0	0	2	4	42	2	0	0	21	8	0	0	Bacteria	no_rank_Bacteria	Firmicutes	Clostridia	Clostridiales	Ruminococcaceae	no_rank_Ruminococcaceae	Ruminococcaceae_uncultured_uncultured_bacterium
OTU898	0	0	0	0	0	0	24	24	0	39	2	13	Bacteria	no_rank_Bacteria	Bacteroidetes	Bacteroidia	Bacteroidales	Bacteroidaceae	Bacteroides	Bacteroides_chinchillae
OTU899	25	7	6	5	12	8	10	0	4	21	5	0	Bacteria	no_rank_Bacteria	Firmicutes	Clostridia	Clostridiales	Ruminococcaceae	Anaerotruncus	Anaerotruncus_uncultured_bacterium
OTU900	0	0	0	0	0	0	0	0	0	0	0	0	Bacteria	no_rank_Bacteria	Firmicutes	Clostridia	Clostridiales	Ruminococcaceae	no_rank_Ruminococcaceae	Flavonifractor_uncultured_bacterium
OTU901	1	0	0	0	0	0	1	0	0	1	0	0	Bacteria	no_rank_Bacteria	Bacteroidetes	Bacteroidia	Bacteroidales	Porphyromonadaceae	Parabacteroides	Parabacteroides_distasonis
OTU902	15	7	1	1	0	6	0	0	5	24	19	8	Bacteria	no_rank_Bacteria	Bacteroidetes	Bacteroidia	Bacteroidales	Bacteroidaceae	Bacteroides	Bacteroides_nordii
OTU903	0	0	0	4	6	25	0	21	13	0	0	0	Bacteria	no_rank_Bacteria	Proteobacteria	Epsilonproteobacteria	Campylobacterales	Helicobacteraceae	Helicobacter	Helicobacter_ganmani
OTU904	0	0	68	0	1	0	29	0	1	0	1	0	Bacteria	no_rank_Bacteria	Firmicutes	Erysipelotrichi	Erysipelotrichales	Erysipelotrichaceae	Allobaculum	Allobaculum_stercoricanis
OTU905	0	2	0	2	5	2	63	2	1	2	9	13	Bacteria	no_rank_Bacteria	Bacteroidetes	Bacteroidia	Bacteroidales	Prevotellaceae	no_rank_Prevotellaceae	Prevotellaceae_uncultured_uncultured_bacterium
OTU906	0	0	0	0	0	0	0	0	83	0	0	0	Bacteria	no_rank_Bacteria	Tenericutes	Mollicutes	no_rank_Mollicutes	no_rank_Mollicutes	no_rank_Mollicutes	RF9_uncultured_bacterium
OTU907	8	0	0	7	2	0	15	0	35	3	29	1	Bacteria	no_rank_Bacteria	Firmicutes	Clostridia	Clostridiales	Lachnospiraceae	no_rank_Lachnospiraceae	Lachnospiraceae_uncultured_uncultured_bacterium
OTU908	0	0	0	0	1	1	34	4	25	3	29	3	Bacteria	no_rank_Bacteria	Bacteroidetes	Bacteroidia	Bacteroidales	no_rank_Bacteroidales	no_rank_Bacteroidales	S24-7_uncultured_bacterium
OTU909	0	0	11	31	0	0	0	1	0	1	0	49	Bacteria	no_rank_Bacteria	Firmicutes	Clostridia	Clostridiales	Lachnospiraceae	Blautia	unclassified_Blautia
OTU910	12	2	0	1	0	0	0	0	48	36	0	0	Bacteria	no_rank_Bacteria	Firmicutes	Clostridia	Clostridiales	Ruminococcaceae	Ruminococcus	Ruminococcus_uncultured_bacterium
OTU911	4	5	0	1	0	0	0	19	0	43	0	27	Bacteria	no_rank_Bacteria	Bacteroidetes	Bacteroidia	Bacteroidales	Prevotellaceae	no_rank_Prevotellaceae	Prevotellaceae_uncultured_uncultured_bacterium
OTU912	15	12	5	8	8	6	1	0	12	0	1	0	Bacteria	no_rank_Bacteria	Firmicutes	Clostridia	Clostridiales	Lachnospiraceae	Coprococcus	Coprococcus_uncultured_Lachnospiraceae_bacterium
OTU913	0	0	0	0	0	0	1	0	2	6	44	45	Bacteria	no_rank_Bacteria	Firmicutes	Clostridia	Clostridiales	Lachnospiraceae	Roseburia	Roseburia_cecicola
OTU914	0	0	3	0	0	0	27	8	18	18	4	8	Bacteria	no_rank_Bacteria	Bacteroidetes	Bacteroidia	Bacteroidales	no_rank_Bacteroidales	no_rank_Bacteroidales	S24-7_uncultured_bacterium
OTU915	2	19	2	39	4	23	4	3	1	0	0	0	Bacteria	no_rank_Bacteria	Firmicutes	Bacilli	Lactobacillales	Lactobacillaceae	Lactobacillus	Lactobacillus_johnsonii
OTU916	0	7	0	0	0	0	0	0	0	0	89	0	Bacteria	no_rank_Bacteria	Firmicutes	Clostridia	Clostridiales	Ruminococcaceae	Ruminococcus	Ruminococcus_uncultured_bacterium
OTU917	3	24	8	23	8	27	1	0	0	0	0	0	Bacteria	no_rank_Bacteria	Firmicutes	Bacilli	Lactobacillales	Lactobacillaceae	Lactobacillus	Lactobacillus_johnsonii
OTU918	21	0	0	1	3	0	38	0	7	23	1	0	Bacteria	no_rank_Bacteria	Bacteroidetes	Bacteroidia	Bacteroidales	no_rank_Bacteroidales	no_rank_Bacteroidales	S24-7_uncultured_bacterium
OTU919	9	15	23	10	22	16	0	0	0	0	0	0	Bacteria	no_rank_Bacteria	no_rank_Bacteria	no_rank_Bacteria	no_rank_Bacteria	no_rank_Bacteria	no_rank_Bacteria	Candidate_division_TM7_uncultured_bacterium
OTU920	1	1	0	0	1	2	0	0	28	41	19	0	Bacteria	no_rank_Bacteria	Firmicutes	Clostridia	Clostridiales	Ruminococcaceae	no_rank_Ruminococcaceae	uncultured_rumen_bacterium_6C3d-31
OTU921	17	4	0	1	47	26	0	0	0	0	0	0	Bacteria	no_rank_Bacteria	Firmicutes	Clostridia	Clostridiales	Lachnospiraceae	no_rank_Lachnospiraceae	Lachnospiraceae_Incertae_Sedis_uncultured_bacterium
OTU922	3	1	0	0	1	1	4	0	1	0	2	0	Bacteria	no_rank_Bacteria	Bacteroidetes	Bacteroidia	Bacteroidales	Rikenellaceae	Alistipes	Alistipes_finegoldii
OTU923	4	18	4	4	42	22	0	0	0	0	0	0	Bacteria	no_rank_Bacteria	Firmicutes	Clostridia	Clostridiales	Ruminococcaceae	no_rank_Ruminococcaceae	uncultured_rumen_bacterium_5C3d-17
OTU924	9	21	0	3	0	5	5	0	8	0	4	0	Bacteria	no_rank_Bacteria	Firmicutes	Clostridia	Clostridiales	Ruminococcaceae	no_rank_Ruminococcaceae	Ruminococcaceae_uncultured_uncultured_organism
OTU925	24	3	0	1	0	3	1	0	4	7	13	0	Bacteria	no_rank_Bacteria	Bacteroidetes	Bacteroidia	Bacteroidales	no_rank_Bacteroidales	no_rank_Bacteroidales	S24-7_uncultured_bacterium
OTU926	0	0	0	0	0	0	0	0	0	0	91	0	Bacteria	no_rank_Bacteria	Firmicutes	Clostridia	Clostridiales	Lachnospiraceae	no_rank_Lachnospiraceae	Lachnospiraceae_uncultured_uncultured_bacterium
OTU927	0	0	0	0	0	0	4	31	0	2	0	0	Bacteria	no_rank_Bacteria	Bacteroidetes	Bacteroidia	Bacteroidales	Bacteroidaceae	Bacteroides	Bacteroides_uniformis
OTU928	6	0	2	4	10	7	15	0	1	13	27	0	Bacteria	no_rank_Bacteria	Firmicutes	Clostridia	Clostridiales	no_rank_Clostridiales	no_rank_Clostridiales	Anaerovorax__uncultured_bacterium
OTU929	58	0	7	0	0	0	21	0	2	1	0	0	Bacteria	no_rank_Bacteria	Firmicutes	Clostridia	Clostridiales	Ruminococcaceae	Ruminococcus	Ruminococcus_uncultured_bacterium
OTU930	0	0	0	0	0	0	0	86	0	0	2	0	Bacteria	no_rank_Bacteria	Bacteroidetes	Bacteroidia	Bacteroidales	Bacteroidaceae	Bacteroides	Bacteroides_intestinalis
OTU931	7	4	0	33	9	14	0	0	20	2	0	0	Bacteria	no_rank_Bacteria	Firmicutes	Clostridia	Clostridiales	Ruminococcaceae	no_rank_Ruminococcaceae	unidentified_rumen_bacterium_12-124
OTU932	9	24	40	0	5	1	0	0	11	0	0	0	Bacteria	no_rank_Bacteria	Firmicutes	Bacilli	Lactobacillales	Lactobacillaceae	Lactobacillus	Lactobacillus_murinus
OTU933	3	0	37	23	3	3	1	0	0	0	1	0	Bacteria	no_rank_Bacteria	Firmicutes	Clostridia	Clostridiales	Lachnospiraceae	Marvinbryantia	Marvinbryantia_uncultured_bacterium
OTU934	0	0	0	0	0	0	0	0	0	0	0	0	Bacteria	no_rank_Bacteria	Firmicutes	Bacilli	Lactobacillales	Enterococcaceae	Enterococcus	Enterococcus_faecalis
OTU935	0	0	2	1	0	0	0	5	0	0	0	78	Bacteria	no_rank_Bacteria	Firmicutes	Clostridia	Clostridiales	Lachnospiraceae	Blautia	Blautia_uncultured_bacterium
OTU936	0	0	6	0	0	0	0	54	0	0	0	11	Bacteria	no_rank_Bacteria	Firmicutes	Clostridia	Clostridiales	Lachnospiraceae	Blautia	Blautia_coccoides
OTU937	0	0	2	0	0	0	0	4	0	0	0	41	Bacteria	no_rank_Bacteria	Firmicutes	Clostridia	Clostridiales	Lachnospiraceae	Blautia	Blautia_uncultured_bacterium
OTU938	0	0	11	1	0	0	40	12	3	0	1	4	Bacteria	no_rank_Bacteria	Firmicutes	Clostridia	Clostridiales	Lachnospiraceae	no_rank_Lachnospiraceae	Clostridium_sp._cTPY-17
OTU939	0	1	0	0	0	0	3	7	0	12	0	65	Bacteria	no_rank_Bacteria	Bacteroidetes	Bacteroidia	Bacteroidales	no_rank_Bacteroidales	no_rank_Bacteroidales	S24-7_uncultured_bacterium
OTU940	2	0	0	0	0	0	0	0	0	0	0	10	Bacteria	no_rank_Bacteria	Bacteroidetes	Bacteroidia	Bacteroidales	Porphyromonadaceae	Parabacteroides	Parabacteroides_distasonis
OTU941	0	0	0	0	0	0	5	4	3	1	5	38	Bacteria	no_rank_Bacteria	Bacteroidetes	Bacteroidia	Bacteroidales	Porphyromonadaceae	Parabacteroides	Parabacteroides_goldsteinii
OTU942	0	0	0	0	0	0	0	0	0	87	0	0	Bacteria	no_rank_Bacteria	Bacteroidetes	Bacteroidia	Bacteroidales	no_rank_Bacteroidales	no_rank_Bacteroidales	S24-7_uncultured_bacterium
OTU943	0	0	1	0	0	0	6	0	62	8	10	0	Bacteria	no_rank_Bacteria	Bacteroidetes	Bacteroidia	Bacteroidales	no_rank_Bacteroidales	no_rank_Bacteroidales	S24-7_uncultured_bacterium
OTU944	0	0	0	0	0	0	0	0	10	12	35	0	Bacteria	no_rank_Bacteria	Firmicutes	Clostridia	Clostridiales	Ruminococcaceae	no_rank_Ruminococcaceae	uncultured_rumen_bacterium_4C28d-12
OTU945	0	0	0	3	15	8	1	0	5	0	38	0	Bacteria	no_rank_Bacteria	Firmicutes	Clostridia	Clostridiales	Christensenellaceae	no_rank_Christensenellaceae	Christensenellaceae_uncultured_uncultured_bacterium
OTU946	0	0	0	8	0	0	1	0	6	12	28	3	Bacteria	no_rank_Bacteria	Firmicutes	Clostridia	Clostridiales	Ruminococcaceae	no_rank_Ruminococcaceae	uncultured_rumen_bacterium_4C28d-12
OTU947	2	1	37	18	15	13	0	0	0	0	0	0	Bacteria	no_rank_Bacteria	no_rank_Bacteria	no_rank_Bacteria	no_rank_Bacteria	no_rank_Bacteria	no_rank_Bacteria	Candidate_division_TM7_uncultured_rumen_bacterium
OTU948	0	0	0	0	0	0	9	0	1	6	12	28	Bacteria	no_rank_Bacteria	Firmicutes	Clostridia	Clostridiales	Ruminococcaceae	no_rank_Ruminococcaceae	Ruminococcaceae_uncultured_uncultured_bacterium
OTU949	59	0	0	0	19	6	0	0	0	1	0	0	Bacteria	no_rank_Bacteria	Firmicutes	Clostridia	Clostridiales	Ruminococcaceae	no_rank_Ruminococcaceae	Ruminococcaceae_uncultured_uncultured_bacterium
OTU950	0	3	0	0	35	46	0	0	0	1	0	0	Bacteria	no_rank_Bacteria	Tenericutes	Mollicutes	no_rank_Mollicutes	no_rank_Mollicutes	no_rank_Mollicutes	RF9_uncultured_bacterium
OTU951	0	0	0	0	0	0	0	0	85	0	0	0	Bacteria	no_rank_Bacteria	Firmicutes	Clostridia	Clostridiales	Lachnospiraceae	no_rank_Lachnospiraceae	Lachnospiraceae_uncultured_uncultured_bacterium
OTU952	0	0	0	0	0	0	11	0	1	2	4	9	Bacteria	no_rank_Bacteria	Firmicutes	Clostridia	Clostridiales	Ruminococcaceae	no_rank_Ruminococcaceae	Ruminococcaceae_uncultured_uncultured_bacterium
OTU953	10	22	2	4	21	5	0	0	10	6	1	0	Bacteria	no_rank_Bacteria	Bacteroidetes	Bacteroidia	Bacteroidales	no_rank_Bacteroidales	no_rank_Bacteroidales	S24-7_uncultured_bacterium
OTU954	18	31	0	0	14	15	0	0	2	0	2	0	Bacteria	no_rank_Bacteria	Firmicutes	Clostridia	Clostridiales	Ruminococcaceae	Ruminococcus	rumen_bacterium_NK3A76
OTU955	14	3	0	1	0	3	0	7	0	14	13	27	Bacteria	no_rank_Bacteria	Bacteroidetes	Bacteroidia	Bacteroidales	Bacteroidaceae	Bacteroides	Bacteroides_uncultured_bacterium
OTU956	0	0	0	0	0	0	1	13	0	0	2	1	Bacteria	no_rank_Bacteria	Bacteroidetes	Bacteroidia	Bacteroidales	Bacteroidaceae	Bacteroides	Bacteroides_eggerthii
OTU957	2	2	0	2	58	16	0	0	0	0	0	0	Bacteria	no_rank_Bacteria	Firmicutes	Bacilli	Lactobacillales	Lactobacillaceae	Lactobacillus	Lactobacillus_reuteri
OTU958	60	1	0	5	0	15	0	0	0	0	0	0	Bacteria	no_rank_Bacteria	Firmicutes	Clostridia	Clostridiales	Ruminococcaceae	no_rank_Ruminococcaceae	Ruminococcaceae_uncultured_uncultured_rumen_bacterium
OTU959	1	1	1	55	0	16	0	0	5	0	0	0	Bacteria	no_rank_Bacteria	Firmicutes	Clostridia	Clostridiales	Ruminococcaceae	no_rank_Ruminococcaceae	Ruminococcaceae_uncultured_uncultured_rumen_bacterium
OTU960	0	0	0	0	4	0	47	2	0	11	16	0	Bacteria	no_rank_Bacteria	Cyanobacteria	no_rank_Cyanobacteria	no_rank_Cyanobacteria	no_rank_Cyanobacteria	no_rank_Cyanobacteria	4C0d-2_uncultured_bacterium
OTU961	6	4	0	3	33	35	0	0	0	0	0	0	Bacteria	no_rank_Bacteria	Bacteroidetes	Bacteroidia	Bacteroidales	no_rank_Bacteroidales	no_rank_Bacteroidales	S24-7_uncultured_bacterium
OTU962	11	4	14	6	11	23	3	0	3	3	2	0	Bacteria	no_rank_Bacteria	Firmicutes	Clostridia	Clostridiales	Christensenellaceae	no_rank_Christensenellaceae	Christensenellaceae_uncultured_uncultured_bacterium
OTU963	0	0	0	0	8	7	0	0	48	9	1	7	Bacteria	no_rank_Bacteria	Firmicutes	Clostridia	Clostridiales	Lachnospiraceae	Butyrivibrio	Butyrivibrio_uncultured_bacterium
OTU964	0	0	0	25	6	8	0	0	35	0	2	0	Bacteria	no_rank_Bacteria	Firmicutes	Clostridia	Clostridiales	Lachnospiraceae	no_rank_Lachnospiraceae	Lachnospiraceae_uncultured_uncultured_bacterium
OTU965	0	16	6	26	5	21	0	2	1	1	1	1	Bacteria	no_rank_Bacteria	Firmicutes	Bacilli	Lactobacillales	Lactobacillaceae	Lactobacillus	Lactobacillus_johnsonii
OTU966	0	0	0	0	0	0	11	46	0	1	0	0	Bacteria	no_rank_Bacteria	Bacteroidetes	Bacteroidia	Bacteroidales	Bacteroidaceae	Bacteroides	Bacteroides_uniformis
OTU967	0	0	3	8	0	32	0	0	31	1	0	0	Bacteria	no_rank_Bacteria	Firmicutes	Clostridia	Clostridiales	Ruminococcaceae	no_rank_Ruminococcaceae	Ruminococcaceae_uncultured_uncultured_bacterium
OTU968	0	0	0	64	3	1	0	0	11	0	0	0	Bacteria	no_rank_Bacteria	Firmicutes	Clostridia	Clostridiales	Lachnospiraceae	no_rank_Lachnospiraceae	Lachnospiraceae_uncultured_uncultured_bacterium
OTU969	0	18	0	12	8	0	0	0	8	0	0	0	Bacteria	no_rank_Bacteria	Firmicutes	Clostridia	Clostridiales	Ruminococcaceae	Ruminococcus	Ruminococcus_human_gut_metagenome
OTU970	8	30	0	24	9	8	0	0	0	0	0	0	Bacteria	no_rank_Bacteria	Firmicutes	Bacilli	Lactobacillales	Lactobacillaceae	Lactobacillus	Lactobacillus_johnsonii
OTU971	26	0	0	26	9	15	0	0	4	0	0	0	Bacteria	no_rank_Bacteria	Firmicutes	Clostridia	Clostridiales	Ruminococcaceae	no_rank_Ruminococcaceae	Ruminococcaceae_uncultured_uncultured_rumen_bacterium
OTU972	0	9	0	0	0	0	1	0	45	25	0	0	Bacteria	no_rank_Bacteria	Firmicutes	Clostridia	Clostridiales	Ruminococcaceae	Ruminococcus	unclassified_Ruminococcus
OTU973	2	2	0	0	16	8	19	0	28	2	2	0	Bacteria	no_rank_Bacteria	Firmicutes	Clostridia	Clostridiales	Ruminococcaceae	Papillibacter	Papillibacter_uncultured_bacterium
OTU974	0	0	0	0	78	1	0	0	0	0	0	0	Bacteria	no_rank_Bacteria	Firmicutes	Clostridia	Clostridiales	Ruminococcaceae	no_rank_Ruminococcaceae	Clostridium_sp._Culture_Jar-13
OTU975	7	9	0	1	0	0	18	1	2	17	8	0	Bacteria	no_rank_Bacteria	Bacteroidetes	Bacteroidia	Bacteroidales	no_rank_Bacteroidales	no_rank_Bacteroidales	ratAN060301C_uncultured_bacterium
OTU976	12	0	0	0	0	0	0	0	63	3	0	0	Bacteria	no_rank_Bacteria	Firmicutes	Clostridia	Clostridiales	Lachnospiraceae	no_rank_Lachnospiraceae	Lachnospiraceae_uncultured_uncultured_bacterium
OTU977	1	0	0	1	33	6	7	0	22	1	6	0	Bacteria	no_rank_Bacteria	Firmicutes	Clostridia	Clostridiales	Lachnospiraceae	no_rank_Lachnospiraceae	Lachnospiraceae_uncultured_uncultured_bacterium
OTU978	0	0	0	0	0	0	0	0	0	0	0	1	Bacteria	no_rank_Bacteria	Proteobacteria	Gammaproteobacteria	Enterobacteriales	Enterobacteriaceae	unclassified_Enterobacteriaceae	unclassified_Enterobacteriaceae
OTU979	3	2	0	0	8	3	2	0	35	1	23	0	Bacteria	no_rank_Bacteria	Firmicutes	Clostridia	Clostridiales	Ruminococcaceae	no_rank_Ruminococcaceae	Ruminococcaceae_Incertae_Sedis_uncultured_bacterium
OTU980	18	0	4	14	0	0	2	0	4	24	5	0	Bacteria	no_rank_Bacteria	Firmicutes	Clostridia	Clostridiales	Ruminococcaceae	no_rank_Ruminococcaceae	Ruminococcaceae_uncultured_uncultured_bacterium
OTU981	0	68	4	0	0	0	0	1	2	0	0	1	Bacteria	no_rank_Bacteria	Firmicutes	Bacilli	Lactobacillales	Lactobacillaceae	Lactobacillus	Lactobacillus_vaginalis
OTU982	0	0	0	0	0	1	43	0	3	0	25	4	Bacteria	no_rank_Bacteria	Firmicutes	Clostridia	Clostridiales	Lachnospiraceae	Acetitomaculum	Acetitomaculum_uncultured_bacterium
OTU983	0	1	0	0	0	0	8	0	1	26	6	5	Bacteria	no_rank_Bacteria	Bacteroidetes	Bacteroidia	Bacteroidales	no_rank_Bacteroidales	no_rank_Bacteroidales	S24-7_uncultured_bacterium
OTU984	9	22	2	0	0	0	12	3	5	8	6	6	Bacteria	no_rank_Bacteria	Firmicutes	Clostridia	Clostridiales	Christensenellaceae	no_rank_Christensenellaceae	Christensenellaceae_uncultured_uncultured_bacterium
OTU985	1	3	0	1	3	0	11	0	16	26	15	0	Bacteria	no_rank_Bacteria	Firmicutes	Clostridia	Clostridiales	Ruminococcaceae	no_rank_Ruminococcaceae	uncultured_bacterium_adhufec311
OTU986	0	0	0	2	1	0	2	0	1	26	2	42	Bacteria	no_rank_Bacteria	Bacteroidetes	Bacteroidia	Bacteroidales	Prevotellaceae	Prevotella	Prevotella_sp._oral_clone_HF050
OTU987	0	0	4	13	2	2	30	0	1	3	19	2	Bacteria	no_rank_Bacteria	Firmicutes	Clostridia	Clostridiales	Lachnospiraceae	Blautia	Blautia_uncultured_bacterium
OTU988	0	0	0	0	0	0	0	26	0	0	0	0	Bacteria	no_rank_Bacteria	Bacteroidetes	Bacteroidia	Bacteroidales	Bacteroidaceae	Bacteroides	Bacteroides_ovatus
OTU989	32	11	1	0	0	4	4	0	6	8	1	2	Bacteria	no_rank_Bacteria	Bacteroidetes	Bacteroidia	Bacteroidales	no_rank_Bacteroidales	no_rank_Bacteroidales	S24-7_uncultured_bacterium
OTU990	10	30	1	8	7	0	0	0	12	4	3	0	Bacteria	no_rank_Bacteria	Bacteroidetes	Bacteroidia	Bacteroidales	no_rank_Bacteroidales	no_rank_Bacteroidales	S24-7_uncultured_bacterium
OTU991	0	0	0	0	0	0	0	0	0	0	0	0	Bacteria	no_rank_Bacteria	Bacteroidetes	Bacteroidia	Bacteroidales	Prevotellaceae	Xylanibacter	Xylanibacter_uncultured_bacterium
OTU992	0	7	0	20	40	6	0	0	2	0	0	0	Bacteria	no_rank_Bacteria	Firmicutes	Clostridia	Clostridiales	Ruminococcaceae	no_rank_Ruminococcaceae	Ruminococcaceae_uncultured_uncultured_rumen_bacterium
OTU993	10	11	0	1	1	3	9	0	1	23	5	2	Bacteria	no_rank_Bacteria	Bacteroidetes	Bacteroidia	Bacteroidales	no_rank_Bacteroidales	no_rank_Bacteroidales	ratAN060301C_uncultured_bacterium
OTU994	0	0	0	0	0	0	0	15	0	0	0	0	Bacteria	no_rank_Bacteria	Bacteroidetes	Bacteroidia	Bacteroidales	Bacteroidaceae	Bacteroides	Bacteroides_sp._JCM_17103
OTU995	0	7	0	9	7	40	0	0	7	0	0	0	Bacteria	no_rank_Bacteria	Bacteroidetes	Bacteroidia	Bacteroidales	no_rank_Bacteroidales	no_rank_Bacteroidales	S24-7_uncultured_bacterium
OTU996	0	0	0	1	0	0	1	0	0	0	70	0	Bacteria	no_rank_Bacteria	Firmicutes	Clostridia	Clostridiales	Lachnospiraceae	no_rank_Lachnospiraceae	Lachnospiraceae_uncultured_uncultured_bacterium
OTU997	0	0	51	0	0	0	16	1	0	0	3	0	Bacteria	no_rank_Bacteria	Firmicutes	Erysipelotrichi	Erysipelotrichales	Erysipelotrichaceae	Allobaculum	Allobaculum_stercoricanis
OTU998	0	1	44	18	3	4	0	0	3	0	0	0	Bacteria	no_rank_Bacteria	no_rank_Bacteria	no_rank_Bacteria	no_rank_Bacteria	no_rank_Bacteria	no_rank_Bacteria	Candidate_division_TM7_uncultured_rumen_bacterium
OTU999	1	0	44	1	0	0	19	1	0	0	1	0	Bacteria	no_rank_Bacteria	Firmicutes	Erysipelotrichi	Erysipelotrichales	Erysipelotrichaceae	Allobaculum	Allobaculum_stercoricanis
OTU1000	0	0	2	0	2	0	42	0	10	13	2	1	Bacteria	no_rank_Bacteria	Firmicutes	Clostridia	Clostridiales	Lachnospiraceae	no_rank_Lachnospiraceae	uncultured_bacterium_adhufec295
OTU1001	1	0	0	2	22	47	0	0	0	0	0	0	Bacteria	no_rank_Bacteria	Tenericutes	Mollicutes	no_rank_Mollicutes	no_rank_Mollicutes	no_rank_Mollicutes	RF9_uncultured_bacterium
OTU1002	0	0	0	0	0	0	0	71	0	0	0	0	Bacteria	no_rank_Bacteria	Firmicutes	Clostridia	Clostridiales	Lachnospiraceae	no_rank_Lachnospiraceae	Clostridium_symbiosum
OTU1003	69	3	0	0	0	0	0	0	0	0	0	0	Bacteria	no_rank_Bacteria	Firmicutes	Clostridia	Clostridiales	Lachnospiraceae	no_rank_Lachnospiraceae	Lachnospiraceae_uncultured_uncultured_bacterium
OTU1004	0	0	0	1	0	1	9	2	5	1	32	15	Bacteria	no_rank_Bacteria	Firmicutes	Clostridia	Clostridiales	Lachnospiraceae	no_rank_Lachnospiraceae	Clostridium_sp._Culture-46
OTU1005	2	1	0	6	22	41	0	0	0	0	0	0	Bacteria	no_rank_Bacteria	Bacteroidetes	Bacteroidia	Bacteroidales	no_rank_Bacteroidales	no_rank_Bacteroidales	S24-7_uncultured_bacterium
OTU1006	11	0	3	0	0	1	6	0	18	5	21	5	Bacteria	no_rank_Bacteria	Firmicutes	Clostridia	Clostridiales	Ruminococcaceae	no_rank_Ruminococcaceae	Ruminococcaceae_Incertae_Sedis_uncultured_bacterium
OTU1007	0	0	0	0	0	0	0	36	0	0	0	2	Bacteria	no_rank_Bacteria	Firmicutes	Clostridia	Clostridiales	Lachnospiraceae	no_rank_Lachnospiraceae	Clostridium_bolteae
OTU1008	0	0	0	9	35	26	0	0	0	0	0	0	Bacteria	no_rank_Bacteria	Firmicutes	Clostridia	Clostridiales	Ruminococcaceae	no_rank_Ruminococcaceae	Ruminococcaceae_uncultured_uncultured_rumen_bacterium
OTU1009	0	1	0	0	44	22	0	0	1	3	0	0	Bacteria	no_rank_Bacteria	Firmicutes	Clostridia	Clostridiales	Ruminococcaceae	Ruminococcus	Ruminococcus_flavefaciens
OTU1010	0	5	6	16	29	14	0	0	1	0	0	0	Bacteria	no_rank_Bacteria	Firmicutes	Clostridia	Clostridiales	Ruminococcaceae	no_rank_Ruminococcaceae	uncultured_rumen_bacterium_5C3d-17
OTU1011	5	16	36	3	0	0	0	0	0	3	1	2	Bacteria	no_rank_Bacteria	Firmicutes	Erysipelotrichi	Erysipelotrichales	Erysipelotrichaceae	Allobaculum	Allobaculum_uncultured_bacterium
OTU1012	0	4	1	0	0	0	26	1	8	5	3	20	Bacteria	no_rank_Bacteria	Bacteroidetes	Bacteroidia	Bacteroidales	no_rank_Bacteroidales	no_rank_Bacteroidales	S24-7_uncultured_bacterium
OTU1013	0	0	0	0	0	0	0	0	0	0	0	1	Bacteria	no_rank_Bacteria	Firmicutes	Clostridia	Clostridiales	Lachnospiraceae	Blautia	Blautia_uncultured_bacterium
OTU1014	31	1	2	11	1	15	0	0	6	0	3	0	Bacteria	no_rank_Bacteria	Firmicutes	Clostridia	Clostridiales	Lachnospiraceae	no_rank_Lachnospiraceae	Lachnospiraceae_uncultured_uncultured_bacterium
OTU1015	0	0	0	0	0	0	0	43	0	0	0	10	Bacteria	no_rank_Bacteria	Firmicutes	Clostridia	Clostridiales	Ruminococcaceae	no_rank_Ruminococcaceae	Ruminococcaceae_uncultured_uncultured_Clostridiales_bacterium
OTU1016	1	0	0	6	37	3	0	0	11	1	2	0	Bacteria	no_rank_Bacteria	Firmicutes	Clostridia	Clostridiales	Lachnospiraceae	Roseburia	Roseburia_uncultured_bacterium
OTU1017	1	0	41	1	0	0	19	1	0	0	4	1	Bacteria	no_rank_Bacteria	Firmicutes	Erysipelotrichi	Erysipelotrichales	Erysipelotrichaceae	Allobaculum	Allobaculum_stercoricanis
OTU1018	29	0	0	9	13	0	0	0	18	1	0	0	Bacteria	no_rank_Bacteria	Firmicutes	Clostridia	Clostridiales	Lachnospiraceae	no_rank_Lachnospiraceae	Lachnospiraceae_uncultured_uncultured_bacterium
OTU1019	18	43	4	0	0	1	0	0	0	0	0	1	Bacteria	no_rank_Bacteria	Firmicutes	Clostridia	Clostridiales	Peptostreptococcaceae	no_rank_Peptostreptococcaceae	Peptostreptococcaceae_Incertae_Sedis_uncultured_organism
OTU1020	0	1	1	2	5	60	0	0	0	0	0	0	Bacteria	no_rank_Bacteria	no_rank_Bacteria	no_rank_Bacteria	no_rank_Bacteria	no_rank_Bacteria	no_rank_Bacteria	Candidate_division_TM7_uncultured_rumen_bacterium
OTU1021	3	0	0	0	64	1	0	0	1	0	0	0	Bacteria	no_rank_Bacteria	Firmicutes	Clostridia	Clostridiales	Ruminococcaceae	no_rank_Ruminococcaceae	unidentified_rumen_bacterium_12-124
OTU1022	0	0	0	0	0	0	1	5	0	0	0	2	Bacteria	no_rank_Bacteria	Bacteroidetes	Bacteroidia	Bacteroidales	Bacteroidaceae	Bacteroides	Bacteroides_eggerthii
OTU1023	0	0	0	0	4	0	0	0	65	0	0	0	Bacteria	no_rank_Bacteria	Firmicutes	Clostridia	Clostridiales	Ruminococcaceae	no_rank_Ruminococcaceae	Clostridium_sp._Culture_Jar-13
OTU1024	0	0	0	0	0	1	0	0	4	3	60	0	Bacteria	no_rank_Bacteria	Firmicutes	Clostridia	Clostridiales	Lachnospiraceae	no_rank_Lachnospiraceae	Lachnospiraceae_uncultured_uncultured_bacterium
OTU1025	2	10	0	0	0	0	2	5	1	14	3	27	Bacteria	no_rank_Bacteria	Proteobacteria	Betaproteobacteria	Burkholderiales	Alcaligenaceae	Parasutterella	Parasutterella_uncultured_bacterium
OTU1026	5	2	7	2	14	0	0	0	2	12	24	0	Bacteria	no_rank_Bacteria	Firmicutes	Clostridia	Clostridiales	Ruminococcaceae	no_rank_Ruminococcaceae	Ruminococcaceae_uncultured_uncultured_bacterium
OTU1027	0	0	0	1	0	0	61	0	0	0	2	4	Bacteria	no_rank_Bacteria	Firmicutes	Clostridia	Clostridiales	Lachnospiraceae	Blautia	Blautia_uncultured_bacterium
OTU1028	0	0	0	2	2	0	6	0	2	0	54	0	Bacteria	no_rank_Bacteria	Firmicutes	Clostridia	Clostridiales	Ruminococcaceae	no_rank_Ruminococcaceae	Ruminococcaceae_Incertae_Sedis_uncultured_bacterium
OTU1029	0	15	0	51	0	1	0	0	0	0	0	0	Bacteria	no_rank_Bacteria	Firmicutes	Clostridia	Clostridiales	Ruminococcaceae	no_rank_Ruminococcaceae	Ruminococcaceae_uncultured_uncultured_bacterium
OTU1030	2	0	0	13	4	48	0	0	0	0	0	0	Bacteria	no_rank_Bacteria	Firmicutes	Clostridia	Clostridiales	Lachnospiraceae	unclassified_Lachnospiraceae	unclassified_Lachnospiraceae
OTU1031	35	8	1	0	0	0	7	0	2	7	4	3	Bacteria	no_rank_Bacteria	Bacteroidetes	Bacteroidia	Bacteroidales	no_rank_Bacteroidales	no_rank_Bacteroidales	S24-7_uncultured_bacterium
OTU1032	1	0	0	0	1	2	0	3	2	0	1	0	Bacteria	no_rank_Bacteria	Bacteroidetes	Bacteroidia	Bacteroidales	Porphyromonadaceae	Parabacteroides	Parabacteroides_uncultured_Porphyromonadaceae_bacterium
OTU1033	2	0	0	1	0	0	17	3	1	19	2	19	Bacteria	no_rank_Bacteria	Proteobacteria	Betaproteobacteria	Burkholderiales	Alcaligenaceae	Sutterella	Sutterella_uncultured_organism
OTU1034	4	0	0	1	0	2	49	0	0	0	10	0	Bacteria	no_rank_Bacteria	Firmicutes	Clostridia	Clostridiales	Lachnospiraceae	no_rank_Lachnospiraceae	Lachnospiraceae_uncultured_uncultured_bacterium
OTU1035	1	0	1	6	4	7	7	0	1	13	19	1	Bacteria	no_rank_Bacteria	Firmicutes	Clostridia	Clostridiales	no_rank_Clostridiales	no_rank_Clostridiales	Anaerovorax__uncultured_bacterium
OTU1036	0	7	0	0	0	0	10	3	2	3	14	0	Bacteria	no_rank_Bacteria	Bacteroidetes	Bacteroidia	Bacteroidales	Bacteroidaceae	Bacteroides	unclassified_Bacteroides
OTU1037	0	0	13	0	0	0	37	0	1	12	0	3	Bacteria	no_rank_Bacteria	Firmicutes	Clostridia	Clostridiales	Lachnospiraceae	Blautia	Blautia_uncultured_bacterium
OTU1038	0	0	0	3	0	0	7	25	1	3	4	16	Bacteria	no_rank_Bacteria	Firmicutes	Erysipelotrichi	Erysipelotrichales	Erysipelotrichaceae	Holdemania	Holdemania_uncultured_bacterium
OTU1039	0	0	0	0	0	0	10	0	56	0	0	0	Bacteria	no_rank_Bacteria	Firmicutes	Clostridia	Clostridiales	Lachnospiraceae	no_rank_Lachnospiraceae	Lachnospiraceae_uncultured_uncultured_bacterium
OTU1040	15	18	10	4	0	4	2	0	0	4	2	4	Bacteria	no_rank_Bacteria	Firmicutes	Erysipelotrichi	Erysipelotrichales	Erysipelotrichaceae	Allobaculum	Allobaculum_uncultured_Mollicutes_bacterium
OTU1041	0	0	0	0	0	0	29	15	21	0	0	0	Bacteria	no_rank_Bacteria	Bacteroidetes	Bacteroidia	Bacteroidales	no_rank_Bacteroidales	no_rank_Bacteroidales	S24-7_uncultured_bacterium
OTU1042	4	2	1	0	4	6	0	1	47	0	0	0	Bacteria	no_rank_Bacteria	Firmicutes	Clostridia	Clostridiales	Lachnospiraceae	no_rank_Lachnospiraceae	Lachnospiraceae_Incertae_Sedis_uncultured_bacterium
OTU1043	0	0	0	26	37	2	0	0	0	0	0	0	Bacteria	no_rank_Bacteria	Firmicutes	Clostridia	Clostridiales	Ruminococcaceae	no_rank_Ruminococcaceae	unidentified_rumen_bacterium_JW32
OTU1044	1	0	0	2	3	1	14	0	12	12	10	0	Bacteria	no_rank_Bacteria	Firmicutes	Clostridia	Clostridiales	no_rank_Clostridiales	no_rank_Clostridiales	Anaerovorax__uncultured_bacterium
OTU1045	1	30	0	10	6	1	0	0	17	0	0	0	Bacteria	no_rank_Bacteria	Firmicutes	Clostridia	Clostridiales	Ruminococcaceae	no_rank_Ruminococcaceae	unidentified_rumen_bacterium_RFN25
OTU1046	0	0	2	0	0	0	0	0	0	7	3	48	Bacteria	no_rank_Bacteria	Bacteroidetes	Bacteroidia	Bacteroidales	no_rank_Bacteroidales	no_rank_Bacteroidales	S24-7_uncultured_bacterium
OTU1047	3	7	0	13	30	11	0	0	0	0	0	0	Bacteria	no_rank_Bacteria	Firmicutes	Clostridia	Clostridiales	Ruminococcaceae	no_rank_Ruminococcaceae	Ruminococcaceae_uncultured_uncultured_rumen_bacterium
OTU1048	7	1	6	9	5	36	0	0	0	0	0	0	Bacteria	no_rank_Bacteria	Firmicutes	Clostridia	Clostridiales	Lachnospiraceae	no_rank_Lachnospiraceae	Lachnospiraceae_uncultured_uncultured_bacterium
OTU1049	0	1	0	0	1	0	2	3	0	11	7	2	Bacteria	no_rank_Bacteria	Bacteroidetes	Bacteroidia	Bacteroidales	Porphyromonadaceae	Parabacteroides	Parabacteroides_merdae
OTU1050	1	0	1	9	2	0	45	0	0	4	1	0	Bacteria	no_rank_Bacteria	Firmicutes	Clostridia	Clostridiales	Ruminococcaceae	Ruminococcus	rumen_bacterium_NK3A76
OTU1051	0	1	2	1	0	2	1	0	0	2	5	0	Bacteria	no_rank_Bacteria	Firmicutes	Clostridia	Clostridiales	Lachnospiraceae	no_rank_Lachnospiraceae	Lachnospiraceae_uncultured_uncultured_bacterium
OTU1052	1	7	1	5	19	12	2	0	1	1	5	4	Bacteria	no_rank_Bacteria	Actinobacteria	no_rank_Actinobacteria	Coriobacteriales	Coriobacteriaceae	Denitrobacterium	Denitrobacterium_uncultured_bacterium
OTU1053	24	0	0	36	0	3	0	0	0	0	0	0	Bacteria	no_rank_Bacteria	Firmicutes	Clostridia	Clostridiales	Lachnospiraceae	no_rank_Lachnospiraceae	Lachnospiraceae_uncultured_uncultured_bacterium
OTU1054	2	0	0	0	0	0	5	3	5	0	2	45	Bacteria	no_rank_Bacteria	Cyanobacteria	no_rank_Cyanobacteria	no_rank_Cyanobacteria	no_rank_Cyanobacteria	no_rank_Cyanobacteria	4C0d-2_uncultured_bacterium
OTU1055	0	0	0	0	18	23	0	0	14	1	0	0	Bacteria	no_rank_Bacteria	Firmicutes	Clostridia	Clostridiales	Lachnospiraceae	no_rank_Lachnospiraceae	Lachnospiraceae_uncultured_uncultured_bacterium
OTU1056	8	1	3	0	0	0	13	0	11	16	5	0	Bacteria	no_rank_Bacteria	Firmicutes	Clostridia	Clostridiales	Peptococcaceae	no_rank_Peptococcaceae	Peptococcaceae_uncultured_uncultured_organism
OTU1057	1	4	0	1	3	6	6	9	3	6	2	7	Bacteria	no_rank_Bacteria	Firmicutes	Clostridia	Clostridiales	Christensenellaceae	no_rank_Christensenellaceae	Christensenellaceae_uncultured_uncultured_bacterium
OTU1058	0	0	6	1	12	3	3	22	0	5	1	6	Bacteria	no_rank_Bacteria	Cyanobacteria	no_rank_Cyanobacteria	no_rank_Cyanobacteria	no_rank_Cyanobacteria	no_rank_Cyanobacteria	4C0d-2_uncultured_bacterium
OTU1059	0	0	0	0	0	0	0	0	0	34	2	26	Bacteria	no_rank_Bacteria	Bacteroidetes	Bacteroidia	Bacteroidales	Prevotellaceae	no_rank_Prevotellaceae	Prevotellaceae_uncultured_uncultured_bacterium
OTU1060	0	0	0	2	34	19	4	0	0	2	1	0	Bacteria	no_rank_Bacteria	Firmicutes	Clostridia	Clostridiales	Ruminococcaceae	no_rank_Ruminococcaceae	uncultured_rumen_bacterium_4C28d-12
OTU1061	0	0	0	0	0	0	0	0	0	0	0	0	Bacteria	no_rank_Bacteria	Bacteroidetes	Bacteroidia	Bacteroidales	Prevotellaceae	Xylanibacter	Xylanibacter_uncultured_bacterium
OTU1062	0	0	0	0	0	0	0	0	0	0	0	0	Bacteria	no_rank_Bacteria	Bacteroidetes	Bacteroidia	Bacteroidales	Prevotellaceae	Xylanibacter	Xylanibacter_uncultured_bacterium
OTU1063	0	0	0	0	0	0	0	0	0	0	0	0	Bacteria	no_rank_Bacteria	Bacteroidetes	Bacteroidia	Bacteroidales	Bacteroidaceae	Bacteroides	Bacteroides_eggerthii
OTU1064	0	0	0	0	3	0	1	0	1	29	23	4	Bacteria	no_rank_Bacteria	Firmicutes	Clostridia	Clostridiales	Ruminococcaceae	unclassified_Ruminococcaceae	unclassified_Ruminococcaceae
OTU1065	0	0	0	0	0	0	1	41	0	0	0	1	Bacteria	no_rank_Bacteria	Bacteroidetes	Bacteroidia	Bacteroidales	Bacteroidaceae	Bacteroides	Bacteroides_uniformis
OTU1066	11	0	0	0	0	0	5	5	1	5	19	0	Bacteria	no_rank_Bacteria	Bacteroidetes	Bacteroidia	Bacteroidales	no_rank_Bacteroidales	no_rank_Bacteroidales	S24-7_uncultured_bacterium
OTU1067	23	5	0	6	3	24	0	0	0	0	0	0	Bacteria	no_rank_Bacteria	Tenericutes	Mollicutes	no_rank_Mollicutes	no_rank_Mollicutes	no_rank_Mollicutes	RF9_uncultured_bacterium
OTU1068	0	0	8	1	1	0	8	0	1	40	0	2	Bacteria	no_rank_Bacteria	Firmicutes	Clostridia	Clostridiales	Lachnospiraceae	no_rank_Lachnospiraceae	Lachnospiraceae_Incertae_Sedis_uncultured_bacterium
OTU1069	0	4	0	0	0	0	32	0	1	5	18	0	Bacteria	no_rank_Bacteria	Bacteroidetes	Bacteroidia	Bacteroidales	no_rank_Bacteroidales	no_rank_Bacteroidales	S24-7_uncultured_bacterium
OTU1070	0	0	0	0	0	0	8	0	1	0	0	0	Bacteria	no_rank_Bacteria	Firmicutes	Clostridia	Clostridiales	Ruminococcaceae	no_rank_Ruminococcaceae	Ruminococcaceae_bacterium_D16
OTU1071	35	1	0	0	16	0	0	1	5	1	2	0	Bacteria	no_rank_Bacteria	Firmicutes	Clostridia	Clostridiales	Lachnospiraceae	no_rank_Lachnospiraceae	Lachnospiraceae_Incertae_Sedis_uncultured_bacterium
OTU1072	0	2	1	11	18	1	1	1	10	8	3	0	Bacteria	no_rank_Bacteria	Bacteroidetes	Bacteroidia	Bacteroidales	no_rank_Bacteroidales	no_rank_Bacteroidales	S24-7_uncultured_bacterium
OTU1073	0	0	0	0	0	0	0	0	0	0	0	0	Bacteria	no_rank_Bacteria	Proteobacteria	Betaproteobacteria	Burkholderiales	Alcaligenaceae	Sutterella	uncultured_Sutterella_sp.
OTU1074	7	6	0	0	1	9	4	0	26	1	6	0	Bacteria	no_rank_Bacteria	Firmicutes	Clostridia	Clostridiales	Lachnospiraceae	no_rank_Lachnospiraceae	Lachnospiraceae_uncultured_uncultured_bacterium
OTU1075	0	0	0	0	0	0	0	0	0	0	0	0	Bacteria	no_rank_Bacteria	Proteobacteria	Betaproteobacteria	Burkholderiales	Alcaligenaceae	Sutterella	uncultured_Sutterella_sp.
OTU1076	47	0	0	1	2	3	0	0	4	2	1	0	Bacteria	no_rank_Bacteria	Firmicutes	Clostridia	Clostridiales	Ruminococcaceae	no_rank_Ruminococcaceae	Clostridiales_bacterium_30-4c
OTU1077	0	0	0	0	59	0	0	0	0	0	0	0	Bacteria	no_rank_Bacteria	Firmicutes	Clostridia	Clostridiales	Ruminococcaceae	no_rank_Ruminococcaceae	uncultured_rumen_bacterium_4C28d-12
OTU1078	0	0	0	0	0	0	5	2	0	0	0	0	Bacteria	no_rank_Bacteria	Firmicutes	Clostridia	Clostridiales	Ruminococcaceae	Butyricicoccus	Butyricicoccus_uncultured_Firmicutes_bacterium
OTU1079	1	0	0	1	1	2	2	4	2	0	1	5	Bacteria	no_rank_Bacteria	Bacteroidetes	Bacteroidia	Bacteroidales	Porphyromonadaceae	Parabacteroides	Parabacteroides_uncultured_bacterium
OTU1080	60	0	0	0	0	0	0	0	0	0	0	0	Bacteria	no_rank_Bacteria	Bacteroidetes	Bacteroidia	Bacteroidales	no_rank_Bacteroidales	no_rank_Bacteroidales	S24-7_uncultured_bacterium
OTU1081	0	0	0	0	0	0	0	0	57	0	2	0	Bacteria	no_rank_Bacteria	Firmicutes	Clostridia	Clostridiales	Lachnospiraceae	no_rank_Lachnospiraceae	Lachnospiraceae_uncultured_uncultured_bacterium
OTU1082	7	24	0	17	2	2	0	0	0	4	1	0	Bacteria	no_rank_Bacteria	Bacteroidetes	Bacteroidia	Bacteroidales	no_rank_Bacteroidales	no_rank_Bacteroidales	S24-7_uncultured_bacterium
OTU1083	0	20	9	5	2	23	0	0	0	0	0	0	Bacteria	no_rank_Bacteria	Firmicutes	Clostridia	Clostridiales	Ruminococcaceae	no_rank_Ruminococcaceae	Ruminococcaceae_uncultured_uncultured_bacterium
OTU1084	0	0	1	0	0	0	0	21	0	0	0	0	Bacteria	no_rank_Bacteria	Firmicutes	Clostridia	Clostridiales	Ruminococcaceae	no_rank_Ruminococcaceae	bacterium_ASF500
OTU1085	0	0	3	2	0	0	0	0	52	2	0	0	Bacteria	no_rank_Bacteria	Firmicutes	Clostridia	Clostridiales	Ruminococcaceae	no_rank_Ruminococcaceae	Ruminococcaceae_uncultured_uncultured_Ruminococcaceae_bacterium
OTU1086	8	2	0	33	0	2	3	0	10	0	0	0	Bacteria	no_rank_Bacteria	Bacteroidetes	Bacteroidia	Bacteroidales	no_rank_Bacteroidales	no_rank_Bacteroidales	S24-7_uncultured_bacterium
OTU1087	0	0	51	0	0	0	0	0	5	2	0	0	Bacteria	no_rank_Bacteria	Firmicutes	Clostridia	Clostridiales	Ruminococcaceae	no_rank_Ruminococcaceae	unidentified_rumen_bacterium_12-124
OTU1088	0	0	0	0	0	0	0	0	0	0	0	0	Bacteria	no_rank_Bacteria	Firmicutes	Clostridia	Clostridiales	Ruminococcaceae	no_rank_Ruminococcaceae	Firmicutes_bacterium_DJF_VP44
OTU1089	14	4	1	9	6	23	0	0	0	0	0	0	Bacteria	no_rank_Bacteria	Tenericutes	Mollicutes	no_rank_Mollicutes	no_rank_Mollicutes	no_rank_Mollicutes	RF9_uncultured_bacterium
OTU1090	0	5	0	0	0	0	3	0	17	31	1	0	Bacteria	no_rank_Bacteria	Bacteroidetes	Bacteroidia	Bacteroidales	Rikenellaceae	Alistipes	Alistipes_uncultured_bacterium
OTU1091	2	4	7	12	16	4	1	0	4	4	0	1	Bacteria	no_rank_Bacteria	Actinobacteria	no_rank_Actinobacteria	Coriobacteriales	Coriobacteriaceae	no_rank_Coriobacteriaceae	Coriobacteriaceae_uncultured_uncultured_bacterium
OTU1092	0	0	0	1	0	0	20	0	1	23	10	2	Bacteria	no_rank_Bacteria	Firmicutes	Clostridia	Clostridiales	Ruminococcaceae	no_rank_Ruminococcaceae	Ruminococcaceae_uncultured_uncultured_bacterium
OTU1093	15	0	0	0	0	0	33	0	0	2	6	0	Bacteria	no_rank_Bacteria	Firmicutes	Clostridia	Clostridiales	Lachnospiraceae	no_rank_Lachnospiraceae	Lachnospiraceae_uncultured_uncultured_bacterium
OTU1094	0	0	0	6	4	2	0	0	44	0	0	0	Bacteria	no_rank_Bacteria	Firmicutes	Clostridia	Clostridiales	Lachnospiraceae	no_rank_Lachnospiraceae	Clostridium_sp._Clone-27
OTU1095	31	15	3	0	0	0	1	0	4	0	2	0	Bacteria	no_rank_Bacteria	Bacteroidetes	Bacteroidia	Bacteroidales	no_rank_Bacteroidales	no_rank_Bacteroidales	S24-7_uncultured_bacterium
OTU1096	0	0	0	0	0	0	0	0	0	0	0	0	Bacteria	no_rank_Bacteria	Proteobacteria	Betaproteobacteria	Burkholderiales	Alcaligenaceae	Sutterella	uncultured_Sutterella_sp.
OTU1097	0	0	0	1	0	0	0	0	0	0	0	0	Bacteria	no_rank_Bacteria	Bacteroidetes	Bacteroidia	Bacteroidales	Porphyromonadaceae	Parabacteroides	Parabacteroides_gordonii
OTU1098	0	0	3	2	11	3	6	0	1	10	16	0	Bacteria	no_rank_Bacteria	Firmicutes	Clostridia	Clostridiales	no_rank_Clostridiales	no_rank_Clostridiales	Anaerovorax__uncultured_bacterium
OTU1099	6	7	1	4	8	5	4	2	5	0	0	2	Bacteria	no_rank_Bacteria	Bacteroidetes	Bacteroidia	Bacteroidales	no_rank_Bacteroidales	no_rank_Bacteroidales	S24-7_uncultured_bacterium
OTU1100	0	1	0	0	0	0	3	11	0	0	2	1	Bacteria	no_rank_Bacteria	Bacteroidetes	Bacteroidia	Bacteroidales	Rikenellaceae	Alistipes	unclassified_Alistipes
OTU1101	4	3	15	4	6	7	1	0	1	8	0	0	Bacteria	no_rank_Bacteria	Firmicutes	Clostridia	Clostridiales	Lachnospiraceae	Marvinbryantia	Marvinbryantia_uncultured_bacterium
OTU1102	0	0	0	0	0	0	0	0	32	16	0	0	Bacteria	no_rank_Bacteria	Firmicutes	Clostridia	Clostridiales	Ruminococcaceae	no_rank_Ruminococcaceae	Eubacterium_coprostanoligenes
OTU1103	0	0	45	1	0	0	0	0	9	0	0	0	Bacteria	no_rank_Bacteria	Firmicutes	Clostridia	Clostridiales	Ruminococcaceae	no_rank_Ruminococcaceae	Ruminococcaceae_uncultured_uncultured_rumen_bacterium
OTU1104	6	2	1	3	8	3	1	1	5	8	6	10	Bacteria	no_rank_Bacteria	Firmicutes	Clostridia	Clostridiales	no_rank_Clostridiales	no_rank_Clostridiales	Family_XIII_Incertae_Sedis_uncultured_uncultured_bacterium
OTU1105	7	1	0	1	1	10	2	2	14	5	1	4	Bacteria	no_rank_Bacteria	Bacteroidetes	Bacteroidia	Bacteroidales	Rikenellaceae	Alistipes	Alistipes_uncultured_bacterium
OTU1106	0	0	6	2	0	3	17	1	25	0	0	0	Bacteria	no_rank_Bacteria	Bacteroidetes	Bacteroidia	Bacteroidales	no_rank_Bacteroidales	no_rank_Bacteroidales	S24-7_uncultured_bacterium
OTU1107	0	0	1	0	0	0	0	0	31	6	16	0	Bacteria	no_rank_Bacteria	Bacteroidetes	Bacteroidia	Bacteroidales	no_rank_Bacteroidales	no_rank_Bacteroidales	S24-7_uncultured_bacterium
OTU1108	0	0	0	34	0	15	0	0	0	1	0	0	Bacteria	no_rank_Bacteria	Firmicutes	Clostridia	Clostridiales	Ruminococcaceae	no_rank_Ruminococcaceae	Ruminococcaceae_uncultured_uncultured_rumen_bacterium
OTU1109	0	0	0	0	0	0	0	0	0	0	0	0	Bacteria	no_rank_Bacteria	Firmicutes	Clostridia	Clostridiales	Lachnospiraceae	no_rank_Lachnospiraceae	Clostridiales_bacterium_1_7_47FAA
OTU1110	0	0	0	0	0	0	0	1	2	1	26	2	Bacteria	no_rank_Bacteria	Proteobacteria	Deltaproteobacteria	Desulfovibrionales	Desulfovibrionaceae	Desulfovibrio	Desulfovibrio_uncultured_bacterium
OTU1111	9	1	0	0	7	0	0	32	2	0	0	1	Bacteria	no_rank_Bacteria	Firmicutes	Clostridia	Clostridiales	Lachnospiraceae	no_rank_Lachnospiraceae	Clostridium_clostridioforme
OTU1112	0	0	0	3	30	1	0	0	7	1	3	0	Bacteria	no_rank_Bacteria	Firmicutes	Clostridia	Clostridiales	Ruminococcaceae	no_rank_Ruminococcaceae	Clostridium_sp._Culture_Jar-13
OTU1113	1	0	0	0	23	30	0	0	0	0	0	0	Bacteria	no_rank_Bacteria	Tenericutes	Mollicutes	no_rank_Mollicutes	no_rank_Mollicutes	no_rank_Mollicutes	RF9_uncultured_bacterium
OTU1114	2	6	3	5	14	5	0	0	2	6	4	2	Bacteria	no_rank_Bacteria	Actinobacteria	no_rank_Actinobacteria	Coriobacteriales	Coriobacteriaceae	Denitrobacterium	Denitrobacterium_uncultured_bacterium
OTU1115	0	0	5	2	0	0	19	14	0	0	0	1	Bacteria	no_rank_Bacteria	Firmicutes	Clostridia	Clostridiales	Lachnospiraceae	Coprococcus	Coprococcus_uncultured_bacterium
OTU1116	0	0	1	1	0	1	0	0	0	26	0	20	Bacteria	no_rank_Bacteria	Firmicutes	Clostridia	Clostridiales	Lachnospiraceae	Blautia	Blautia_producta
OTU1117	1	0	0	0	0	0	7	0	10	12	18	2	Bacteria	no_rank_Bacteria	Firmicutes	Clostridia	Clostridiales	Ruminococcaceae	no_rank_Ruminococcaceae	Ruminococcaceae_uncultured_uncultured_bacterium
OTU1118	3	1	0	8	0	0	5	2	0	6	2	24	Bacteria	no_rank_Bacteria	Firmicutes	Clostridia	Clostridiales	Ruminococcaceae	unclassified_Ruminococcaceae	unclassified_Ruminococcaceae
OTU1119	0	0	0	28	20	0	0	0	5	0	0	0	Bacteria	no_rank_Bacteria	Firmicutes	Clostridia	Clostridiales	Lachnospiraceae	no_rank_Lachnospiraceae	Lachnospiraceae_uncultured_uncultured_bacterium
OTU1120	0	3	8	0	0	7	35	0	0	0	0	0	Bacteria	no_rank_Bacteria	Firmicutes	Clostridia	Clostridiales	Ruminococcaceae	Ruminococcus	Ruminococcus_uncultured_bacterium
OTU1121	0	0	13	0	0	1	14	0	5	13	0	3	Bacteria	no_rank_Bacteria	Firmicutes	Clostridia	Clostridiales	Lachnospiraceae	Blautia	Blautia_uncultured_bacterium
OTU1122	0	1	49	0	0	2	0	0	0	0	0	0	Bacteria	no_rank_Bacteria	Firmicutes	Clostridia	Clostridiales	Lachnospiraceae	no_rank_Lachnospiraceae	Clostridium_sp._ASF502
OTU1123	4	16	3	7	0	0	4	0	0	5	5	2	Bacteria	no_rank_Bacteria	Firmicutes	Erysipelotrichi	Erysipelotrichales	Erysipelotrichaceae	Allobaculum	Allobaculum_uncultured_Mollicutes_bacterium
OTU1124	0	0	1	3	43	0	0	0	5	0	0	0	Bacteria	no_rank_Bacteria	Tenericutes	Mollicutes	no_rank_Mollicutes	no_rank_Mollicutes	no_rank_Mollicutes	RF9_uncultured_rumen_bacterium
OTU1125	0	0	0	26	13	13	0	0	0	0	0	0	Bacteria	no_rank_Bacteria	Firmicutes	Clostridia	Clostridiales	Ruminococcaceae	no_rank_Ruminococcaceae	Clostridium_sp._Culture_Jar-13
OTU1126	0	0	0	2	25	11	2	0	10	2	0	0	Bacteria	no_rank_Bacteria	Firmicutes	Clostridia	Clostridiales	Ruminococcaceae	no_rank_Ruminococcaceae	uncultured_rumen_bacterium_4C28d-12
OTU1127	3	1	0	0	0	1	0	0	10	8	20	0	Bacteria	no_rank_Bacteria	Firmicutes	Clostridia	Clostridiales	Lachnospiraceae	no_rank_Lachnospiraceae	Lachnospiraceae_uncultured_uncultured_bacterium
OTU1128	1	2	12	0	0	1	0	0	1	4	1	3	Bacteria	no_rank_Bacteria	Firmicutes	Clostridia	Clostridiales	Lachnospiraceae	Blautia	Blautia_uncultured_bacterium
OTU1129	0	0	0	0	20	31	0	0	0	1	0	0	Bacteria	no_rank_Bacteria	Firmicutes	Clostridia	Clostridiales	Lachnospiraceae	no_rank_Lachnospiraceae	Lachnospiraceae_uncultured_uncultured_bacterium
OTU1130	0	0	6	2	0	0	0	1	0	0	0	31	Bacteria	no_rank_Bacteria	Firmicutes	Clostridia	Clostridiales	Lachnospiraceae	Blautia	Blautia_producta
OTU1131	0	16	1	0	0	0	0	0	0	0	9	0	Bacteria	no_rank_Bacteria	Firmicutes	Erysipelotrichi	Erysipelotrichales	Erysipelotrichaceae	Allobaculum	Allobaculum_uncultured_Mollicutes_bacterium
OTU1132	0	0	4	2	0	1	0	2	0	0	0	14	Bacteria	no_rank_Bacteria	Firmicutes	Clostridia	Clostridiales	Lachnospiraceae	Blautia	Blautia_producta
OTU1133	2	7	7	0	1	4	4	0	6	9	11	0	Bacteria	no_rank_Bacteria	Firmicutes	Clostridia	Clostridiales	Ruminococcaceae	no_rank_Ruminococcaceae	uncultured_rumen_bacterium_6C3d-31
OTU1134	0	0	0	0	0	0	3	0	22	8	17	0	Bacteria	no_rank_Bacteria	Cyanobacteria	no_rank_Cyanobacteria	no_rank_Cyanobacteria	no_rank_Cyanobacteria	no_rank_Cyanobacteria	4C0d-2_uncultured_organism
OTU1135	9	30	6	0	0	1	0	1	0	0	0	1	Bacteria	no_rank_Bacteria	Firmicutes	Clostridia	Clostridiales	Peptostreptococcaceae	no_rank_Peptostreptococcaceae	Peptostreptococcaceae_Incertae_Sedis_uncultured_bacterium
OTU1136	1	3	0	9	25	12	0	0	0	0	0	0	Bacteria	no_rank_Bacteria	Firmicutes	Clostridia	Clostridiales	Ruminococcaceae	no_rank_Ruminococcaceae	unidentified_rumen_bacterium_12-124
OTU1137	7	11	2	1	15	3	0	0	2	7	1	0	Bacteria	no_rank_Bacteria	Bacteroidetes	Bacteroidia	Bacteroidales	no_rank_Bacteroidales	no_rank_Bacteroidales	S24-7_uncultured_bacterium
OTU1138	14	9	0	8	0	3	5	0	3	4	0	0	Bacteria	no_rank_Bacteria	Bacteroidetes	Bacteroidia	Bacteroidales	no_rank_Bacteroidales	no_rank_Bacteroidales	Gram-negative_bacterium_cL10-2b-4
OTU1139	5	5	3	1	1	1	6	1	4	12	4	1	Bacteria	no_rank_Bacteria	Firmicutes	Clostridia	Clostridiales	no_rank_Clostridiales	no_rank_Clostridiales	Family_XIII_Incertae_Sedis_Incertae_Sedis_uncultured_bacterium
OTU1140	13	7	1	2	3	3	1	0	1	7	5	0	Bacteria	no_rank_Bacteria	Firmicutes	Clostridia	Clostridiales	Ruminococcaceae	no_rank_Ruminococcaceae	iron-reducing_bacterium_enrichment_culture_clone_HN-HFO10
OTU1141	4	9	0	0	1	2	7	1	15	1	8	0	Bacteria	no_rank_Bacteria	Firmicutes	Clostridia	Clostridiales	Ruminococcaceae	no_rank_Ruminococcaceae	bacterium_ASF500
OTU1142	0	0	0	0	0	0	3	0	8	4	30	5	Bacteria	no_rank_Bacteria	Firmicutes	Clostridia	Clostridiales	no_rank_Clostridiales	no_rank_Clostridiales	Family_XIII_Incertae_Sedis_uncultured_uncultured_bacterium
OTU1143	2	12	6	13	5	9	1	0	1	0	0	0	Bacteria	no_rank_Bacteria	Firmicutes	Bacilli	Lactobacillales	Lactobacillaceae	Lactobacillus	Lactobacillus_prophage_Lj928
OTU1144	0	0	0	0	0	0	13	1	10	10	6	8	Bacteria	no_rank_Bacteria	Firmicutes	Clostridia	Clostridiales	Lachnospiraceae	unclassified_Lachnospiraceae	unclassified_Lachnospiraceae
OTU1145	0	0	0	0	0	0	0	0	0	0	0	0	Bacteria	no_rank_Bacteria	Bacteroidetes	Bacteroidia	Bacteroidales	Rikenellaceae	no_rank_Rikenellaceae	RC9_gut_group_uncultured_bacterium
OTU1146	4	0	0	33	12	0	0	0	0	0	0	0	Bacteria	no_rank_Bacteria	Firmicutes	Clostridia	Clostridiales	Ruminococcaceae	Ruminococcus	Ruminococcus_uncultured_bacterium
OTU1147	0	0	1	2	0	1	0	4	0	0	0	18	Bacteria	no_rank_Bacteria	Firmicutes	Clostridia	Clostridiales	Lachnospiraceae	Blautia	unclassified_Blautia
OTU1148	0	1	0	15	27	4	0	0	1	1	0	0	Bacteria	no_rank_Bacteria	Firmicutes	Clostridia	Clostridiales	Ruminococcaceae	no_rank_Ruminococcaceae	unidentified_rumen_bacterium_12-124
OTU1149	1	15	0	5	9	10	1	4	4	0	0	0	Bacteria	no_rank_Bacteria	Firmicutes	Bacilli	Lactobacillales	Lactobacillaceae	Lactobacillus	Lactobacillus_reuteri
OTU1150	0	0	26	0	0	0	0	3	1	3	0	13	Bacteria	no_rank_Bacteria	Firmicutes	Clostridia	Clostridiales	Lachnospiraceae	Blautia	Blautia_uncultured_Ruminococcus_sp.
OTU1151	1	0	1	6	8	0	1	0	4	7	7	1	Bacteria	no_rank_Bacteria	Firmicutes	Clostridia	Clostridiales	Lachnospiraceae	Parasporobacterium	Parasporobacterium_paucivorans
OTU1152	2	0	0	1	29	14	0	0	0	1	1	0	Bacteria	no_rank_Bacteria	Firmicutes	Clostridia	Clostridiales	Lachnospiraceae	no_rank_Lachnospiraceae	Lachnospiraceae_uncultured_uncultured_bacterium
OTU1153	0	0	0	0	0	0	0	0	0	0	0	0	Bacteria	no_rank_Bacteria	Bacteroidetes	Bacteroidia	Bacteroidales	Prevotellaceae	Prevotella	unclassified_Prevotella
OTU1154	0	0	0	0	0	0	2	29	0	1	1	0	Bacteria	no_rank_Bacteria	Proteobacteria	Alphaproteobacteria	Rhodospirillales	Rhodospirillaceae	Thalassospira	Thalassospira_uncultured_bacterium
OTU1155	1	9	1	9	10	11	1	0	2	0	2	2	Bacteria	no_rank_Bacteria	Firmicutes	Bacilli	Lactobacillales	Lactobacillaceae	Lactobacillus	Lactobacillus_reuteri
OTU1156	0	0	0	0	0	0	0	8	0	1	0	0	Bacteria	no_rank_Bacteria	Bacteroidetes	Bacteroidia	Bacteroidales	Bacteroidaceae	Bacteroides	Bacteroides_eggerthii
OTU1157	0	0	0	0	0	0	1	4	0	0	0	1	Bacteria	no_rank_Bacteria	Firmicutes	Clostridia	Clostridiales	Lachnospiraceae	no_rank_Lachnospiraceae	Lachnospiraceae_uncultured_uncultured_Firmicutes_bacterium
OTU1158	0	0	0	0	0	0	0	0	0	0	0	0	Bacteria	no_rank_Bacteria	Firmicutes	Clostridia	Clostridiales	Lachnospiraceae	no_rank_Lachnospiraceae	Lachnospiraceae_Incertae_Sedis_uncultured_bacterium
OTU1159	0	3	21	3	5	0	4	0	3	7	2	0	Bacteria	no_rank_Bacteria	Firmicutes	Clostridia	Clostridiales	Ruminococcaceae	no_rank_Ruminococcaceae	Ruminococcaceae_uncultured_uncultured_bacterium
OTU1160	23	3	0	2	0	13	0	0	0	7	0	0	Bacteria	no_rank_Bacteria	Bacteroidetes	Bacteroidia	Bacteroidales	Rikenellaceae	Alistipes	Alistipes_uncultured_bacterium
OTU1161	2	31	3	0	1	0	1	0	4	3	1	2	Bacteria	no_rank_Bacteria	Bacteroidetes	Bacteroidia	Bacteroidales	no_rank_Bacteroidales	no_rank_Bacteroidales	S24-7_uncultured_bacterium
OTU1162	0	0	0	0	0	0	0	0	0	0	0	0	Bacteria	no_rank_Bacteria	Cyanobacteria	no_rank_Cyanobacteria	no_rank_Cyanobacteria	no_rank_Cyanobacteria	no_rank_Cyanobacteria	4C0d-2_uncultured_bacterium
OTU1163	1	0	1	18	2	26	0	0	0	0	0	0	Bacteria	no_rank_Bacteria	Firmicutes	Clostridia	Clostridiales	Ruminococcaceae	no_rank_Ruminococcaceae	unidentified_rumen_bacterium_RF6
OTU1164	6	23	3	2	3	0	0	0	8	2	0	0	Bacteria	no_rank_Bacteria	Bacteroidetes	Bacteroidia	Bacteroidales	no_rank_Bacteroidales	no_rank_Bacteroidales	S24-7_uncultured_bacterium
OTU1165	0	0	9	0	0	0	0	0	30	6	2	0	Bacteria	no_rank_Bacteria	Firmicutes	Clostridia	Clostridiales	Ruminococcaceae	no_rank_Ruminococcaceae	Ruminococcaceae_uncultured_uncultured_bacterium
OTU1166	4	3	1	9	13	17	0	0	0	0	0	0	Bacteria	no_rank_Bacteria	Firmicutes	Clostridia	Clostridiales	Ruminococcaceae	no_rank_Ruminococcaceae	unidentified_rumen_bacterium_12-124
OTU1167	7	2	0	7	14	11	0	0	6	0	0	0	Bacteria	no_rank_Bacteria	Firmicutes	Clostridia	Clostridiales	Ruminococcaceae	no_rank_Ruminococcaceae	unidentified_rumen_bacterium_12-124
OTU1168	7	0	0	0	19	2	11	0	2	4	0	2	Bacteria	no_rank_Bacteria	Firmicutes	Clostridia	Clostridiales	Ruminococcaceae	no_rank_Ruminococcaceae	Clostridium_sp._Culture_Jar-13
OTU1169	0	0	8	0	0	0	0	3	0	1	0	29	Bacteria	no_rank_Bacteria	Firmicutes	Clostridia	Clostridiales	Lachnospiraceae	Blautia	Ruminococcus_sp._M-1
OTU1170	0	0	29	0	0	0	9	0	1	8	0	0	Bacteria	no_rank_Bacteria	Firmicutes	Clostridia	Clostridiales	Lachnospiraceae	Blautia	Blautia_uncultured_bacterium
OTU1171	0	0	0	0	0	0	0	0	0	0	0	0	Bacteria	no_rank_Bacteria	Bacteroidetes	Bacteroidia	Bacteroidales	Prevotellaceae	Xylanibacter	Xylanibacter_uncultured_bacterium
OTU1172	0	0	0	0	0	0	1	0	0	0	0	1	Bacteria	no_rank_Bacteria	Firmicutes	Clostridia	Clostridiales	Lachnospiraceae	Marvinbryantia	unclassified_Marvinbryantia
OTU1173	0	0	3	7	7	7	0	0	0	18	4	0	Bacteria	no_rank_Bacteria	Cyanobacteria	no_rank_Cyanobacteria	no_rank_Cyanobacteria	no_rank_Cyanobacteria	no_rank_Cyanobacteria	4C0d-2_uncultured_bacterium
OTU1174	0	0	0	26	15	1	0	0	2	2	0	0	Bacteria	no_rank_Bacteria	Firmicutes	Clostridia	Clostridiales	Ruminococcaceae	no_rank_Ruminococcaceae	unidentified_rumen_bacterium_12-124
OTU1175	0	0	0	0	0	0	6	8	0	0	15	14	Bacteria	no_rank_Bacteria	Firmicutes	Clostridia	Clostridiales	Lachnospiraceae	Moryella	Moryella_uncultured_bacterium
OTU1176	6	11	0	2	0	4	0	13	2	2	1	0	Bacteria	no_rank_Bacteria	Bacteroidetes	Bacteroidia	Bacteroidales	no_rank_Bacteroidales	no_rank_Bacteroidales	S24-7_uncultured_bacterium
OTU1177	0	0	0	0	0	0	0	0	0	0	0	1	Bacteria	no_rank_Bacteria	Firmicutes	Clostridia	Clostridiales	Lachnospiraceae	Blautia	Blautia_uncultured_bacterium
OTU1178	0	0	1	2	0	0	2	3	0	0	0	38	Bacteria	no_rank_Bacteria	Firmicutes	Clostridia	Clostridiales	Lachnospiraceae	Blautia	Blautia_uncultured_bacterium
OTU1179	0	0	0	0	0	0	1	6	1	1	2	5	Bacteria	no_rank_Bacteria	Bacteroidetes	Bacteroidia	Bacteroidales	Porphyromonadaceae	Parabacteroides	unclassified_Parabacteroides
OTU1180	0	1	16	6	11	0	6	0	0	3	2	0	Bacteria	no_rank_Bacteria	Firmicutes	Clostridia	Clostridiales	Ruminococcaceae	no_rank_Ruminococcaceae	Ruminococcaceae_uncultured_uncultured_bacterium
OTU1181	2	14	27	1	0	1	0	0	1	0	0	0	Bacteria	no_rank_Bacteria	Firmicutes	Bacilli	Lactobacillales	Lactobacillaceae	Lactobacillus	Lactobacillus_murinus
OTU1182	0	0	0	0	0	4	0	0	0	0	39	1	Bacteria	no_rank_Bacteria	Firmicutes	Clostridia	Clostridiales	Lachnospiraceae	no_rank_Lachnospiraceae	Lachnospiraceae_uncultured_uncultured_bacterium
OTU1183	0	0	0	0	0	0	3	0	1	5	3	29	Bacteria	no_rank_Bacteria	Firmicutes	Clostridia	Clostridiales	Lachnospiraceae	Blautia	Blautia_coccoides
OTU1184	0	0	0	2	1	0	4	0	2	0	24	10	Bacteria	no_rank_Bacteria	Firmicutes	Clostridia	Clostridiales	Ruminococcaceae	no_rank_Ruminococcaceae	Flavonifractor_human_gut_metagenome
OTU1185	0	6	2	0	0	0	4	0	14	7	8	2	Bacteria	no_rank_Bacteria	Bacteroidetes	Bacteroidia	Bacteroidales	no_rank_Bacteroidales	no_rank_Bacteroidales	S24-7_uncultured_bacterium
OTU1186	0	0	0	0	0	0	1	0	0	0	2	16	Bacteria	no_rank_Bacteria	Bacteroidetes	Bacteroidia	Bacteroidales	Porphyromonadaceae	Parabacteroides	Parabacteroides_goldsteinii
OTU1187	0	0	0	0	0	0	0	0	1	35	0	3	Bacteria	no_rank_Bacteria	Firmicutes	Bacilli	Bacillales	Staphylococcaceae	Staphylococcus	Staphylococcus_lentus
OTU1188	0	0	0	0	0	0	3	14	2	0	0	2	Bacteria	no_rank_Bacteria	Verrucomicrobia	Verrucomicrobiae	Verrucomicrobiales	Verrucomicrobiaceae	Akkermansia	Akkermansia_uncultured_bacterium
OTU1189	0	3	3	0	0	0	0	0	10	3	6	0	Bacteria	no_rank_Bacteria	Bacteroidetes	Bacteroidia	Bacteroidales	no_rank_Bacteroidales	no_rank_Bacteroidales	S24-7_uncultured_bacterium
OTU1190	0	0	0	0	20	17	0	0	0	0	0	0	Bacteria	no_rank_Bacteria	Firmicutes	Clostridia	Clostridiales	Ruminococcaceae	no_rank_Ruminococcaceae	Acetivibrio_sp._6-13
OTU1191	0	0	0	1	25	0	3	0	1	1	14	0	Bacteria	no_rank_Bacteria	Firmicutes	Clostridia	Clostridiales	Ruminococcaceae	no_rank_Ruminococcaceae	Clostridiales_bacterium_30-4c
OTU1192	0	0	0	0	0	0	8	0	0	2	14	21	Bacteria	no_rank_Bacteria	Firmicutes	Clostridia	Clostridiales	Lachnospiraceae	Roseburia	Roseburia_uncultured_bacterium
OTU1193	0	0	0	0	0	0	0	0	0	0	0	0	Bacteria	no_rank_Bacteria	Bacteroidetes	Bacteroidia	Bacteroidales	Bacteroidaceae	Bacteroides	Bacteroides_thetaiotaomicron
OTU1194	0	0	0	0	2	0	0	0	0	29	0	13	Bacteria	no_rank_Bacteria	Firmicutes	Clostridia	Clostridiales	Ruminococcaceae	no_rank_Ruminococcaceae	uncultured_rumen_bacterium_4C28d-12
OTU1195	24	0	0	4	13	3	0	0	0	0	0	0	Bacteria	no_rank_Bacteria	Tenericutes	Mollicutes	no_rank_Mollicutes	no_rank_Mollicutes	no_rank_Mollicutes	RF9_uncultured_bacterium
OTU1196	0	0	1	0	0	0	0	0	31	1	11	0	Bacteria	no_rank_Bacteria	Firmicutes	Clostridia	Clostridiales	Ruminococcaceae	no_rank_Ruminococcaceae	Ruminococcaceae_uncultured_uncultured_Ruminococcaceae_bacterium
OTU1197	0	1	0	1	0	0	3	0	36	1	0	0	Bacteria	no_rank_Bacteria	Firmicutes	Clostridia	Clostridiales	Lachnospiraceae	Roseburia	Roseburia_uncultured_bacterium
OTU1198	0	0	0	0	0	0	0	0	0	0	44	0	Bacteria	no_rank_Bacteria	Proteobacteria	Epsilonproteobacteria	Campylobacterales	Helicobacteraceae	Helicobacter	Helicobacter_rodentium
OTU1199	0	0	0	0	0	0	0	0	2	0	41	0	Bacteria	no_rank_Bacteria	Firmicutes	Clostridia	Clostridiales	Lachnospiraceae	no_rank_Lachnospiraceae	Lachnospiraceae_uncultured_uncultured_bacterium
OTU1200	2	8	1	5	9	6	1	7	1	0	1	2	Bacteria	no_rank_Bacteria	Firmicutes	Bacilli	Lactobacillales	Lactobacillaceae	Lactobacillus	Lactobacillus_reuteri
OTU1201	0	0	1	40	2	0	0	0	0	0	0	0	Bacteria	no_rank_Bacteria	Firmicutes	Clostridia	Clostridiales	Lachnospiraceae	no_rank_Lachnospiraceae	Lachnospiraceae_uncultured_uncultured_bacterium
OTU1202	3	2	0	0	0	0	3	0	13	3	2	0	Bacteria	no_rank_Bacteria	Firmicutes	Clostridia	Clostridiales	Ruminococcaceae	no_rank_Ruminococcaceae	Ruminococcaceae_uncultured_uncultured_bacterium
OTU1203	1	3	2	2	3	0	12	0	6	2	5	3	Bacteria	no_rank_Bacteria	Firmicutes	Clostridia	Clostridiales	Ruminococcaceae	no_rank_Ruminococcaceae	Ruminococcaceae_uncultured_uncultured_bacterium
OTU1204	0	0	0	0	2	0	1	0	0	15	3	19	Bacteria	no_rank_Bacteria	Bacteroidetes	Bacteroidia	Bacteroidales	Prevotellaceae	Prevotella	Prevotella_sp._oral_clone_HF050
OTU1205	0	0	0	0	0	0	0	4	0	0	11	4	Bacteria	no_rank_Bacteria	Bacteroidetes	Bacteroidia	Bacteroidales	Bacteroidaceae	Bacteroides	Bacteroides_caccae
OTU1206	0	0	0	12	11	0	1	0	14	0	0	0	Bacteria	no_rank_Bacteria	Firmicutes	Clostridia	Clostridiales	Lachnospiraceae	Blautia	Blautia_uncultured_bacterium
OTU1207	0	0	0	0	0	0	0	0	0	0	0	0	Bacteria	no_rank_Bacteria	Bacteroidetes	Bacteroidia	Bacteroidales	Prevotellaceae	no_rank_Prevotellaceae	Prevotellaceae_uncultured_uncultured_bacterium
OTU1208	0	5	1	11	11	12	0	0	0	2	0	0	Bacteria	no_rank_Bacteria	Firmicutes	Clostridia	Clostridiales	Christensenellaceae	no_rank_Christensenellaceae	Christensenellaceae_uncultured_uncultured_bacterium
OTU1209	0	0	0	0	0	0	0	42	0	0	0	0	Bacteria	no_rank_Bacteria	Firmicutes	Clostridia	Clostridiales	Lachnospiraceae	no_rank_Lachnospiraceae	Ruminococcus_gauvreauii
OTU1210	0	0	0	0	0	0	0	5	1	26	0	2	Bacteria	no_rank_Bacteria	Actinobacteria	Actinobacteria	no_rank_Actinobacteria	Corynebacteriaceae	Corynebacterium	Corynebacterium_stationis
OTU1211	16	1	0	2	0	0	0	0	2	21	0	0	Bacteria	no_rank_Bacteria	Firmicutes	Clostridia	Clostridiales	Ruminococcaceae	no_rank_Ruminococcaceae	Ruminococcaceae_uncultured_uncultured_bacterium
OTU1212	12	0	0	0	0	30	0	0	0	0	0	0	Bacteria	no_rank_Bacteria	Firmicutes	Clostridia	Clostridiales	Ruminococcaceae	no_rank_Ruminococcaceae	unidentified_rumen_bacterium_12-110
OTU1213	0	0	2	0	0	0	0	0	0	10	29	1	Bacteria	no_rank_Bacteria	Bacteroidetes	Bacteroidia	Bacteroidales	no_rank_Bacteroidales	no_rank_Bacteroidales	S24-7_uncultured_bacterium
OTU1214	0	0	0	0	41	0	0	0	0	0	0	0	Bacteria	no_rank_Bacteria	Firmicutes	Clostridia	Clostridiales	Ruminococcaceae	no_rank_Ruminococcaceae	Ruminococcaceae_uncultured_uncultured_bacterium
OTU1215	0	0	1	0	0	0	0	0	0	0	0	2	Bacteria	no_rank_Bacteria	Firmicutes	Clostridia	Clostridiales	Lachnospiraceae	Blautia	Blautia_uncultured_bacterium
OTU1216	0	0	0	8	0	0	5	0	24	0	4	0	Bacteria	no_rank_Bacteria	Firmicutes	Clostridia	Clostridiales	Lachnospiraceae	no_rank_Lachnospiraceae	Lachnospiraceae_uncultured_uncultured_bacterium
OTU1217	0	0	1	0	0	0	1	2	0	0	1	30	Bacteria	no_rank_Bacteria	Firmicutes	Clostridia	Clostridiales	Lachnospiraceae	Blautia	Blautia_glucerasea
OTU1218	0	1	7	0	1	0	2	0	0	1	1	12	Bacteria	no_rank_Bacteria	Firmicutes	Clostridia	Clostridiales	Lachnospiraceae	Roseburia	Roseburia_uncultured_Clostridiales_bacterium
OTU1219	12	12	2	8	1	6	0	0	0	0	0	0	Bacteria	no_rank_Bacteria	Bacteroidetes	Bacteroidia	Bacteroidales	no_rank_Bacteroidales	no_rank_Bacteroidales	S24-7_uncultured_bacterium
OTU1220	0	0	24	0	2	1	10	0	0	0	4	0	Bacteria	no_rank_Bacteria	Firmicutes	Erysipelotrichi	Erysipelotrichales	Erysipelotrichaceae	Allobaculum	Allobaculum_stercoricanis
OTU1221	3	5	1	0	1	2	0	0	9	3	1	2	Bacteria	no_rank_Bacteria	Bacteroidetes	Bacteroidia	Bacteroidales	no_rank_Bacteroidales	no_rank_Bacteroidales	S24-7_uncultured_bacterium
OTU1222	0	0	38	1	2	0	0	0	0	0	0	0	Bacteria	no_rank_Bacteria	Firmicutes	Clostridia	Clostridiales	Lachnospiraceae	no_rank_Lachnospiraceae	Lachnospiraceae_Incertae_Sedis_uncultured_bacterium
OTU1223	0	0	0	0	0	3	10	0	0	2	7	1	Bacteria	no_rank_Bacteria	Firmicutes	Clostridia	Clostridiales	Ruminococcaceae	unclassified_Ruminococcaceae	unclassified_Ruminococcaceae
OTU1224	26	0	0	3	7	4	0	0	1	0	0	0	Bacteria	no_rank_Bacteria	Firmicutes	Clostridia	Clostridiales	Lachnospiraceae	no_rank_Lachnospiraceae	Lachnospiraceae_uncultured_uncultured_bacterium
OTU1225	1	5	0	0	0	2	23	0	1	0	4	5	Bacteria	no_rank_Bacteria	Bacteroidetes	Bacteroidia	Bacteroidales	Prevotellaceae	no_rank_Prevotellaceae	Prevotellaceae_uncultured_uncultured_bacterium
OTU1226	0	0	0	40	0	0	0	0	0	0	0	0	Bacteria	no_rank_Bacteria	Firmicutes	Clostridia	Clostridiales	Ruminococcaceae	no_rank_Ruminococcaceae	Ruminococcaceae_Incertae_Sedis_uncultured_bacterium
OTU1227	0	0	0	0	0	0	0	0	1	4	0	1	Bacteria	no_rank_Bacteria	Bacteroidetes	Bacteroidia	Bacteroidales	Porphyromonadaceae	Parabacteroides	Parabacteroides_distasonis
OTU1228	0	0	35	1	0	0	0	0	1	3	0	0	Bacteria	no_rank_Bacteria	Firmicutes	Clostridia	Clostridiales	Ruminococcaceae	no_rank_Ruminococcaceae	uncultured_bacterium_adhufec108
OTU1229	14	3	0	6	7	7	0	0	0	1	0	2	Bacteria	no_rank_Bacteria	Bacteroidetes	Bacteroidia	Bacteroidales	no_rank_Bacteroidales	no_rank_Bacteroidales	S24-7_uncultured_bacterium
OTU1230	0	0	0	0	0	0	0	0	0	2	38	0	Bacteria	no_rank_Bacteria	Firmicutes	Clostridia	Clostridiales	Ruminococcaceae	no_rank_Ruminococcaceae	Ruminococcaceae_Incertae_Sedis_uncultured_bacterium
OTU1231	0	0	0	0	0	0	0	10	0	2	2	6	Bacteria	no_rank_Bacteria	Bacteroidetes	Bacteroidia	Bacteroidales	Porphyromonadaceae	Parabacteroides	unclassified_Parabacteroides
OTU1232	0	0	0	0	0	0	2	0	0	1	1	11	Bacteria	no_rank_Bacteria	Firmicutes	Clostridia	Clostridiales	Ruminococcaceae	Anaerotruncus	Anaerotruncus_uncultured_bacterium
OTU1233	0	0	3	19	0	1	0	0	16	1	0	0	Bacteria	no_rank_Bacteria	Firmicutes	Clostridia	Clostridiales	Ruminococcaceae	no_rank_Ruminococcaceae	Acetivibrio_sp._6-13
OTU1234	5	0	3	1	5	18	1	0	4	2	0	0	Bacteria	no_rank_Bacteria	Firmicutes	Clostridia	Clostridiales	Ruminococcaceae	no_rank_Ruminococcaceae	unidentified_rumen_bacterium_12-110
OTU1235	0	1	5	0	32	2	0	0	0	0	0	0	Bacteria	no_rank_Bacteria	Tenericutes	Mollicutes	no_rank_Mollicutes	no_rank_Mollicutes	no_rank_Mollicutes	uncultured_Erysipelotrichaceae_bacterium
OTU1236	0	1	37	0	0	1	0	0	0	0	1	0	Bacteria	no_rank_Bacteria	Firmicutes	Clostridia	Clostridiales	Ruminococcaceae	no_rank_Ruminococcaceae	Ruminococcaceae_uncultured_uncultured_bacterium
OTU1237	3	6	29	0	1	0	0	0	1	0	0	0	Bacteria	no_rank_Bacteria	Firmicutes	Bacilli	Lactobacillales	Lactobacillaceae	Lactobacillus	Lactobacillus_murinus
OTU1238	0	0	0	1	0	0	1	26	0	4	0	0	Bacteria	no_rank_Bacteria	Bacteroidetes	Bacteroidia	Bacteroidales	Bacteroidaceae	Bacteroides	Bacteroides_uniformis
OTU1239	0	0	19	0	0	0	5	1	1	9	0	2	Bacteria	no_rank_Bacteria	Firmicutes	Clostridia	Clostridiales	Lachnospiraceae	Blautia	Blautia_uncultured_bacterium
OTU1240	35	3	0	0	1	0	0	0	0	0	0	0	Bacteria	no_rank_Bacteria	Bacteroidetes	Bacteroidia	Bacteroidales	no_rank_Bacteroidales	no_rank_Bacteroidales	S24-7_uncultured_bacterium
OTU1241	0	4	3	3	7	12	1	0	2	3	3	0	Bacteria	no_rank_Bacteria	Firmicutes	Clostridia	Clostridiales	Christensenellaceae	no_rank_Christensenellaceae	Christensenellaceae_uncultured_uncultured_bacterium
OTU1242	9	0	0	0	0	0	3	0	6	0	12	9	Bacteria	no_rank_Bacteria	Proteobacteria	Deltaproteobacteria	Desulfovibrionales	Desulfovibrionaceae	Desulfovibrio	Desulfovibrio_uncultured_bacterium
OTU1243	0	2	2	5	1	3	2	1	3	4	0	10	Bacteria	no_rank_Bacteria	Firmicutes	Bacilli	Lactobacillales	Streptococcaceae	Lactococcus	Lactococcus_piscium
OTU1244	1	0	0	0	0	2	19	1	12	0	1	3	Bacteria	no_rank_Bacteria	Firmicutes	Clostridia	Clostridiales	Lachnospiraceae	no_rank_Lachnospiraceae	Clostridium_sp._ASF356
OTU1245	1	3	0	2	4	0	6	6	4	0	10	2	Bacteria	no_rank_Bacteria	Firmicutes	Clostridia	Clostridiales	Lachnospiraceae	no_rank_Lachnospiraceae	Clostridium_sp._Clone-17
OTU1246	0	0	0	0	0	0	0	0	0	15	12	1	Bacteria	no_rank_Bacteria	Bacteroidetes	Bacteroidia	Bacteroidales	no_rank_Bacteroidales	no_rank_Bacteroidales	S24-7_uncultured_bacterium
OTU1247	0	0	2	0	0	1	23	0	0	0	10	0	Bacteria	no_rank_Bacteria	Firmicutes	Clostridia	Clostridiales	Lachnospiraceae	no_rank_Lachnospiraceae	Lachnospiraceae_Incertae_Sedis_Clostridium_sp.
OTU1248	0	0	4	0	0	0	2	0	0	0	0	32	Bacteria	no_rank_Bacteria	Firmicutes	Clostridia	Clostridiales	Lachnospiraceae	Blautia	Blautia_uncultured_bacterium
OTU1249	0	0	0	0	0	0	0	0	0	0	0	0	Bacteria	no_rank_Bacteria	Firmicutes	Clostridia	Clostridiales	Lachnospiraceae	Anaerostipes	Anaerostipes_Clostridium_indolis
OTU1250	0	0	0	0	4	34	0	0	0	0	0	0	Bacteria	no_rank_Bacteria	Firmicutes	Clostridia	Clostridiales	Ruminococcaceae	no_rank_Ruminococcaceae	unidentified_rumen_bacterium_12-110
OTU1251	0	0	7	0	5	26	0	0	0	0	0	0	Bacteria	no_rank_Bacteria	Firmicutes	Clostridia	Clostridiales	Ruminococcaceae	no_rank_Ruminococcaceae	unidentified_rumen_bacterium_JW32
OTU1252	0	2	0	1	13	0	0	0	0	0	22	0	Bacteria	no_rank_Bacteria	Verrucomicrobia	Verrucomicrobiae	Verrucomicrobiales	Verrucomicrobiaceae	Akkermansia	Akkermansia_uncultured_bacterium
OTU1253	0	0	0	0	0	0	0	4	0	0	0	1	Bacteria	no_rank_Bacteria	Bacteroidetes	Bacteroidia	Bacteroidales	Bacteroidaceae	Bacteroides	Bacteroides_eggerthii
OTU1254	2	11	0	0	0	0	0	0	2	13	3	2	Bacteria	no_rank_Bacteria	Firmicutes	Erysipelotrichi	Erysipelotrichales	Erysipelotrichaceae	Allobaculum	Allobaculum_uncultured_Mollicutes_bacterium
OTU1255	0	0	2	2	0	0	10	1	0	0	1	22	Bacteria	no_rank_Bacteria	Firmicutes	Clostridia	Clostridiales	Lachnospiraceae	Blautia	Blautia_glucerasea
OTU1256	0	0	0	0	0	0	2	11	0	0	0	4	Bacteria	no_rank_Bacteria	Verrucomicrobia	Verrucomicrobiae	Verrucomicrobiales	Verrucomicrobiaceae	Akkermansia	Akkermansia_uncultured_bacterium
OTU1257	0	0	0	0	0	0	7	17	0	0	0	0	Bacteria	no_rank_Bacteria	Firmicutes	Clostridia	Clostridiales	Lachnospiraceae	no_rank_Lachnospiraceae	Lachnospiraceae_Incertae_Sedis_Eubacterium_hallii
OTU1258	0	0	0	0	0	0	2	2	0	0	0	9	Bacteria	no_rank_Bacteria	Firmicutes	Clostridia	Clostridiales	Lachnospiraceae	Blautia	Blautia_uncultured_bacterium
OTU1259	22	0	0	6	6	3	0	0	0	0	0	0	Bacteria	no_rank_Bacteria	Firmicutes	Clostridia	Clostridiales	Lachnospiraceae	no_rank_Lachnospiraceae	Lachnospiraceae_uncultured_uncultured_bacterium
OTU1260	1	13	5	0	1	0	1	0	0	4	11	0	Bacteria	no_rank_Bacteria	Firmicutes	Erysipelotrichi	Erysipelotrichales	Erysipelotrichaceae	Allobaculum	Allobaculum_uncultured_Mollicutes_bacterium
OTU1261	0	0	0	0	0	0	1	18	0	2	0	0	Bacteria	no_rank_Bacteria	Bacteroidetes	Bacteroidia	Bacteroidales	Bacteroidaceae	Bacteroides	Bacteroides_uniformis
OTU1262	1	0	0	0	0	0	0	1	0	0	0	1	Bacteria	no_rank_Bacteria	Bacteroidetes	Bacteroidia	Bacteroidales	Porphyromonadaceae	Parabacteroides	Parabacteroides_distasonis
OTU1263	0	1	0	0	0	0	9	0	8	10	0	7	Bacteria	no_rank_Bacteria	Firmicutes	Clostridia	Clostridiales	Ruminococcaceae	Anaerotruncus	Anaerotruncus_uncultured_bacterium
OTU1264	11	4	21	0	1	0	0	0	0	0	0	0	Bacteria	no_rank_Bacteria	Firmicutes	Clostridia	Clostridiales	Ruminococcaceae	no_rank_Ruminococcaceae	unidentified_rumen_bacterium_JW32
OTU1265	4	0	1	0	0	0	12	0	0	5	2	0	Bacteria	no_rank_Bacteria	Bacteroidetes	Bacteroidia	Bacteroidales	no_rank_Bacteroidales	no_rank_Bacteroidales	ratAN060301C_uncultured_bacterium
OTU1266	0	0	1	0	0	0	0	0	0	0	0	1	Bacteria	no_rank_Bacteria	Firmicutes	Clostridia	Clostridiales	Lachnospiraceae	Blautia	Blautia_producta
OTU1267	0	1	0	0	1	0	9	10	12	0	0	4	Bacteria	no_rank_Bacteria	Firmicutes	Bacilli	Lactobacillales	Lactobacillaceae	Lactobacillus	Lactobacillus_reuteri
OTU1268	3	4	22	2	1	0	0	0	5	0	0	0	Bacteria	no_rank_Bacteria	Firmicutes	Bacilli	Lactobacillales	Lactobacillaceae	Lactobacillus	Lactobacillus_murinus
OTU1269	29	0	0	0	1	6	0	0	0	0	0	0	Bacteria	no_rank_Bacteria	Tenericutes	Mollicutes	no_rank_Mollicutes	no_rank_Mollicutes	no_rank_Mollicutes	RF9_uncultured_bacterium
OTU1270	0	0	0	2	0	0	13	0	5	14	1	0	Bacteria	no_rank_Bacteria	Firmicutes	Clostridia	Clostridiales	Christensenellaceae	no_rank_Christensenellaceae	Christensenellaceae_uncultured_uncultured_bacterium
OTU1271	2	10	3	6	7	8	0	0	0	0	0	0	Bacteria	no_rank_Bacteria	Firmicutes	Bacilli	Lactobacillales	Lactobacillaceae	Lactobacillus	unclassified_Lactobacillus
OTU1272	1	2	0	2	1	27	0	0	0	1	0	0	Bacteria	no_rank_Bacteria	Firmicutes	Clostridia	Clostridiales	Lachnospiraceae	unclassified_Lachnospiraceae	unclassified_Lachnospiraceae
OTU1273	0	0	2	0	0	0	0	0	0	2	32	0	Bacteria	no_rank_Bacteria	Bacteroidetes	Bacteroidia	Bacteroidales	no_rank_Bacteroidales	no_rank_Bacteroidales	S24-7_uncultured_bacterium
OTU1274	0	0	31	0	0	0	4	0	0	0	1	0	Bacteria	no_rank_Bacteria	Firmicutes	Erysipelotrichi	Erysipelotrichales	Erysipelotrichaceae	Allobaculum	Allobaculum_stercoricanis
OTU1275	0	0	0	0	0	0	0	0	0	0	0	0	Bacteria	no_rank_Bacteria	Bacteroidetes	Bacteroidia	Bacteroidales	Bacteroidaceae	Bacteroides	Bacteroides_eggerthii
OTU1276	2	16	3	0	2	2	0	0	0	2	1	0	Bacteria	no_rank_Bacteria	Bacteroidetes	Bacteroidia	Bacteroidales	no_rank_Bacteroidales	no_rank_Bacteroidales	ratAN060301C_uncultured_bacterium
OTU1277	0	0	0	0	0	29	0	0	5	0	2	0	Bacteria	no_rank_Bacteria	Firmicutes	Clostridia	Clostridiales	Lachnospiraceae	no_rank_Lachnospiraceae	Lachnospiraceae_uncultured_uncultured_bacterium
OTU1278	0	1	0	0	4	0	0	0	12	19	0	0	Bacteria	no_rank_Bacteria	Firmicutes	Clostridia	Clostridiales	Ruminococcaceae	no_rank_Ruminococcaceae	Ruminococcaceae_uncultured_uncultured_bacterium
OTU1279	1	1	2	14	0	14	0	3	1	0	0	0	Bacteria	no_rank_Bacteria	Firmicutes	Bacilli	Lactobacillales	Lactobacillaceae	Lactobacillus	Lactobacillus_johnsonii
OTU1280	0	0	0	0	0	0	0	0	3	9	1	0	Bacteria	no_rank_Bacteria	Firmicutes	Clostridia	Clostridiales	Ruminococcaceae	no_rank_Ruminococcaceae	uncultured_bacterium_adhufec108
OTU1281	0	0	0	0	0	0	4	1	0	3	4	12	Bacteria	no_rank_Bacteria	Firmicutes	Clostridia	Clostridiales	Veillonellaceae	Phascolarctobacterium	Phascolarctobacterium_uncultured_bacterium
OTU1282	3	1	5	2	12	3	0	0	4	2	0	0	Bacteria	no_rank_Bacteria	Firmicutes	Clostridia	Clostridiales	no_rank_Clostridiales	no_rank_Clostridiales	Anaerovorax__uncultured_bacterium
OTU1283	1	0	0	13	18	4	0	0	0	0	0	0	Bacteria	no_rank_Bacteria	Tenericutes	Mollicutes	no_rank_Mollicutes	no_rank_Mollicutes	no_rank_Mollicutes	RF9_uncultured_Mollicutes_bacterium
OTU1284	0	0	1	0	1	0	2	1	0	0	6	22	Bacteria	no_rank_Bacteria	Firmicutes	Clostridia	Clostridiales	Lachnospiraceae	no_rank_Lachnospiraceae	Lachnospiraceae_uncultured_uncultured_bacterium
OTU1285	1	0	26	0	0	0	9	0	0	0	0	0	Bacteria	no_rank_Bacteria	Firmicutes	Erysipelotrichi	Erysipelotrichales	Erysipelotrichaceae	Allobaculum	Allobaculum_stercoricanis
OTU1286	0	0	0	0	1	0	3	2	0	0	3	1	Bacteria	no_rank_Bacteria	Cyanobacteria	no_rank_Cyanobacteria	no_rank_Cyanobacteria	no_rank_Cyanobacteria	no_rank_Cyanobacteria	4C0d-2_uncultured_bacterium
OTU1287	0	0	1	10	0	0	1	4	0	0	0	19	Bacteria	no_rank_Bacteria	Firmicutes	Clostridia	Clostridiales	Lachnospiraceae	Blautia	unclassified_Blautia
OTU1288	0	2	3	2	1	0	4	8	1	5	0	5	Bacteria	no_rank_Bacteria	Firmicutes	Clostridia	Clostridiales	no_rank_Clostridiales	no_rank_Clostridiales	Family_XIII_Incertae_Sedis_uncultured_uncultured_bacterium
OTU1289	1	0	0	13	0	2	7	0	2	1	0	0	Bacteria	no_rank_Bacteria	Firmicutes	Clostridia	Clostridiales	Ruminococcaceae	no_rank_Ruminococcaceae	Acetivibrio_sp._6-13
OTU1290	0	0	0	0	0	0	0	0	0	0	0	0	Bacteria	no_rank_Bacteria	Bacteroidetes	Bacteroidia	Bacteroidales	no_rank_Bacteroidales	no_rank_Bacteroidales	S24-7_uncultured_bacterium
OTU1291	0	0	0	0	0	0	0	0	0	1	32	0	Bacteria	no_rank_Bacteria	Proteobacteria	Epsilonproteobacteria	Campylobacterales	Helicobacteraceae	Helicobacter	Helicobacter_rodentium
OTU1292	6	0	0	0	2	3	0	3	18	3	0	0	Bacteria	no_rank_Bacteria	Bacteroidetes	Bacteroidia	Bacteroidales	no_rank_Bacteroidales	no_rank_Bacteroidales	S24-7_uncultured_bacterium
OTU1293	0	1	0	2	0	0	3	0	4	17	3	0	Bacteria	no_rank_Bacteria	Firmicutes	Clostridia	Clostridiales	Christensenellaceae	no_rank_Christensenellaceae	bacterium_YE57
OTU1294	0	0	0	0	0	0	0	1	0	0	2	14	Bacteria	no_rank_Bacteria	Bacteroidetes	Bacteroidia	Bacteroidales	Porphyromonadaceae	Parabacteroides	Parabacteroides_goldsteinii
OTU1295	0	0	0	0	0	0	3	0	24	5	2	1	Bacteria	no_rank_Bacteria	Bacteroidetes	Bacteroidia	Bacteroidales	no_rank_Bacteroidales	no_rank_Bacteroidales	S24-7_uncultured_bacterium
OTU1296	5	0	1	3	5	10	0	1	5	0	5	0	Bacteria	no_rank_Bacteria	Firmicutes	Clostridia	Clostridiales	Lachnospiraceae	no_rank_Lachnospiraceae	Clostridium_sp._Culture-41
OTU1297	0	0	0	0	0	0	1	2	0	0	0	0	Bacteria	no_rank_Bacteria	Bacteroidetes	Bacteroidia	Bacteroidales	Bacteroidaceae	Bacteroides	Bacteroides_eggerthii
OTU1298	12	8	0	6	0	4	0	1	4	0	0	0	Bacteria	no_rank_Bacteria	Bacteroidetes	Bacteroidia	Bacteroidales	Rikenellaceae	Alistipes	Alistipes_uncultured_bacterium
OTU1299	1	11	6	0	0	4	1	0	0	3	4	3	Bacteria	no_rank_Bacteria	Actinobacteria	no_rank_Actinobacteria	Coriobacteriales	Coriobacteriaceae	Adlercreutzia	Adlercreutzia_uncultured_bacterium
OTU1300	12	7	0	0	0	10	0	0	6	0	0	0	Bacteria	no_rank_Bacteria	Firmicutes	Clostridia	Clostridiales	Ruminococcaceae	Ruminococcus	Ruminococcus_uncultured_bacterium
OTU1301	0	2	1	12	7	13	0	0	0	0	0	0	Bacteria	no_rank_Bacteria	Firmicutes	Clostridia	Clostridiales	Ruminococcaceae	no_rank_Ruminococcaceae	unidentified_rumen_bacterium_RFN25
OTU1302	8	0	0	5	7	14	0	0	0	1	0	0	Bacteria	no_rank_Bacteria	Firmicutes	Clostridia	Clostridiales	Lachnospiraceae	no_rank_Lachnospiraceae	Lachnospiraceae_uncultured_uncultured_bacterium
OTU1303	0	0	0	0	0	0	2	0	0	0	28	0	Bacteria	no_rank_Bacteria	Firmicutes	Clostridia	Clostridiales	Ruminococcaceae	no_rank_Ruminococcaceae	Ruminococcaceae_uncultured_uncultured_bacterium
OTU1304	15	0	0	0	0	0	3	0	6	7	2	0	Bacteria	no_rank_Bacteria	Firmicutes	Clostridia	Clostridiales	Peptococcaceae	no_rank_Peptococcaceae	Peptococcaceae_uncultured_uncultured_organism
OTU1305	2	1	0	31	0	0	0	0	0	0	0	0	Bacteria	no_rank_Bacteria	Firmicutes	Clostridia	Clostridiales	Ruminococcaceae	no_rank_Ruminococcaceae	Ruminococcaceae_uncultured_uncultured_rumen_bacterium
OTU1306	0	5	0	0	4	0	0	0	25	0	0	0	Bacteria	no_rank_Bacteria	Firmicutes	Clostridia	Clostridiales	Ruminococcaceae	no_rank_Ruminococcaceae	unidentified_rumen_bacterium_12-110
OTU1307	3	0	1	0	2	1	8	7	3	6	1	2	Bacteria	no_rank_Bacteria	Bacteroidetes	Bacteroidia	Bacteroidales	Rikenellaceae	Alistipes	Alistipes_Aeromicrobium_sp._JC14
OTU1308	0	0	0	0	0	0	0	0	4	0	19	1	Bacteria	no_rank_Bacteria	Firmicutes	Clostridia	Clostridiales	Ruminococcaceae	no_rank_Ruminococcaceae	Ruminococcaceae_bacterium_D16
OTU1309	0	0	0	0	0	0	0	0	0	0	32	0	Bacteria	no_rank_Bacteria	Firmicutes	Clostridia	Clostridiales	Ruminococcaceae	no_rank_Ruminococcaceae	Ruminococcaceae_Incertae_Sedis_uncultured_bacterium
OTU1310	0	0	0	0	0	0	0	1	23	4	5	1	Bacteria	no_rank_Bacteria	Firmicutes	Clostridia	Clostridiales	Lachnospiraceae	no_rank_Lachnospiraceae	Lachnospiraceae_uncultured_uncultured_bacterium
OTU1311	0	1	2	2	5	0	14	1	0	6	1	2	Bacteria	no_rank_Bacteria	Bacteroidetes	Bacteroidia	Bacteroidales	no_rank_Bacteroidales	no_rank_Bacteroidales	Gram-negative_bacterium_cTPY-13
OTU1312	1	0	0	3	8	17	0	0	5	0	0	0	Bacteria	no_rank_Bacteria	Firmicutes	Clostridia	Clostridiales	Ruminococcaceae	no_rank_Ruminococcaceae	unidentified_rumen_bacterium_12-124
OTU1313	1	0	0	1	5	2	0	0	1	1	8	10	Bacteria	no_rank_Bacteria	Firmicutes	Clostridia	Clostridiales	Ruminococcaceae	no_rank_Ruminococcaceae	Ruminococcaceae_bacterium_D16
OTU1314	7	0	0	4	4	16	1	0	0	1	0	1	Bacteria	no_rank_Bacteria	Bacteroidetes	Bacteroidia	Bacteroidales	Porphyromonadaceae	Odoribacter	Odoribacter_uncultured_bacterium
OTU1315	0	0	0	0	0	0	0	0	34	0	0	0	Bacteria	no_rank_Bacteria	Firmicutes	Clostridia	Clostridiales	Lachnospiraceae	no_rank_Lachnospiraceae	Lachnospiraceae_uncultured_uncultured_bacterium
OTU1316	0	0	0	0	0	0	2	18	0	0	0	0	Bacteria	no_rank_Bacteria	Bacteroidetes	Bacteroidia	Bacteroidales	Bacteroidaceae	Bacteroides	Bacteroides_uniformis
OTU1317	0	0	2	0	0	0	0	0	0	0	0	8	Bacteria	no_rank_Bacteria	Firmicutes	Clostridia	Clostridiales	Lachnospiraceae	Blautia	Blautia_uncultured_bacterium
OTU1318	2	1	22	1	1	6	0	0	1	0	0	0	Bacteria	no_rank_Bacteria	Firmicutes	Clostridia	Clostridiales	Ruminococcaceae	no_rank_Ruminococcaceae	unidentified_rumen_bacterium_RFN33
OTU1319	0	0	0	0	0	34	0	0	0	0	0	0	Bacteria	no_rank_Bacteria	Firmicutes	Clostridia	Clostridiales	Ruminococcaceae	Ruminococcus	Ruminococcus_mouse_gut_metagenome
OTU1320	6	0	0	0	4	0	6	0	4	0	5	1	Bacteria	no_rank_Bacteria	Firmicutes	Clostridia	Clostridiales	Ruminococcaceae	no_rank_Ruminococcaceae	bacterium_ASF500
OTU1321	0	0	0	0	0	0	0	0	0	0	0	0	Bacteria	no_rank_Bacteria	Bacteroidetes	Bacteroidia	Bacteroidales	Prevotellaceae	Prevotella	unclassified_Prevotella
OTU1322	0	0	0	0	0	0	0	0	0	8	5	20	Bacteria	no_rank_Bacteria	Bacteroidetes	Bacteroidia	Bacteroidales	Prevotellaceae	Prevotella	Prevotella_sp._oral_clone_HF050
OTU1323	0	1	6	4	6	13	0	0	0	0	0	0	Bacteria	no_rank_Bacteria	Actinobacteria	no_rank_Actinobacteria	Coriobacteriales	Coriobacteriaceae	no_rank_Coriobacteriaceae	Coriobacteriaceae_uncultured_uncultured_bacterium
OTU1324	1	2	0	10	8	6	1	0	0	2	2	0	Bacteria	no_rank_Bacteria	Firmicutes	Clostridia	Clostridiales	Christensenellaceae	no_rank_Christensenellaceae	Christensenellaceae_uncultured_uncultured_bacterium
OTU1325	0	0	30	0	1	0	0	0	0	0	0	0	Bacteria	no_rank_Bacteria	Firmicutes	Clostridia	Clostridiales	Lachnospiraceae	no_rank_Lachnospiraceae	Lachnospiraceae_Incertae_Sedis_uncultured_bacterium
OTU1326	0	0	1	0	0	0	0	0	8	13	1	0	Bacteria	no_rank_Bacteria	Firmicutes	Clostridia	Clostridiales	Ruminococcaceae	no_rank_Ruminococcaceae	uncultured_bacterium_adhufec108
OTU1327	0	0	0	1	0	0	2	0	22	2	1	0	Bacteria	no_rank_Bacteria	Firmicutes	Clostridia	Clostridiales	Ruminococcaceae	no_rank_Ruminococcaceae	Ruminococcaceae_uncultured_uncultured_bacterium
OTU1328	11	15	4	0	0	0	0	0	0	0	0	1	Bacteria	no_rank_Bacteria	Firmicutes	Clostridia	Clostridiales	Peptostreptococcaceae	no_rank_Peptostreptococcaceae	Peptostreptococcaceae_Incertae_Sedis_uncultured_bacterium
OTU1329	0	0	0	32	0	1	0	0	0	0	0	0	Bacteria	no_rank_Bacteria	Firmicutes	Clostridia	Clostridiales	Ruminococcaceae	no_rank_Ruminococcaceae	unidentified_rumen_bacterium_12-124
OTU1330	0	1	0	0	1	0	2	0	5	13	0	9	Bacteria	no_rank_Bacteria	Firmicutes	Clostridia	Clostridiales	Ruminococcaceae	Anaerotruncus	Anaerotruncus_uncultured_bacterium
OTU1331	0	0	0	0	0	1	0	0	0	9	1	3	Bacteria	no_rank_Bacteria	Firmicutes	Bacilli	Bacillales	Staphylococcaceae	Staphylococcus	Staphylococcus_cohnii
OTU1332	0	0	0	0	0	0	8	9	0	1	0	2	Bacteria	no_rank_Bacteria	Bacteroidetes	Bacteroidia	Bacteroidales	Bacteroidaceae	Bacteroides	unclassified_Bacteroides
OTU1333	11	0	11	9	0	1	0	0	0	0	0	0	Bacteria	no_rank_Bacteria	no_rank_Bacteria	no_rank_Bacteria	no_rank_Bacteria	no_rank_Bacteria	no_rank_Bacteria	Candidate_division_TM7_uncultured_rumen_bacterium
OTU1334	2	7	2	1	0	0	8	0	2	2	5	0	Bacteria	no_rank_Bacteria	Bacteroidetes	Bacteroidia	Bacteroidales	no_rank_Bacteroidales	no_rank_Bacteroidales	ratAN060301C_uncultured_bacterium
OTU1335	5	3	0	0	0	16	0	0	8	0	0	0	Bacteria	no_rank_Bacteria	Firmicutes	Clostridia	Clostridiales	Lachnospiraceae	no_rank_Lachnospiraceae	Lachnospiraceae_Incertae_Sedis_uncultured_bacterium
OTU1336	0	0	0	9	3	0	0	0	11	7	1	0	Bacteria	no_rank_Bacteria	Firmicutes	Clostridia	Clostridiales	Christensenellaceae	unclassified_Christensenellaceae	unclassified_Christensenellaceae
OTU1337	0	4	0	3	0	0	10	2	0	2	4	5	Bacteria	no_rank_Bacteria	Bacteroidetes	Bacteroidia	Bacteroidales	no_rank_Bacteroidales	no_rank_Bacteroidales	Gram-negative_bacterium_cTPY-13
OTU1338	1	3	4	2	0	2	0	0	0	2	8	8	Bacteria	no_rank_Bacteria	Firmicutes	Clostridia	Clostridiales	Lachnospiraceae	no_rank_Lachnospiraceae	Lachnospiraceae_Incertae_Sedis_uncultured_bacterium
OTU1339	1	5	0	0	0	0	0	4	2	5	0	13	Bacteria	no_rank_Bacteria	Proteobacteria	Betaproteobacteria	Burkholderiales	Alcaligenaceae	Parasutterella	Parasutterella_uncultured_bacterium
OTU1340	0	0	0	0	31	1	0	0	0	0	0	0	Bacteria	no_rank_Bacteria	Tenericutes	Mollicutes	no_rank_Mollicutes	no_rank_Mollicutes	no_rank_Mollicutes	RF9_uncultured_bacterium
OTU1341	0	0	0	0	0	0	0	0	0	4	3	0	Bacteria	no_rank_Bacteria	Tenericutes	Mollicutes	no_rank_Mollicutes	no_rank_Mollicutes	no_rank_Mollicutes	RF9_uncultured_bacterium
OTU1342	0	0	0	0	0	0	0	0	0	0	0	0	Bacteria	no_rank_Bacteria	Bacteroidetes	Bacteroidia	Bacteroidales	Prevotellaceae	Prevotella	Prevotella_sp._DJF_B116
OTU1343	0	4	8	6	3	0	6	0	0	5	0	0	Bacteria	no_rank_Bacteria	Firmicutes	Clostridia	Clostridiales	Ruminococcaceae	no_rank_Ruminococcaceae	Ruminococcaceae_uncultured_uncultured_bacterium
OTU1344	0	0	0	2	0	10	2	0	7	4	4	2	Bacteria	no_rank_Bacteria	Bacteroidetes	Bacteroidia	Bacteroidales	no_rank_Bacteroidales	no_rank_Bacteroidales	S24-7_uncultured_bacterium
OTU1345	0	0	3	0	0	0	1	4	0	20	3	0	Bacteria	no_rank_Bacteria	Elusimicrobia	Elusimicrobia	Elusimicrobiales	Elusimicrobiaceae	Elusimicrobium	Elusimicrobium_uncultured_bacterium
OTU1346	2	0	0	0	0	0	10	0	1	5	10	0	Bacteria	no_rank_Bacteria	Firmicutes	Clostridia	Clostridiales	Ruminococcaceae	Oscillibacter	Oscillibacter_uncultured_bacterium
OTU1347	2	5	0	5	3	1	1	0	1	4	3	0	Bacteria	no_rank_Bacteria	Bacteroidetes	Bacteroidia	Bacteroidales	no_rank_Bacteroidales	no_rank_Bacteroidales	S24-7_uncultured_bacterium
OTU1348	1	0	2	6	9	13	0	0	0	0	0	0	Bacteria	no_rank_Bacteria	Firmicutes	Clostridia	Clostridiales	Lachnospiraceae	no_rank_Lachnospiraceae	Lachnospiraceae_uncultured_uncultured_bacterium
OTU1349	3	18	3	0	0	1	1	0	0	1	1	0	Bacteria	no_rank_Bacteria	Bacteroidetes	Bacteroidia	Bacteroidales	no_rank_Bacteroidales	no_rank_Bacteroidales	ratAN060301C_uncultured_bacterium
OTU1350	11	18	0	0	1	1	0	0	0	0	0	0	Bacteria	no_rank_Bacteria	Bacteroidetes	Bacteroidia	Bacteroidales	no_rank_Bacteroidales	no_rank_Bacteroidales	S24-7_uncultured_bacterium
OTU1351	0	0	0	0	0	0	0	12	0	0	3	1	Bacteria	no_rank_Bacteria	Firmicutes	Clostridia	Clostridiales	Lachnospiraceae	unclassified_Lachnospiraceae	unclassified_Lachnospiraceae
OTU1352	0	0	0	0	0	31	0	0	0	0	0	0	Bacteria	no_rank_Bacteria	Tenericutes	Mollicutes	no_rank_Mollicutes	no_rank_Mollicutes	no_rank_Mollicutes	RF9_uncultured_Firmicutes_bacterium
OTU1353	0	0	0	0	0	0	17	0	3	0	9	2	Bacteria	no_rank_Bacteria	Firmicutes	Clostridia	Clostridiales	Lachnospiraceae	Acetitomaculum	Acetitomaculum_uncultured_bacterium
OTU1354	3	1	26	1	0	0	0	0	0	0	0	0	Bacteria	no_rank_Bacteria	Firmicutes	Clostridia	Clostridiales	Ruminococcaceae	no_rank_Ruminococcaceae	unidentified_rumen_bacterium_JW32
OTU1355	3	15	0	7	3	3	0	0	0	0	0	0	Bacteria	no_rank_Bacteria	Firmicutes	Bacilli	Lactobacillales	Lactobacillaceae	Lactobacillus	Lactobacillus_intestinalis
OTU1356	0	0	0	0	0	0	0	0	1	0	30	0	Bacteria	no_rank_Bacteria	Firmicutes	Clostridia	Clostridiales	Lachnospiraceae	no_rank_Lachnospiraceae	Lachnospiraceae_uncultured_uncultured_bacterium
OTU1357	0	0	0	0	0	1	4	1	1	8	13	3	Bacteria	no_rank_Bacteria	Bacteroidetes	Bacteroidia	Bacteroidales	Porphyromonadaceae	Butyricimonas	Butyricimonas_synergistica
OTU1358	0	0	0	1	0	0	0	0	0	15	15	0	Bacteria	no_rank_Bacteria	Firmicutes	Clostridia	Clostridiales	Ruminococcaceae	Anaerotruncus	Anaerotruncus_uncultured_bacterium
OTU1359	0	0	0	0	0	0	1	3	0	1	0	4	Bacteria	no_rank_Bacteria	Bacteroidetes	Bacteroidia	Bacteroidales	Porphyromonadaceae	Parabacteroides	unclassified_Parabacteroides
OTU1360	0	0	0	0	0	0	0	22	0	0	0	1	Bacteria	no_rank_Bacteria	Bacteroidetes	Bacteroidia	Bacteroidales	Bacteroidaceae	Bacteroides	Bacteroides_uniformis
OTU1361	0	0	2	0	0	1	0	1	0	2	0	22	Bacteria	no_rank_Bacteria	Firmicutes	Clostridia	Clostridiales	Lachnospiraceae	Blautia	Blautia_coccoides
OTU1362	0	0	29	0	0	1	0	0	0	0	0	0	Bacteria	no_rank_Bacteria	Tenericutes	Mollicutes	no_rank_Mollicutes	no_rank_Mollicutes	no_rank_Mollicutes	RF9_uncultured_bacterium
OTU1363	1	4	0	10	5	9	0	0	0	1	0	0	Bacteria	no_rank_Bacteria	Firmicutes	Clostridia	Clostridiales	Ruminococcaceae	no_rank_Ruminococcaceae	Ruminococcaceae_uncultured_uncultured_rumen_bacterium
OTU1364	0	0	0	0	0	0	0	0	0	0	0	0	Bacteria	no_rank_Bacteria	Bacteroidetes	Bacteroidia	Bacteroidales	Bacteroidaceae	Bacteroides	Bacteroides_eggerthii
OTU1365	0	0	2	24	1	0	0	0	1	0	2	0	Bacteria	no_rank_Bacteria	Firmicutes	Clostridia	Clostridiales	Lachnospiraceae	no_rank_Lachnospiraceae	Lachnospiraceae_uncultured_uncultured_bacterium
OTU1366	0	0	19	0	0	0	0	1	0	8	0	1	Bacteria	no_rank_Bacteria	Firmicutes	Clostridia	Clostridiales	Lachnospiraceae	Blautia	Blautia_uncultured_bacterium
OTU1367	0	0	0	0	26	3	0	0	1	0	0	0	Bacteria	no_rank_Bacteria	Firmicutes	Clostridia	Clostridiales	Ruminococcaceae	no_rank_Ruminococcaceae	Clostridium_sp._Culture_Jar-13
OTU1368	1	0	0	0	0	0	0	0	11	10	2	0	Bacteria	no_rank_Bacteria	Firmicutes	Clostridia	Clostridiales	Lachnospiraceae	no_rank_Lachnospiraceae	Lachnospiraceae_uncultured_uncultured_rumen_bacterium
OTU1369	16	0	1	1	0	0	4	0	2	2	4	0	Bacteria	no_rank_Bacteria	Bacteroidetes	Bacteroidia	Bacteroidales	no_rank_Bacteroidales	no_rank_Bacteroidales	S24-7_uncultured_bacterium
OTU1370	0	0	0	0	1	26	0	0	0	3	0	0	Bacteria	no_rank_Bacteria	Firmicutes	Clostridia	Clostridiales	Lachnospiraceae	no_rank_Lachnospiraceae	Lachnospiraceae_uncultured_uncultured_bacterium
OTU1371	2	6	1	5	7	8	0	0	1	0	0	0	Bacteria	no_rank_Bacteria	Firmicutes	Clostridia	Clostridiales	Ruminococcaceae	no_rank_Ruminococcaceae	unidentified_rumen_bacterium_12-124
OTU1372	4	1	0	0	0	0	1	0	4	4	7	0	Bacteria	no_rank_Bacteria	Firmicutes	Clostridia	Clostridiales	Lachnospiraceae	no_rank_Lachnospiraceae	Clostridiales_bacterium_21-4c
OTU1373	9	4	0	1	13	0	0	0	0	3	0	0	Bacteria	no_rank_Bacteria	Bacteroidetes	Bacteroidia	Bacteroidales	Rikenellaceae	Alistipes	Alistipes_uncultured_bacterium
OTU1374	0	0	0	0	0	0	0	0	0	8	17	5	Bacteria	no_rank_Bacteria	Bacteroidetes	Bacteroidia	Bacteroidales	no_rank_Bacteroidales	no_rank_Bacteroidales	S24-7_uncultured_bacterium
OTU1375	9	9	0	0	0	0	0	0	12	0	0	0	Bacteria	no_rank_Bacteria	Firmicutes	Clostridia	Clostridiales	Lachnospiraceae	no_rank_Lachnospiraceae	Lachnospiraceae_uncultured_uncultured_bacterium
OTU1376	4	25	1	0	0	0	0	0	0	0	0	0	Bacteria	no_rank_Bacteria	Firmicutes	Clostridia	Clostridiales	Peptostreptococcaceae	unclassified_Peptostreptococcaceae	unclassified_Peptostreptococcaceae
OTU1377	0	0	0	0	0	0	2	12	0	0	0	1	Bacteria	no_rank_Bacteria	Bacteroidetes	Bacteroidia	Bacteroidales	Bacteroidaceae	Bacteroides	Bacteroides_eggerthii
OTU1378	0	0	0	0	0	0	0	0	0	0	30	0	Bacteria	no_rank_Bacteria	Firmicutes	Clostridia	Clostridiales	Lachnospiraceae	no_rank_Lachnospiraceae	Lachnospiraceae_uncultured_uncultured_bacterium
OTU1379	0	0	0	0	0	0	0	0	0	1	26	1	Bacteria	no_rank_Bacteria	Proteobacteria	Epsilonproteobacteria	Campylobacterales	Helicobacteraceae	Helicobacter	Helicobacter_rodentium
OTU1380	3	13	1	0	2	1	0	0	1	0	3	0	Bacteria	no_rank_Bacteria	Bacteroidetes	Bacteroidia	Bacteroidales	no_rank_Bacteroidales	no_rank_Bacteroidales	ratAN060301C_uncultured_bacterium
OTU1381	0	0	0	1	2	20	0	0	1	1	0	0	Bacteria	no_rank_Bacteria	Cyanobacteria	no_rank_Cyanobacteria	no_rank_Cyanobacteria	no_rank_Cyanobacteria	no_rank_Cyanobacteria	4C0d-2_uncultured_organism
OTU1382	1	2	1	5	5	0	0	0	0	1	7	6	Bacteria	no_rank_Bacteria	Firmicutes	Clostridia	Clostridiales	Ruminococcaceae	no_rank_Ruminococcaceae	Ruminococcaceae_bacterium_D16
OTU1383	1	0	0	0	0	0	18	4	0	1	1	2	Bacteria	no_rank_Bacteria	Firmicutes	Clostridia	Clostridiales	Ruminococcaceae	Oscillibacter	Oscillibacter_uncultured_bacterium
OTU1384	0	1	0	0	0	0	4	1	0	0	0	4	Bacteria	no_rank_Bacteria	Bacteroidetes	Bacteroidia	Bacteroidales	Bacteroidaceae	Bacteroides	Bacteroides_chinchillae
OTU1385	10	0	0	0	4	0	0	0	15	0	0	0	Bacteria	no_rank_Bacteria	Firmicutes	Clostridia	Clostridiales	Lachnospiraceae	no_rank_Lachnospiraceae	Lachnospiraceae_uncultured_uncultured_bacterium
OTU1386	0	0	0	0	1	0	0	0	28	0	0	0	Bacteria	no_rank_Bacteria	Firmicutes	Clostridia	Clostridiales	Lachnospiraceae	no_rank_Lachnospiraceae	Lachnospiraceae_uncultured_uncultured_bacterium
OTU1387	2	1	0	1	3	1	2	0	4	1	7	7	Bacteria	no_rank_Bacteria	Firmicutes	Clostridia	Clostridiales	Peptococcaceae	no_rank_Peptococcaceae	Peptococcaceae_uncultured_uncultured_Clostridia_bacterium
OTU1388	3	14	0	1	7	3	0	0	0	0	0	1	Bacteria	no_rank_Bacteria	Firmicutes	Clostridia	Clostridiales	Lachnospiraceae	no_rank_Lachnospiraceae	Lachnospiraceae_Incertae_Sedis_uncultured_bacterium
OTU1389	0	1	1	0	0	0	0	0	0	0	3	0	Bacteria	no_rank_Bacteria	Firmicutes	Clostridia	Clostridiales	Lachnospiraceae	Marvinbryantia	Marvinbryantia_uncultured_bacterium
OTU1390	3	4	0	9	0	3	0	2	3	2	0	3	Bacteria	no_rank_Bacteria	Bacteroidetes	Bacteroidia	Bacteroidales	Rikenellaceae	Alistipes	Alistipes_uncultured_bacterium
OTU1391	2	2	2	3	7	7	1	0	1	1	0	0	Bacteria	no_rank_Bacteria	Firmicutes	Clostridia	Clostridiales	Christensenellaceae	no_rank_Christensenellaceae	Christensenellaceae_uncultured_uncultured_bacterium
OTU1392	8	2	0	0	0	0	2	1	5	8	3	0	Bacteria	no_rank_Bacteria	Bacteroidetes	Bacteroidia	Bacteroidales	no_rank_Bacteroidales	no_rank_Bacteroidales	S24-7_uncultured_bacterium
OTU1393	0	0	0	0	2	2	0	0	0	1	24	0	Bacteria	no_rank_Bacteria	Firmicutes	Clostridia	Clostridiales	Ruminococcaceae	no_rank_Ruminococcaceae	Clostridium_sp._Culture_Jar-13
OTU1394	0	11	17	0	1	0	0	0	0	0	0	0	Bacteria	no_rank_Bacteria	Firmicutes	Bacilli	Lactobacillales	Lactobacillaceae	Lactobacillus	Lactobacillus_murinus
OTU1395	0	2	8	10	5	4	0	0	0	0	0	0	Bacteria	no_rank_Bacteria	Firmicutes	Clostridia	Clostridiales	Lachnospiraceae	no_rank_Lachnospiraceae	Lachnospiraceae_uncultured_uncultured_bacterium
OTU1396	3	0	0	1	0	2	2	3	0	1	0	1	Bacteria	no_rank_Bacteria	Bacteroidetes	Bacteroidia	Bacteroidales	Porphyromonadaceae	Barnesiella	Barnesiella_uncultured_bacterium
OTU1397	0	0	0	4	16	2	0	0	7	0	0	0	Bacteria	no_rank_Bacteria	Firmicutes	Clostridia	Clostridiales	Ruminococcaceae	unclassified_Ruminococcaceae	unclassified_Ruminococcaceae
OTU1398	6	0	0	0	1	0	0	0	7	1	11	0	Bacteria	no_rank_Bacteria	Firmicutes	Clostridia	Clostridiales	Ruminococcaceae	Oscillibacter	Oscillibacter_uncultured_bacterium
OTU1399	0	1	0	0	0	0	12	0	0	1	1	5	Bacteria	no_rank_Bacteria	Bacteroidetes	Bacteroidia	Bacteroidales	Bacteroidaceae	Bacteroides	Bacteroides_chinchillae
OTU1400	0	0	0	0	0	0	0	7	0	2	0	0	Bacteria	no_rank_Bacteria	Cyanobacteria	no_rank_Cyanobacteria	no_rank_Cyanobacteria	no_rank_Cyanobacteria	no_rank_Cyanobacteria	4C0d-2_uncultured_rumen_bacterium
OTU1401	0	15	0	8	1	4	0	1	0	0	0	0	Bacteria	no_rank_Bacteria	Firmicutes	Bacilli	Lactobacillales	Lactobacillaceae	Lactobacillus	Lactobacillus_intestinalis
OTU1402	0	0	0	9	7	11	0	0	2	0	0	0	Bacteria	no_rank_Bacteria	Firmicutes	Clostridia	Clostridiales	Ruminococcaceae	Ruminococcus	Ruminococcus_sp._DJF_VR87
OTU1403	0	0	0	0	1	2	0	0	0	1	2	0	Bacteria	no_rank_Bacteria	Firmicutes	Clostridia	Clostridiales	Ruminococcaceae	unclassified_Ruminococcaceae	unclassified_Ruminococcaceae
OTU1404	0	0	0	0	0	0	0	0	0	0	0	0	Bacteria	no_rank_Bacteria	Bacteroidetes	Bacteroidia	Bacteroidales	Rikenellaceae	no_rank_Rikenellaceae	RC9_gut_group_uncultured_Bacteroidales_bacterium
OTU1405	0	1	1	3	3	19	1	0	0	0	0	0	Bacteria	no_rank_Bacteria	Firmicutes	Clostridia	Clostridiales	Lachnospiraceae	no_rank_Lachnospiraceae	Lachnospiraceae_uncultured_uncultured_bacterium
OTU1406	0	0	1	0	0	0	0	0	0	17	4	3	Bacteria	no_rank_Bacteria	Bacteroidetes	Bacteroidia	Bacteroidales	no_rank_Bacteroidales	no_rank_Bacteroidales	S24-7_uncultured_bacterium
OTU1407	0	0	0	0	0	0	0	23	0	0	0	1	Bacteria	no_rank_Bacteria	Firmicutes	Clostridia	Clostridiales	Ruminococcaceae	no_rank_Ruminococcaceae	Subdoligranulum_sp._4_3_54A2FAA
OTU1408	0	3	0	0	0	0	4	0	0	7	1	0	Bacteria	no_rank_Bacteria	Bacteroidetes	Bacteroidia	Bacteroidales	no_rank_Bacteroidales	no_rank_Bacteroidales	ratAN060301C_uncultured_bacterium
OTU1409	0	0	0	0	0	0	0	6	0	0	0	0	Bacteria	no_rank_Bacteria	Bacteroidetes	Bacteroidia	Bacteroidales	Bacteroidaceae	Bacteroides	Bacteroides_eggerthii
OTU1410	20	0	0	1	0	3	0	0	4	0	0	0	Bacteria	no_rank_Bacteria	Firmicutes	Clostridia	Clostridiales	Ruminococcaceae	no_rank_Ruminococcaceae	Ruminococcaceae_uncultured_uncultured_bacterium
OTU1411	0	1	0	0	0	0	0	0	0	13	0	14	Bacteria	no_rank_Bacteria	Bacteroidetes	Bacteroidia	Bacteroidales	no_rank_Bacteroidales	no_rank_Bacteroidales	S24-7_uncultured_bacterium
OTU1412	0	0	0	0	0	0	0	0	0	4	7	10	Bacteria	no_rank_Bacteria	Bacteroidetes	Bacteroidia	Bacteroidales	no_rank_Bacteroidales	no_rank_Bacteroidales	S24-7_uncultured_bacterium
OTU1413	0	0	0	0	0	28	0	0	0	0	0	0	Bacteria	no_rank_Bacteria	Firmicutes	Clostridia	Clostridiales	Lachnospiraceae	no_rank_Lachnospiraceae	Lachnospiraceae_uncultured_uncultured_bacterium
OTU1414	0	0	0	0	0	0	0	0	0	0	0	0	Bacteria	no_rank_Bacteria	Firmicutes	Clostridia	Clostridiales	Veillonellaceae	Anaerovibrio	Anaerovibrio_uncultured_bacterium
OTU1415	0	0	0	0	0	0	12	0	11	1	3	0	Bacteria	no_rank_Bacteria	Firmicutes	Clostridia	Clostridiales	Christensenellaceae	no_rank_Christensenellaceae	Christensenellaceae_uncultured_uncultured_bacterium
OTU1416	0	4	0	2	0	2	1	0	2	10	2	2	Bacteria	no_rank_Bacteria	Firmicutes	Clostridia	Clostridiales	Christensenellaceae	no_rank_Christensenellaceae	Christensenellaceae_uncultured_uncultured_bacterium
OTU1417	0	0	19	0	0	0	8	0	0	0	1	0	Bacteria	no_rank_Bacteria	Firmicutes	Erysipelotrichi	Erysipelotrichales	Erysipelotrichaceae	Allobaculum	Allobaculum_stercoricanis
OTU1418	0	0	27	0	0	0	0	0	0	1	0	0	Bacteria	no_rank_Bacteria	Firmicutes	Clostridia	Clostridiales	Ruminococcaceae	no_rank_Ruminococcaceae	uncultured_bacterium_adhufec108
OTU1419	0	0	0	4	4	20	0	0	0	0	0	0	Bacteria	no_rank_Bacteria	Tenericutes	Mollicutes	no_rank_Mollicutes	no_rank_Mollicutes	no_rank_Mollicutes	RF9_uncultured_Firmicutes_bacterium
OTU1420	0	0	0	3	8	7	0	0	4	2	2	0	Bacteria	no_rank_Bacteria	Firmicutes	Clostridia	Clostridiales	Lachnospiraceae	Roseburia	Roseburia_uncultured_bacterium
OTU1421	4	18	4	0	1	0	0	0	0	0	0	0	Bacteria	no_rank_Bacteria	Firmicutes	Clostridia	Clostridiales	Peptostreptococcaceae	no_rank_Peptostreptococcaceae	Peptostreptococcaceae_Incertae_Sedis_uncultured_bacterium
OTU1422	2	0	0	0	23	1	0	0	1	0	1	0	Bacteria	no_rank_Bacteria	Firmicutes	Clostridia	Clostridiales	Ruminococcaceae	no_rank_Ruminococcaceae	Ruminococcaceae_uncultured_uncultured_bacterium
OTU1423	0	0	0	0	0	0	0	0	0	0	0	24	Bacteria	no_rank_Bacteria	Firmicutes	Clostridia	Clostridiales	Lachnospiraceae	Blautia	Blautia_uncultured_bacterium
OTU1424	18	0	0	6	0	2	0	0	0	1	1	0	Bacteria	no_rank_Bacteria	Firmicutes	Clostridia	Clostridiales	Lachnospiraceae	no_rank_Lachnospiraceae	Lachnospiraceae_uncultured_uncultured_bacterium
OTU1425	10	12	0	0	0	6	0	0	0	0	0	0	Bacteria	no_rank_Bacteria	Bacteroidetes	Bacteroidia	Bacteroidales	no_rank_Bacteroidales	no_rank_Bacteroidales	S24-7_uncultured_bacterium
OTU1426	0	7	0	11	2	8	0	0	0	0	0	0	Bacteria	no_rank_Bacteria	Firmicutes	Bacilli	Lactobacillales	Lactobacillaceae	Lactobacillus	Lactobacillus_prophage_Lj928
OTU1427	4	20	4	0	0	0	0	0	0	0	0	0	Bacteria	no_rank_Bacteria	Firmicutes	Clostridia	Clostridiales	Peptostreptococcaceae	unclassified_Peptostreptococcaceae	unclassified_Peptostreptococcaceae
OTU1428	0	0	0	1	0	0	3	0	0	5	0	0	Bacteria	no_rank_Bacteria	Firmicutes	Clostridia	Clostridiales	Ruminococcaceae	no_rank_Ruminococcaceae	Clostridium_sp._Culture_Jar-13
OTU1429	0	0	0	0	0	0	0	0	27	0	0	0	Bacteria	no_rank_Bacteria	Firmicutes	Clostridia	Clostridiales	Ruminococcaceae	no_rank_Ruminococcaceae	bacterium_ASF500
OTU1430	0	0	2	0	0	0	0	0	1	2	12	10	Bacteria	no_rank_Bacteria	Proteobacteria	Deltaproteobacteria	Desulfovibrionales	Desulfovibrionaceae	Desulfovibrio	Desulfovibrio_uncultured_bacterium
OTU1431	0	1	4	8	9	5	0	0	0	0	0	0	Bacteria	no_rank_Bacteria	no_rank_Bacteria	no_rank_Bacteria	no_rank_Bacteria	no_rank_Bacteria	no_rank_Bacteria	Candidate_division_TM7_uncultured_rumen_bacterium
OTU1432	0	0	0	0	0	0	0	0	0	0	0	0	Bacteria	no_rank_Bacteria	Bacteroidetes	Bacteroidia	Bacteroidales	no_rank_Bacteroidales	no_rank_Bacteroidales	S24-7_uncultured_bacterium
OTU1433	0	5	0	1	2	0	6	2	0	1	1	1	Bacteria	no_rank_Bacteria	Bacteroidetes	Bacteroidia	Bacteroidales	no_rank_Bacteroidales	no_rank_Bacteroidales	Gram-negative_bacterium_cTPY-13
OTU1434	0	0	0	0	0	0	3	2	0	0	0	2	Bacteria	no_rank_Bacteria	Firmicutes	Clostridia	Clostridiales	Lachnospiraceae	Coprococcus	Coprococcus_uncultured_bacterium
OTU1435	0	0	0	0	0	0	3	12	0	3	0	0	Bacteria	no_rank_Bacteria	Bacteroidetes	Bacteroidia	Bacteroidales	Bacteroidaceae	Bacteroides	Bacteroides_uniformis
OTU1436	0	1	5	0	0	0	0	0	17	0	3	0	Bacteria	no_rank_Bacteria	Firmicutes	Clostridia	Clostridiales	Ruminococcaceae	Ruminococcus	Ruminococcus_uncultured_bacterium
OTU1437	1	10	0	10	2	4	0	0	0	0	0	0	Bacteria	no_rank_Bacteria	Firmicutes	Bacilli	Lactobacillales	Lactobacillaceae	Lactobacillus	Lactobacillus_johnsonii
OTU1438	1	1	23	0	0	0	0	0	0	2	0	0	Bacteria	no_rank_Bacteria	Firmicutes	Clostridia	Clostridiales	Lachnospiraceae	Marvinbryantia	Marvinbryantia_uncultured_bacterium
OTU1439	0	5	1	0	1	0	1	0	7	1	1	0	Bacteria	no_rank_Bacteria	Firmicutes	Clostridia	Clostridiales	Ruminococcaceae	no_rank_Ruminococcaceae	Ruminococcaceae_Incertae_Sedis_uncultured_bacterium
OTU1440	1	0	0	0	0	0	3	8	0	4	10	1	Bacteria	no_rank_Bacteria	Firmicutes	Clostridia	Clostridiales	Lachnospiraceae	unclassified_Lachnospiraceae	unclassified_Lachnospiraceae
OTU1441	0	3	0	0	0	1	0	0	1	0	22	0	Bacteria	no_rank_Bacteria	Firmicutes	Clostridia	Clostridiales	Ruminococcaceae	Ruminococcus	Ruminococcus_uncultured_bacterium
OTU1442	1	0	0	0	0	0	1	0	0	0	13	12	Bacteria	no_rank_Bacteria	Firmicutes	Clostridia	Clostridiales	Lachnospiraceae	no_rank_Lachnospiraceae	Lachnospiraceae_Incertae_Sedis_uncultured_bacterium
OTU1443	3	2	0	11	0	7	0	0	4	0	0	0	Bacteria	no_rank_Bacteria	Firmicutes	Clostridia	Clostridiales	Ruminococcaceae	no_rank_Ruminococcaceae	Ruminococcaceae_uncultured_uncultured_rumen_bacterium
OTU1444	0	0	0	13	0	0	0	0	0	1	13	0	Bacteria	no_rank_Bacteria	Firmicutes	Clostridia	Clostridiales	Ruminococcaceae	no_rank_Ruminococcaceae	Ruminococcaceae_Incertae_Sedis_uncultured_bacterium
OTU1445	3	0	1	2	0	0	8	1	2	7	1	2	Bacteria	no_rank_Bacteria	Bacteroidetes	Bacteroidia	Bacteroidales	no_rank_Bacteroidales	no_rank_Bacteroidales	S24-7_uncultured_bacterium
OTU1446	0	0	0	12	0	0	8	0	7	0	0	0	Bacteria	no_rank_Bacteria	Firmicutes	Clostridia	Clostridiales	Ruminococcaceae	no_rank_Ruminococcaceae	Ruminococcaceae_Incertae_Sedis_uncultured_bacterium
OTU1447	2	1	23	0	1	0	0	0	0	0	0	0	Bacteria	no_rank_Bacteria	Firmicutes	Bacilli	Lactobacillales	Lactobacillaceae	Lactobacillus	Lactobacillus_murinus
OTU1448	0	0	0	0	0	0	3	4	0	8	1	7	Bacteria	no_rank_Bacteria	Bacteroidetes	Bacteroidia	Bacteroidales	Bacteroidaceae	Bacteroides	Bacteroides_chinchillae
OTU1449	0	0	23	1	0	0	0	1	1	0	0	0	Bacteria	no_rank_Bacteria	Firmicutes	Clostridia	Clostridiales	Ruminococcaceae	no_rank_Ruminococcaceae	Ruminococcaceae_Incertae_Sedis_uncultured_bacterium
OTU1450	0	12	0	0	0	1	1	11	1	0	0	0	Bacteria	no_rank_Bacteria	Bacteroidetes	Bacteroidia	Bacteroidales	no_rank_Bacteroidales	no_rank_Bacteroidales	S24-7_uncultured_bacterium
OTU1451	0	0	1	0	0	0	8	1	0	0	0	14	Bacteria	no_rank_Bacteria	Firmicutes	Clostridia	Clostridiales	Lachnospiraceae	Blautia	Blautia_producta
OTU1452	0	0	0	0	0	0	0	0	0	10	14	0	Bacteria	no_rank_Bacteria	Firmicutes	Clostridia	Clostridiales	Lachnospiraceae	Marvinbryantia	Marvinbryantia_uncultured_bacterium
OTU1453	1	1	0	0	0	0	0	0	13	0	9	0	Bacteria	no_rank_Bacteria	Firmicutes	Clostridia	Clostridiales	Ruminococcaceae	no_rank_Ruminococcaceae	Clostridium_sp._Clone-3
OTU1454	0	0	2	0	0	24	0	0	0	0	0	0	Bacteria	no_rank_Bacteria	Firmicutes	Clostridia	Clostridiales	Ruminococcaceae	no_rank_Ruminococcaceae	unidentified_rumen_bacterium_12-124
OTU1455	1	5	0	4	3	4	0	1	4	0	0	4	Bacteria	no_rank_Bacteria	Bacteroidetes	Bacteroidia	Bacteroidales	no_rank_Bacteroidales	no_rank_Bacteroidales	S24-7_uncultured_bacterium
OTU1456	0	0	0	0	0	0	0	10	0	0	0	3	Bacteria	no_rank_Bacteria	Firmicutes	Clostridia	Clostridiales	Ruminococcaceae	no_rank_Ruminococcaceae	Subdoligranulum_sp._4_3_54A2FAA
OTU1457	0	0	0	0	0	0	3	9	3	0	1	8	Bacteria	no_rank_Bacteria	Bacteroidetes	Bacteroidia	Bacteroidales	Prevotellaceae	no_rank_Prevotellaceae	uncultured_bacterium_34R1
OTU1458	0	4	0	6	5	6	0	0	5	0	0	0	Bacteria	no_rank_Bacteria	Bacteroidetes	Bacteroidia	Bacteroidales	no_rank_Bacteroidales	no_rank_Bacteroidales	S24-7_uncultured_bacterium
OTU1459	0	0	0	0	0	0	0	0	0	0	4	16	Bacteria	no_rank_Bacteria	Bacteroidetes	Bacteroidia	Bacteroidales	Porphyromonadaceae	Parabacteroides	Parabacteroides_goldsteinii
OTU1460	0	0	0	0	18	8	0	0	0	0	0	0	Bacteria	no_rank_Bacteria	Tenericutes	Mollicutes	no_rank_Mollicutes	no_rank_Mollicutes	no_rank_Mollicutes	RF9_uncultured_bacterium
OTU1461	15	11	0	0	0	0	0	0	0	0	0	0	Bacteria	no_rank_Bacteria	Bacteroidetes	Bacteroidia	Bacteroidales	Prevotellaceae	Prevotella	Prevotella_sp._oral_clone_ID019
OTU1462	0	0	0	1	2	4	8	0	7	2	2	0	Bacteria	no_rank_Bacteria	Bacteroidetes	Bacteroidia	Bacteroidales	no_rank_Bacteroidales	no_rank_Bacteroidales	S24-7_uncultured_bacterium
OTU1463	1	4	0	6	6	3	0	0	2	2	2	0	Bacteria	no_rank_Bacteria	Firmicutes	Clostridia	Clostridiales	Christensenellaceae	no_rank_Christensenellaceae	Christensenellaceae_uncultured_uncultured_bacterium
OTU1464	0	0	3	4	6	5	0	0	1	1	5	0	Bacteria	no_rank_Bacteria	Firmicutes	Clostridia	Clostridiales	Lachnospiraceae	no_rank_Lachnospiraceae	Lachnospiraceae_Incertae_Sedis_uncultured_bacterium
OTU1465	0	0	0	0	0	0	0	0	0	0	0	2	Bacteria	no_rank_Bacteria	Proteobacteria	Gammaproteobacteria	Enterobacteriales	Enterobacteriaceae	unclassified_Enterobacteriaceae	unclassified_Enterobacteriaceae
OTU1466	1	1	8	3	3	2	0	0	4	4	0	0	Bacteria	no_rank_Bacteria	Firmicutes	Clostridia	Clostridiales	Lachnospiraceae	no_rank_Lachnospiraceae	Clostridium_sp._ASF502
OTU1467	23	0	1	0	0	0	0	0	2	0	0	0	Bacteria	no_rank_Bacteria	Firmicutes	Clostridia	Clostridiales	Lachnospiraceae	no_rank_Lachnospiraceae	Lachnospiraceae_uncultured_uncultured_bacterium
OTU1468	2	1	0	0	1	0	0	2	0	1	0	18	Bacteria	no_rank_Bacteria	Cyanobacteria	no_rank_Cyanobacteria	no_rank_Cyanobacteria	no_rank_Cyanobacteria	no_rank_Cyanobacteria	4C0d-2_uncultured_bacterium
OTU1469	0	0	0	0	0	0	0	0	0	0	0	0	Bacteria	no_rank_Bacteria	Firmicutes	Clostridia	Clostridiales	Lachnospiraceae	no_rank_Lachnospiraceae	Clostridiales_bacterium_1_7_47FAA
OTU1470	5	6	0	0	4	0	0	0	10	1	0	0	Bacteria	no_rank_Bacteria	Firmicutes	Clostridia	Clostridiales	Lachnospiraceae	no_rank_Lachnospiraceae	Lachnospiraceae_uncultured_uncultured_bacterium
OTU1471	0	0	22	0	0	0	1	0	0	2	1	0	Bacteria	no_rank_Bacteria	Firmicutes	Clostridia	Clostridiales	Ruminococcaceae	unclassified_Ruminococcaceae	unclassified_Ruminococcaceae
OTU1472	0	0	0	2	0	14	0	0	9	0	0	0	Bacteria	no_rank_Bacteria	Firmicutes	Clostridia	Clostridiales	Ruminococcaceae	no_rank_Ruminococcaceae	Eubacterium_coprostanoligenes
OTU1473	1	3	18	0	1	1	0	0	1	0	0	0	Bacteria	no_rank_Bacteria	Firmicutes	Bacilli	Lactobacillales	Lactobacillaceae	Lactobacillus	Lactobacillus_murinus
OTU1474	1	0	2	1	3	9	0	0	0	1	0	0	Bacteria	no_rank_Bacteria	Firmicutes	Clostridia	Clostridiales	Ruminococcaceae	no_rank_Ruminococcaceae	unidentified_rumen_bacterium_12-124
OTU1475	0	0	0	0	0	0	7	0	0	5	1	8	Bacteria	no_rank_Bacteria	Firmicutes	Clostridia	Clostridiales	Lachnospiraceae	no_rank_Lachnospiraceae	Lachnospiraceae_Incertae_Sedis_uncultured_bacterium
OTU1476	0	0	0	0	7	17	0	0	0	0	0	0	Bacteria	no_rank_Bacteria	Firmicutes	Clostridia	Clostridiales	Ruminococcaceae	no_rank_Ruminococcaceae	Clostridium_sp._Clone-3
OTU1477	0	5	0	1	0	0	3	4	0	5	4	1	Bacteria	no_rank_Bacteria	Bacteroidetes	Bacteroidia	Bacteroidales	no_rank_Bacteroidales	no_rank_Bacteroidales	Gram-negative_bacterium_cTPY-13
OTU1478	0	0	1	0	4	15	0	0	4	1	0	0	Bacteria	no_rank_Bacteria	Firmicutes	Clostridia	Clostridiales	Lachnospiraceae	no_rank_Lachnospiraceae	Lachnospiraceae_Incertae_Sedis_uncultured_bacterium
OTU1479	0	0	0	1	0	0	0	0	0	1	4	1	Bacteria	no_rank_Bacteria	Proteobacteria	Alphaproteobacteria	Rhodospirillales	Rhodospirillaceae	Thalassospira	Thalassospira_uncultured_bacterium
OTU1480	0	0	0	24	0	0	0	0	1	1	0	0	Bacteria	no_rank_Bacteria	Firmicutes	Clostridia	Clostridiales	Lachnospiraceae	Johnsonella	unclassified_Johnsonella
OTU1481	0	0	0	0	1	3	0	0	0	2	12	0	Bacteria	no_rank_Bacteria	Firmicutes	Clostridia	Clostridiales	Christensenellaceae	no_rank_Christensenellaceae	Christensenellaceae_uncultured_uncultured_bacterium
OTU1482	0	1	0	0	1	0	0	0	0	0	0	0	Bacteria	no_rank_Bacteria	Bacteroidetes	Bacteroidia	Bacteroidales	no_rank_Bacteroidales	no_rank_Bacteroidales	S24-7_uncultured_bacterium
OTU1483	0	0	0	0	0	0	0	1	0	0	0	12	Bacteria	no_rank_Bacteria	Firmicutes	Clostridia	Clostridiales	Lachnospiraceae	Blautia	Blautia_uncultured_bacterium
OTU1484	0	7	0	0	8	10	0	0	0	0	0	0	Bacteria	no_rank_Bacteria	Firmicutes	Clostridia	Clostridiales	Ruminococcaceae	no_rank_Ruminococcaceae	unidentified_rumen_bacterium_JW32
OTU1485	0	0	0	0	10	0	0	2	12	0	0	0	Bacteria	no_rank_Bacteria	Firmicutes	Clostridia	Clostridiales	Lachnospiraceae	no_rank_Lachnospiraceae	Lachnospiraceae_uncultured_uncultured_bacterium
OTU1486	0	6	1	1	8	5	1	1	2	0	0	0	Bacteria	no_rank_Bacteria	Firmicutes	Bacilli	Lactobacillales	Lactobacillaceae	Lactobacillus	unclassified_Lactobacillus
OTU1487	3	0	1	3	10	8	0	0	0	0	0	0	Bacteria	no_rank_Bacteria	Firmicutes	Clostridia	Clostridiales	Ruminococcaceae	no_rank_Ruminococcaceae	unidentified_rumen_bacterium_12-124
OTU1488	1	1	2	0	2	0	4	0	1	0	7	0	Bacteria	no_rank_Bacteria	Firmicutes	Clostridia	Clostridiales	Ruminococcaceae	no_rank_Ruminococcaceae	Ruminococcaceae_uncultured_uncultured_bacterium
OTU1489	0	0	0	0	0	0	1	6	0	5	1	5	Bacteria	no_rank_Bacteria	Bacteroidetes	Bacteroidia	Bacteroidales	Prevotellaceae	Paraprevotella	Paraprevotella_uncultured_bacterium
OTU1490	1	0	0	0	15	5	1	0	0	1	2	0	Bacteria	no_rank_Bacteria	Firmicutes	Clostridia	Clostridiales	Ruminococcaceae	no_rank_Ruminococcaceae	Clostridium_sp._Culture_Jar-13
OTU1491	1	1	0	0	0	0	5	7	0	0	2	3	Bacteria	no_rank_Bacteria	Bacteroidetes	Bacteroidia	Bacteroidales	Bacteroidaceae	Bacteroides	Bacteroides_chinchillae
OTU1492	0	0	1	0	0	1	0	0	0	2	1	19	Bacteria	no_rank_Bacteria	Firmicutes	Clostridia	Clostridiales	Lachnospiraceae	Blautia	unclassified_Blautia
OTU1493	5	14	0	0	0	2	0	0	1	0	0	0	Bacteria	no_rank_Bacteria	Bacteroidetes	Bacteroidia	Bacteroidales	no_rank_Bacteroidales	no_rank_Bacteroidales	ratAN060301C_uncultured_bacterium
OTU1494	1	1	0	4	0	2	5	2	1	4	3	1	Bacteria	no_rank_Bacteria	Firmicutes	Clostridia	Clostridiales	Ruminococcaceae	Anaerotruncus	Anaerotruncus_uncultured_Clostridiales_bacterium
OTU1495	2	1	0	0	5	2	0	0	6	4	5	0	Bacteria	no_rank_Bacteria	Firmicutes	Clostridia	Clostridiales	Christensenellaceae	no_rank_Christensenellaceae	Christensenellaceae_uncultured_uncultured_bacterium
OTU1496	0	0	0	0	9	4	0	0	1	6	1	0	Bacteria	no_rank_Bacteria	Firmicutes	Clostridia	Clostridiales	Christensenellaceae	no_rank_Christensenellaceae	Christensenellaceae_uncultured_uncultured_bacterium
OTU1497	0	0	2	1	0	0	0	0	0	0	0	4	Bacteria	no_rank_Bacteria	Firmicutes	Clostridia	Clostridiales	Lachnospiraceae	Blautia	Blautia_uncultured_bacterium
OTU1498	0	1	15	0	0	0	1	0	0	7	1	0	Bacteria	no_rank_Bacteria	Firmicutes	Clostridia	Clostridiales	Ruminococcaceae	no_rank_Ruminococcaceae	uncultured_bacterium_adhufec108
OTU1499	12	5	5	0	0	0	0	0	0	0	0	1	Bacteria	no_rank_Bacteria	Firmicutes	Clostridia	Clostridiales	Peptostreptococcaceae	no_rank_Peptostreptococcaceae	Peptostreptococcaceae_Incertae_Sedis_uncultured_bacterium
OTU1500	0	0	1	4	1	1	2	0	0	13	3	0	Bacteria	no_rank_Bacteria	Firmicutes	Clostridia	Clostridiales	Ruminococcaceae	no_rank_Ruminococcaceae	uncultured_bacterium_adhufec108
OTU1501	0	0	1	12	2	10	0	0	0	0	0	0	Bacteria	unclassified_Bacteria	unclassified_Bacteria	unclassified_Bacteria	unclassified_Bacteria	unclassified_Bacteria	unclassified_Bacteria	unclassified_Bacteria
OTU1502	0	0	1	0	0	0	0	0	0	6	2	12	Bacteria	no_rank_Bacteria	Bacteroidetes	Bacteroidia	Bacteroidales	no_rank_Bacteroidales	no_rank_Bacteroidales	S24-7_uncultured_bacterium
OTU1503	1	0	0	2	11	11	0	0	0	0	0	0	Bacteria	no_rank_Bacteria	Firmicutes	Clostridia	Clostridiales	Ruminococcaceae	no_rank_Ruminococcaceae	unidentified_rumen_bacterium_RF10
OTU1504	3	3	9	1	5	2	0	0	0	1	0	0	Bacteria	no_rank_Bacteria	Tenericutes	Mollicutes	no_rank_Mollicutes	no_rank_Mollicutes	no_rank_Mollicutes	uncultured_Erysipelotrichaceae_bacterium
OTU1505	0	0	0	9	16	0	0	0	0	0	0	0	Bacteria	no_rank_Bacteria	Firmicutes	Clostridia	Clostridiales	Lachnospiraceae	no_rank_Lachnospiraceae	Lachnospiraceae_Incertae_Sedis_uncultured_bacterium
OTU1506	7	0	1	1	0	0	3	0	1	4	6	2	Bacteria	no_rank_Bacteria	Bacteroidetes	Bacteroidia	Bacteroidales	no_rank_Bacteroidales	no_rank_Bacteroidales	S24-7_uncultured_bacterium
OTU1507	1	0	0	0	0	1	3	0	9	9	2	0	Bacteria	no_rank_Bacteria	Firmicutes	Clostridia	Clostridiales	Ruminococcaceae	no_rank_Ruminococcaceae	uncultured_bacterium_adhufec311
OTU1508	0	0	0	0	0	0	2	15	0	5	2	0	Bacteria	no_rank_Bacteria	Bacteroidetes	Bacteroidia	Bacteroidales	Porphyromonadaceae	Parabacteroides	unclassified_Parabacteroides
OTU1509	0	0	0	0	0	0	0	0	0	0	0	0	Bacteria	no_rank_Bacteria	Bacteroidetes	Bacteroidia	Bacteroidales	Prevotellaceae	Prevotella	Prevotella_uncultured_Prevotella_sp.
OTU1510	0	0	0	17	0	0	5	0	0	1	1	0	Bacteria	no_rank_Bacteria	Firmicutes	Clostridia	Clostridiales	Lachnospiraceae	Roseburia	Roseburia_uncultured_bacterium
OTU1511	0	0	0	0	0	0	0	4	0	0	0	0	Bacteria	no_rank_Bacteria	Bacteroidetes	Bacteroidia	Bacteroidales	Bacteroidaceae	Bacteroides	Bacteroides_eggerthii
OTU1512	0	0	0	15	0	0	0	0	0	0	4	0	Bacteria	no_rank_Bacteria	Firmicutes	Clostridia	Clostridiales	Lachnospiraceae	no_rank_Lachnospiraceae	Lachnospiraceae_uncultured_uncultured_bacterium
OTU1513	10	2	0	5	1	0	2	0	2	2	0	0	Bacteria	no_rank_Bacteria	Bacteroidetes	Bacteroidia	Bacteroidales	no_rank_Bacteroidales	no_rank_Bacteroidales	Gram-negative_bacterium_cL10-2b-4
OTU1514	6	1	0	8	0	0	3	0	2	1	0	1	Bacteria	no_rank_Bacteria	Bacteroidetes	Bacteroidia	Bacteroidales	no_rank_Bacteroidales	no_rank_Bacteroidales	Gram-negative_bacterium_cL10-2b-4
OTU1515	0	0	0	0	0	0	0	6	0	0	0	0	Bacteria	no_rank_Bacteria	Bacteroidetes	Bacteroidia	Bacteroidales	Bacteroidaceae	Bacteroides	Bacteroides_sp._JCM_17103
OTU1516	0	0	0	0	0	0	3	8	0	0	0	1	Bacteria	no_rank_Bacteria	Proteobacteria	Betaproteobacteria	Burkholderiales	Alcaligenaceae	Parasutterella	Parasutterella_uncultured_bacterium
OTU1517	0	8	2	0	0	2	0	0	1	2	9	0	Bacteria	no_rank_Bacteria	Firmicutes	Clostridia	Clostridiales	Ruminococcaceae	no_rank_Ruminococcaceae	Ruminococcaceae_uncultured_uncultured_bacterium
OTU1518	21	1	0	0	0	0	0	0	0	2	0	0	Bacteria	no_rank_Bacteria	Firmicutes	Clostridia	Clostridiales	Lachnospiraceae	Anaerostipes	Anaerostipes_uncultured_rumen_bacterium
OTU1519	12	2	0	0	3	0	0	0	5	0	1	0	Bacteria	no_rank_Bacteria	Firmicutes	Clostridia	Clostridiales	Ruminococcaceae	Oscillibacter	Oscillibacter_uncultured_bacterium
OTU1520	0	0	0	22	0	0	2	0	0	0	0	0	Bacteria	no_rank_Bacteria	Firmicutes	Clostridia	Clostridiales	Lachnospiraceae	no_rank_Lachnospiraceae	Lachnospiraceae_uncultured_uncultured_bacterium
OTU1521	4	0	0	10	2	2	0	0	0	1	3	0	Bacteria	no_rank_Bacteria	Tenericutes	Mollicutes	no_rank_Mollicutes	no_rank_Mollicutes	no_rank_Mollicutes	RF9_uncultured_bacterium
OTU1522	0	0	0	0	0	0	0	0	0	1	0	0	Bacteria	no_rank_Bacteria	Firmicutes	Clostridia	Clostridiales	Ruminococcaceae	no_rank_Ruminococcaceae	Acetivibrio_sp._6-13
OTU1523	0	0	0	0	0	0	2	0	9	10	1	2	Bacteria	no_rank_Bacteria	Bacteroidetes	Bacteroidia	Bacteroidales	no_rank_Bacteroidales	no_rank_Bacteroidales	S24-7_uncultured_bacterium
OTU1524	0	2	14	0	4	0	0	0	0	1	2	0	Bacteria	no_rank_Bacteria	Actinobacteria	no_rank_Actinobacteria	Coriobacteriales	Coriobacteriaceae	Enterorhabdus	Enterorhabdus_uncultured_bacterium
OTU1525	0	0	13	0	0	0	3	0	0	0	0	0	Bacteria	no_rank_Bacteria	Firmicutes	Erysipelotrichi	Erysipelotrichales	Erysipelotrichaceae	Allobaculum	Allobaculum_stercoricanis
OTU1526	0	0	0	0	17	6	0	0	0	0	1	0	Bacteria	no_rank_Bacteria	Firmicutes	Clostridia	Clostridiales	Ruminococcaceae	no_rank_Ruminococcaceae	Clostridium_sp._Culture_Jar-13
OTU1527	3	0	0	0	1	0	0	0	0	0	0	20	Bacteria	no_rank_Bacteria	Firmicutes	Clostridia	Clostridiales	Lachnospiraceae	no_rank_Lachnospiraceae	Clostridium_sp._ASF356
OTU1528	10	3	0	1	0	7	0	0	0	3	0	0	Bacteria	no_rank_Bacteria	Bacteroidetes	Bacteroidia	Bacteroidales	no_rank_Bacteroidales	no_rank_Bacteroidales	S24-7_uncultured_bacterium
OTU1529	0	0	0	0	0	0	2	2	2	2	1	4	Bacteria	no_rank_Bacteria	Firmicutes	Clostridia	Clostridiales	Veillonellaceae	Phascolarctobacterium	Phascolarctobacterium_uncultured_bacterium
OTU1530	1	18	0	0	3	1	0	0	1	0	0	0	Bacteria	no_rank_Bacteria	Firmicutes	Bacilli	Lactobacillales	Lactobacillaceae	Lactobacillus	Lactobacillus_intestinalis
OTU1531	3	4	0	1	4	2	2	0	0	1	4	0	Bacteria	no_rank_Bacteria	Bacteroidetes	Bacteroidia	Bacteroidales	no_rank_Bacteroidales	no_rank_Bacteroidales	S24-7_uncultured_bacterium
OTU1532	2	1	0	2	2	3	0	0	9	5	0	0	Bacteria	no_rank_Bacteria	Firmicutes	Clostridia	Clostridiales	Ruminococcaceae	no_rank_Ruminococcaceae	unidentified_rumen_bacterium_RF6
OTU1533	0	0	0	0	0	0	1	0	0	3	9	11	Bacteria	no_rank_Bacteria	Firmicutes	Clostridia	Clostridiales	Lachnospiraceae	Roseburia	unclassified_Roseburia
OTU1534	0	1	0	0	0	6	0	0	0	2	0	8	Bacteria	no_rank_Bacteria	Firmicutes	Clostridia	Clostridiales	Lachnospiraceae	no_rank_Lachnospiraceae	Lachnospiraceae_Incertae_Sedis_uncultured_bacterium
OTU1535	0	0	0	24	0	0	0	0	0	0	0	0	Bacteria	no_rank_Bacteria	Firmicutes	Clostridia	Clostridiales	Lachnospiraceae	no_rank_Lachnospiraceae	Lachnospiraceae_uncultured_uncultured_bacterium
OTU1536	1	0	1	5	1	9	1	0	5	0	1	0	Bacteria	no_rank_Bacteria	Firmicutes	Clostridia	Clostridiales	Lachnospiraceae	no_rank_Lachnospiraceae	Lachnospiraceae_uncultured_uncultured_bacterium
OTU1537	0	0	0	0	0	0	18	0	1	0	1	4	Bacteria	no_rank_Bacteria	Firmicutes	Clostridia	Clostridiales	Lachnospiraceae	Acetitomaculum	Acetitomaculum_uncultured_bacterium
OTU1538	0	0	0	0	0	0	0	9	0	1	0	5	Bacteria	no_rank_Bacteria	Bacteroidetes	Bacteroidia	Bacteroidales	Prevotellaceae	Paraprevotella	Paraprevotella_uncultured_bacterium
OTU1539	0	0	0	0	0	24	0	0	0	0	0	0	Bacteria	no_rank_Bacteria	Bacteroidetes	Bacteroidia	Bacteroidales	Prevotellaceae	Prevotella	Prevotella_sp._oral_clone_ID019
OTU1540	2	0	0	2	5	9	0	0	6	0	0	0	Bacteria	no_rank_Bacteria	Firmicutes	Clostridia	Clostridiales	Ruminococcaceae	no_rank_Ruminococcaceae	unidentified_rumen_bacterium_12-124
OTU1541	0	0	0	0	0	0	0	0	0	21	0	0	Bacteria	no_rank_Bacteria	Firmicutes	Clostridia	Clostridiales	Lachnospiraceae	no_rank_Lachnospiraceae	Lachnospiraceae_uncultured_uncultured_bacterium
OTU1542	1	0	0	2	2	0	9	9	0	0	0	0	Bacteria	no_rank_Bacteria	Proteobacteria	Alphaproteobacteria	Rhodospirillales	Rhodospirillaceae	Thalassospira	Thalassospira_uncultured_bacterium
OTU1543	0	0	0	0	0	0	1	11	0	2	0	0	Bacteria	no_rank_Bacteria	Bacteroidetes	Bacteroidia	Bacteroidales	Bacteroidaceae	Bacteroides	Bacteroides_eggerthii
OTU1544	1	0	0	20	0	0	0	0	2	0	0	0	Bacteria	no_rank_Bacteria	Firmicutes	Clostridia	Clostridiales	Ruminococcaceae	Ruminococcus	Ruminococcus_flavefaciens
OTU1545	0	0	5	1	0	0	6	0	0	10	0	1	Bacteria	no_rank_Bacteria	Firmicutes	Clostridia	Clostridiales	Lachnospiraceae	Blautia	Blautia_uncultured_bacterium
OTU1546	0	0	0	0	0	0	0	0	0	0	0	11	Bacteria	no_rank_Bacteria	Firmicutes	Clostridia	Clostridiales	Lachnospiraceae	Blautia	Blautia_uncultured_bacterium
OTU1547	0	0	0	0	0	0	1	0	0	10	11	1	Bacteria	no_rank_Bacteria	Cyanobacteria	no_rank_Cyanobacteria	no_rank_Cyanobacteria	no_rank_Cyanobacteria	no_rank_Cyanobacteria	4C0d-2_uncultured_bacterium
OTU1548	0	3	0	2	2	3	0	0	13	0	0	0	Bacteria	no_rank_Bacteria	Firmicutes	Clostridia	Clostridiales	Ruminococcaceae	no_rank_Ruminococcaceae	Ruminococcaceae_uncultured_uncultured_rumen_bacterium
OTU1549	0	0	0	1	0	0	2	16	0	1	3	0	Bacteria	no_rank_Bacteria	Firmicutes	Clostridia	Clostridiales	Lachnospiraceae	unclassified_Lachnospiraceae	unclassified_Lachnospiraceae
OTU1550	0	0	1	1	0	0	0	1	0	0	0	10	Bacteria	no_rank_Bacteria	Firmicutes	Clostridia	Clostridiales	Lachnospiraceae	Blautia	Blautia_uncultured_bacterium
OTU1551	0	0	0	0	0	0	0	0	0	0	0	0	Bacteria	no_rank_Bacteria	Bacteroidetes	Bacteroidia	Bacteroidales	Prevotellaceae	Prevotella	Prevotella_uncultured_bacterium
OTU1552	2	2	0	9	4	4	0	0	1	1	0	0	Bacteria	no_rank_Bacteria	Firmicutes	Clostridia	Clostridiales	Ruminococcaceae	no_rank_Ruminococcaceae	unidentified_rumen_bacterium_12-124
OTU1553	0	0	8	0	0	0	2	0	0	1	0	0	Bacteria	no_rank_Bacteria	Firmicutes	Clostridia	Clostridiales	Lachnospiraceae	Blautia	Blautia_uncultured_Ruminococcus_sp.
OTU1554	0	0	0	0	0	0	4	0	1	8	8	0	Bacteria	no_rank_Bacteria	Proteobacteria	Alphaproteobacteria	Rhodospirillales	Rhodospirillaceae	Thalassospira	Thalassospira_uncultured_bacterium
OTU1555	0	0	0	0	0	0	0	0	0	0	0	0	Bacteria	no_rank_Bacteria	Tenericutes	Mollicutes	no_rank_Mollicutes	no_rank_Mollicutes	no_rank_Mollicutes	RF9_uncultured_bacterium
OTU1556	3	7	0	0	1	0	0	0	2	6	1	1	Bacteria	no_rank_Bacteria	Bacteroidetes	Bacteroidia	Bacteroidales	no_rank_Bacteroidales	no_rank_Bacteroidales	S24-7_uncultured_bacterium
OTU1557	0	0	13	0	0	0	9	0	0	0	0	0	Bacteria	no_rank_Bacteria	Firmicutes	Erysipelotrichi	Erysipelotrichales	Erysipelotrichaceae	Allobaculum	Allobaculum_stercoricanis
OTU1558	0	0	0	1	4	14	0	0	4	0	0	0	Bacteria	no_rank_Bacteria	Firmicutes	Clostridia	Clostridiales	Ruminococcaceae	no_rank_Ruminococcaceae	Ruminococcaceae_uncultured_uncultured_rumen_bacterium
OTU1559	0	0	2	0	0	0	0	0	0	0	0	16	Bacteria	no_rank_Bacteria	Firmicutes	Clostridia	Clostridiales	Lachnospiraceae	Blautia	Blautia_uncultured_bacterium
OTU1560	0	0	0	0	0	0	0	1	0	0	0	8	Bacteria	no_rank_Bacteria	Firmicutes	Clostridia	Clostridiales	Lachnospiraceae	Blautia	Blautia_uncultured_bacterium
OTU1561	0	0	0	0	0	0	8	2	6	1	2	2	Bacteria	no_rank_Bacteria	Bacteroidetes	Bacteroidia	Bacteroidales	no_rank_Bacteroidales	no_rank_Bacteroidales	S24-7_uncultured_bacterium
OTU1562	0	1	0	0	0	0	3	2	2	7	1	1	Bacteria	no_rank_Bacteria	Bacteroidetes	Bacteroidia	Bacteroidales	Bacteroidaceae	Bacteroides	Bacteroides_sp._JCM_17102
OTU1563	0	0	2	0	3	12	0	0	6	0	0	0	Bacteria	no_rank_Bacteria	Firmicutes	Clostridia	Clostridiales	Ruminococcaceae	no_rank_Ruminococcaceae	Ruminococcaceae_uncultured_uncultured_rumen_bacterium
OTU1564	0	0	0	0	0	0	0	0	0	0	0	23	Bacteria	no_rank_Bacteria	Bacteroidetes	Bacteroidia	Bacteroidales	no_rank_Bacteroidales	no_rank_Bacteroidales	S24-7_uncultured_bacterium
OTU1565	1	1	1	0	3	1	0	0	1	5	4	0	Bacteria	no_rank_Bacteria	Firmicutes	Clostridia	Clostridiales	Ruminococcaceae	no_rank_Ruminococcaceae	Ruminococcaceae_uncultured_uncultured_bacterium
OTU1566	0	3	14	0	1	1	0	0	2	0	0	1	Bacteria	no_rank_Bacteria	Firmicutes	Bacilli	Lactobacillales	Lactobacillaceae	Lactobacillus	Lactobacillus_murinus
OTU1567	0	0	0	11	1	0	0	0	0	9	1	0	Bacteria	no_rank_Bacteria	Cyanobacteria	no_rank_Cyanobacteria	no_rank_Cyanobacteria	no_rank_Cyanobacteria	no_rank_Cyanobacteria	4C0d-2_uncultured_bacterium
OTU1568	5	3	0	0	3	2	2	0	4	1	2	0	Bacteria	no_rank_Bacteria	Firmicutes	Clostridia	Clostridiales	Ruminococcaceae	no_rank_Ruminococcaceae	Ruminococcaceae_uncultured_uncultured_bacterium
OTU1569	0	0	6	0	0	0	0	15	0	0	0	1	Bacteria	no_rank_Bacteria	Firmicutes	Clostridia	Clostridiales	Lachnospiraceae	no_rank_Lachnospiraceae	Lachnospiraceae_Incertae_Sedis_uncultured_bacterium
OTU1570	0	0	0	0	0	0	0	2	0	0	0	14	Bacteria	no_rank_Bacteria	Firmicutes	Clostridia	Clostridiales	Lachnospiraceae	Blautia	Blautia_uncultured_bacterium
OTU1571	0	0	0	0	0	0	1	8	0	0	0	2	Bacteria	no_rank_Bacteria	Verrucomicrobia	Verrucomicrobiae	Verrucomicrobiales	Verrucomicrobiaceae	Akkermansia	Akkermansia_uncultured_bacterium
OTU1572	2	1	1	2	2	1	3	0	1	2	0	0	Bacteria	no_rank_Bacteria	Firmicutes	Clostridia	Clostridiales	no_rank_Clostridiales	no_rank_Clostridiales	Family_XIII_Incertae_Sedis_Incertae_Sedis_uncultured_bacterium
OTU1573	0	0	0	0	0	0	0	20	0	0	0	0	Bacteria	no_rank_Bacteria	Firmicutes	Clostridia	Clostridiales	Lachnospiraceae	no_rank_Lachnospiraceae	Clostridium_bolteae
OTU1574	2	0	1	0	2	6	3	0	2	1	1	0	Bacteria	no_rank_Bacteria	Firmicutes	Clostridia	Clostridiales	Lachnospiraceae	no_rank_Lachnospiraceae	Lachnospiraceae_Incertae_Sedis_uncultured_bacterium
OTU1575	1	0	0	8	0	2	0	0	9	0	2	0	Bacteria	no_rank_Bacteria	Firmicutes	Clostridia	Clostridiales	Lachnospiraceae	no_rank_Lachnospiraceae	Lachnospiraceae_uncultured_uncultured_bacterium
OTU1576	1	1	1	0	2	0	3	0	5	1	8	0	Bacteria	no_rank_Bacteria	Firmicutes	Clostridia	Clostridiales	Ruminococcaceae	no_rank_Ruminococcaceae	Ruminococcaceae_Incertae_Sedis_uncultured_bacterium
OTU1577	12	3	0	3	0	0	2	0	0	2	0	0	Bacteria	no_rank_Bacteria	Bacteroidetes	Bacteroidia	Bacteroidales	no_rank_Bacteroidales	no_rank_Bacteroidales	Gram-negative_bacterium_cL10-2b-4
OTU1578	2	1	0	15	2	0	0	0	1	1	0	0	Bacteria	no_rank_Bacteria	Firmicutes	Clostridia	Clostridiales	Lachnospiraceae	no_rank_Lachnospiraceae	Clostridium_sp._A9
OTU1579	0	1	14	0	0	0	2	0	0	5	0	0	Bacteria	no_rank_Bacteria	Firmicutes	Clostridia	Clostridiales	Lachnospiraceae	Blautia	Ruminococcus_sp._WAL_17306
OTU1580	0	0	0	0	0	0	0	0	1	19	0	0	Bacteria	no_rank_Bacteria	Actinobacteria	Actinobacteria	no_rank_Actinobacteria	Corynebacteriaceae	Corynebacterium	Corynebacterium_stationis
OTU1581	0	0	0	0	0	0	0	0	0	0	0	0	Bacteria	no_rank_Bacteria	Bacteroidetes	Bacteroidia	Bacteroidales	no_rank_Bacteroidales	no_rank_Bacteroidales	S24-7_uncultured_bacterium
OTU1582	0	0	0	0	3	3	0	0	7	0	9	0	Bacteria	no_rank_Bacteria	Firmicutes	Clostridia	Clostridiales	Lachnospiraceae	no_rank_Lachnospiraceae	Lachnospiraceae_uncultured_uncultured_bacterium
OTU1583	0	0	0	0	0	0	0	0	0	0	0	0	Bacteria	no_rank_Bacteria	Bacteroidetes	Bacteroidia	Bacteroidales	Rikenellaceae	no_rank_Rikenellaceae	RC9_gut_group_uncultured_bacterium
OTU1584	4	3	0	15	0	0	0	0	0	0	0	0	Bacteria	no_rank_Bacteria	Firmicutes	Clostridia	Clostridiales	Ruminococcaceae	no_rank_Ruminococcaceae	Eubacterium_coprostanoligenes
OTU1585	0	0	0	0	3	0	1	0	0	0	18	0	Bacteria	no_rank_Bacteria	Firmicutes	Clostridia	Clostridiales	Lachnospiraceae	no_rank_Lachnospiraceae	Lachnospiraceae_uncultured_uncultured_bacterium
OTU1586	0	2	0	1	0	0	7	0	1	4	1	4	Bacteria	no_rank_Bacteria	Bacteroidetes	Bacteroidia	Bacteroidales	no_rank_Bacteroidales	no_rank_Bacteroidales	Gram-negative_bacterium_cTPY-13
OTU1587	5	4	0	2	5	2	0	0	4	0	0	0	Bacteria	no_rank_Bacteria	Firmicutes	Clostridia	Clostridiales	Ruminococcaceae	no_rank_Ruminococcaceae	uncultured_rumen_bacterium_4C28d-12
OTU1588	22	0	0	0	0	0	0	0	0	0	0	0	Bacteria	no_rank_Bacteria	Bacteroidetes	Bacteroidia	Bacteroidales	no_rank_Bacteroidales	no_rank_Bacteroidales	S24-7_uncultured_Bacteroidales_bacterium
OTU1589	0	0	0	0	0	0	0	13	0	0	1	3	Bacteria	no_rank_Bacteria	Proteobacteria	Alphaproteobacteria	Rhodospirillales	Rhodospirillaceae	Thalassospira	Thalassospira_uncultured_bacterium
OTU1590	0	0	0	0	0	0	0	0	0	18	3	1	Bacteria	no_rank_Bacteria	Elusimicrobia	Elusimicrobia	Elusimicrobiales	Elusimicrobiaceae	Elusimicrobium	Elusimicrobium_uncultured_bacterium
OTU1591	0	0	0	0	0	0	0	3	0	0	2	0	Bacteria	no_rank_Bacteria	Bacteroidetes	Bacteroidia	Bacteroidales	Bacteroidaceae	Bacteroides	Bacteroides_caccae
OTU1592	13	2	0	1	1	0	0	0	0	5	0	0	Bacteria	no_rank_Bacteria	Bacteroidetes	Bacteroidia	Bacteroidales	no_rank_Bacteroidales	no_rank_Bacteroidales	S24-7_uncultured_bacterium
OTU1593	0	7	1	2	4	4	0	0	2	0	0	1	Bacteria	no_rank_Bacteria	Firmicutes	Bacilli	Lactobacillales	Lactobacillaceae	Lactobacillus	unclassified_Lactobacillus
OTU1594	5	1	1	2	1	3	0	0	7	0	0	0	Bacteria	no_rank_Bacteria	Firmicutes	Clostridia	Clostridiales	Ruminococcaceae	no_rank_Ruminococcaceae	unidentified_rumen_bacterium_12-110
OTU1595	0	0	0	0	0	0	0	0	0	0	0	0	Bacteria	no_rank_Bacteria	Bacteroidetes	Bacteroidia	Bacteroidales	Prevotellaceae	Xylanibacter	Xylanibacter_uncultured_bacterium
OTU1596	2	5	11	0	1	1	0	0	1	0	0	1	Bacteria	no_rank_Bacteria	Firmicutes	Bacilli	Lactobacillales	Lactobacillaceae	Lactobacillus	Lactobacillus_murinus
OTU1597	3	0	0	1	0	0	1	0	0	9	2	0	Bacteria	no_rank_Bacteria	Firmicutes	Clostridia	Clostridiales	Ruminococcaceae	no_rank_Ruminococcaceae	Ruminococcaceae_uncultured_uncultured_bacterium
OTU1598	0	0	0	0	0	0	2	4	0	0	0	3	Bacteria	no_rank_Bacteria	Bacteroidetes	Bacteroidia	Bacteroidales	Bacteroidaceae	Bacteroides	Bacteroides_chinchillae
OTU1599	0	0	0	1	0	0	0	0	0	0	0	4	Bacteria	no_rank_Bacteria	Firmicutes	Clostridia	Clostridiales	Lachnospiraceae	Blautia	Blautia_uncultured_bacterium
OTU1600	0	0	0	0	1	0	8	0	7	3	3	0	Bacteria	no_rank_Bacteria	Bacteroidetes	Bacteroidia	Bacteroidales	no_rank_Bacteroidales	no_rank_Bacteroidales	S24-7_uncultured_bacterium
OTU1601	22	0	0	0	0	0	0	0	0	0	0	0	Bacteria	no_rank_Bacteria	Bacteroidetes	Bacteroidia	Bacteroidales	no_rank_Bacteroidales	no_rank_Bacteroidales	S24-7_uncultured_bacterium
OTU1602	2	9	0	3	2	3	0	1	0	0	0	1	Bacteria	no_rank_Bacteria	Firmicutes	Bacilli	Lactobacillales	Lactobacillaceae	Lactobacillus	Lactobacillus_intestinalis
OTU1603	1	0	0	0	0	0	3	4	0	0	0	4	Bacteria	no_rank_Bacteria	Firmicutes	Clostridia	Clostridiales	Lachnospiraceae	no_rank_Lachnospiraceae	Lachnospiraceae_uncultured_uncultured_bacterium
OTU1604	6	1	3	1	6	1	0	1	1	0	0	1	Bacteria	no_rank_Bacteria	Firmicutes	Clostridia	Clostridiales	Christensenellaceae	no_rank_Christensenellaceae	Christensenellaceae_uncultured_uncultured_bacterium
OTU1605	0	0	0	0	13	8	0	0	0	0	0	0	Bacteria	no_rank_Bacteria	Firmicutes	Clostridia	Clostridiales	Ruminococcaceae	no_rank_Ruminococcaceae	Ruminococcaceae_uncultured_uncultured_bacterium
OTU1606	0	0	0	0	0	0	17	0	1	1	1	0	Bacteria	no_rank_Bacteria	Firmicutes	Clostridia	Clostridiales	Christensenellaceae	no_rank_Christensenellaceae	Christensenellaceae_uncultured_uncultured_bacterium
OTU1607	0	0	1	3	2	0	11	0	0	3	1	0	Bacteria	no_rank_Bacteria	Firmicutes	Clostridia	Clostridiales	Ruminococcaceae	Ruminococcus	rumen_bacterium_NK3A76
OTU1608	2	9	2	0	0	1	0	0	0	0	0	0	Bacteria	no_rank_Bacteria	Firmicutes	Erysipelotrichi	Erysipelotrichales	Erysipelotrichaceae	Turicibacter	Turicibacter_uncultured_bacterium
OTU1609	0	0	0	4	1	1	0	0	8	0	6	0	Bacteria	no_rank_Bacteria	Firmicutes	Clostridia	Clostridiales	Ruminococcaceae	no_rank_Ruminococcaceae	Ruminococcaceae_uncultured_uncultured_bacterium
OTU1610	0	0	0	0	0	0	2	12	0	0	0	3	Bacteria	no_rank_Bacteria	Bacteroidetes	Bacteroidia	Bacteroidales	Bacteroidaceae	Bacteroides	Bacteroides_acidifaciens
OTU1611	0	0	0	0	0	0	0	18	0	0	0	0	Bacteria	no_rank_Bacteria	Bacteroidetes	Bacteroidia	Bacteroidales	Bacteroidaceae	Bacteroides	Bacteroides_human_gut_metagenome
OTU1612	0	0	0	0	0	0	0	0	0	0	0	0	Bacteria	no_rank_Bacteria	Bacteroidetes	Bacteroidia	Bacteroidales	Rikenellaceae	Alistipes	Alistipes_uncultured_bacterium
OTU1613	0	0	0	0	0	0	0	0	0	0	0	0	Bacteria	no_rank_Bacteria	Bacteroidetes	Bacteroidia	Bacteroidales	Prevotellaceae	no_rank_Prevotellaceae	Prevotellaceae_uncultured_uncultured_bacterium
OTU1614	2	0	1	12	1	1	0	0	1	1	0	2	Bacteria	no_rank_Bacteria	Actinobacteria	Actinobacteria	no_rank_Actinobacteria	Micrococcaceae	Rothia	Rothia_uncultured_actinobacterium
OTU1615	11	0	0	0	7	0	0	0	3	0	0	0	Bacteria	no_rank_Bacteria	Firmicutes	Clostridia	Clostridiales	Lachnospiraceae	no_rank_Lachnospiraceae	Lachnospiraceae_Incertae_Sedis_uncultured_bacterium
OTU1616	0	0	1	5	6	1	0	0	0	1	3	0	Bacteria	no_rank_Bacteria	Firmicutes	Clostridia	Clostridiales	Christensenellaceae	no_rank_Christensenellaceae	Christensenellaceae_uncultured_uncultured_bacterium
OTU1617	0	1	17	0	0	0	0	0	0	3	0	0	Bacteria	no_rank_Bacteria	Firmicutes	Clostridia	Clostridiales	Ruminococcaceae	no_rank_Ruminococcaceae	uncultured_bacterium_adhufec108
OTU1618	0	0	1	0	0	0	0	0	0	0	0	0	Bacteria	no_rank_Bacteria	Firmicutes	Clostridia	Clostridiales	Lachnospiraceae	Blautia	Blautia_uncultured_bacterium
OTU1619	1	2	0	1	4	0	3	0	2	5	2	0	Bacteria	no_rank_Bacteria	Firmicutes	Clostridia	Clostridiales	Ruminococcaceae	no_rank_Ruminococcaceae	Ruminococcaceae_uncultured_uncultured_bacterium
OTU1620	0	0	0	0	0	2	1	0	2	2	9	0	Bacteria	no_rank_Bacteria	Firmicutes	Clostridia	Clostridiales	Lachnospiraceae	no_rank_Lachnospiraceae	Lachnospiraceae_Incertae_Sedis_uncultured_bacterium
OTU1621	0	0	0	0	0	0	0	6	0	1	0	2	Bacteria	no_rank_Bacteria	Cyanobacteria	no_rank_Cyanobacteria	no_rank_Cyanobacteria	no_rank_Cyanobacteria	no_rank_Cyanobacteria	4C0d-2_uncultured_rumen_bacterium
OTU1622	0	0	0	0	0	0	1	0	0	5	2	13	Bacteria	no_rank_Bacteria	Bacteroidetes	Bacteroidia	Bacteroidales	Prevotellaceae	Prevotella	unclassified_Prevotella
OTU1623	0	10	6	0	0	0	0	0	0	0	0	0	Bacteria	no_rank_Bacteria	Firmicutes	Clostridia	Clostridiales	Peptostreptococcaceae	no_rank_Peptostreptococcaceae	Peptostreptococcaceae_Incertae_Sedis_uncultured_Peptostreptococcaceae_bacterium
OTU1624	0	0	0	0	0	0	0	0	16	0	1	0	Bacteria	no_rank_Bacteria	Tenericutes	Mollicutes	no_rank_Mollicutes	no_rank_Mollicutes	no_rank_Mollicutes	RF9_uncultured_bacterium
OTU1625	0	4	0	6	2	9	0	0	0	0	0	0	Bacteria	no_rank_Bacteria	Firmicutes	Bacilli	Lactobacillales	Lactobacillaceae	Lactobacillus	Lactobacillus_johnsonii
OTU1626	0	0	1	0	1	3	3	0	5	1	6	1	Bacteria	no_rank_Bacteria	Firmicutes	Clostridia	Clostridiales	Ruminococcaceae	no_rank_Ruminococcaceae	Ruminococcaceae_Incertae_Sedis_uncultured_bacterium
OTU1627	0	0	0	0	0	0	0	0	0	16	5	0	Bacteria	no_rank_Bacteria	Firmicutes	Clostridia	Clostridiales	Ruminococcaceae	no_rank_Ruminococcaceae	Ruminococcaceae_uncultured_uncultured_bacterium
OTU1628	1	1	2	0	10	2	0	0	4	1	0	0	Bacteria	no_rank_Bacteria	Bacteroidetes	Bacteroidia	Bacteroidales	no_rank_Bacteroidales	no_rank_Bacteroidales	S24-7_uncultured_bacterium
OTU1629	1	0	0	12	5	3	0	0	0	0	0	0	Bacteria	no_rank_Bacteria	no_rank_Bacteria	no_rank_Bacteria	no_rank_Bacteria	no_rank_Bacteria	no_rank_Bacteria	Candidate_division_TM7_uncultured_bacterium
OTU1630	0	0	0	0	3	18	0	0	0	0	0	0	Bacteria	no_rank_Bacteria	Firmicutes	Clostridia	Clostridiales	Lachnospiraceae	no_rank_Lachnospiraceae	Lachnospiraceae_uncultured_uncultured_bacterium
OTU1631	0	2	0	1	2	2	5	1	1	3	1	0	Bacteria	no_rank_Bacteria	Bacteroidetes	Bacteroidia	Bacteroidales	no_rank_Bacteroidales	no_rank_Bacteroidales	Gram-negative_bacterium_cTPY-13
OTU1632	0	0	1	4	6	5	0	0	3	0	1	0	Bacteria	no_rank_Bacteria	Firmicutes	Clostridia	Clostridiales	Lachnospiraceae	Roseburia	Roseburia_uncultured_bacterium
OTU1633	0	0	2	0	0	0	0	1	9	1	0	5	Bacteria	no_rank_Bacteria	Actinobacteria	no_rank_Actinobacteria	Coriobacteriales	Coriobacteriaceae	Enterorhabdus	Enterorhabdus_uncultured_bacterium
OTU1634	0	13	0	0	0	8	0	0	0	0	0	0	Bacteria	no_rank_Bacteria	Firmicutes	Clostridia	Clostridiales	Ruminococcaceae	no_rank_Ruminococcaceae	unidentified_rumen_bacterium_RFN25
OTU1635	0	0	0	0	0	0	0	0	2	1	17	0	Bacteria	no_rank_Bacteria	Firmicutes	Clostridia	Clostridiales	Ruminococcaceae	no_rank_Ruminococcaceae	bacterium_ASF500
OTU1636	7	0	0	0	0	14	0	0	0	0	0	0	Bacteria	no_rank_Bacteria	Firmicutes	Clostridia	Clostridiales	Ruminococcaceae	no_rank_Ruminococcaceae	Ruminococcaceae_Incertae_Sedis_uncultured_Ruminococcaceae_bacterium
OTU1637	0	0	0	0	0	0	0	0	0	0	0	0	Bacteria	no_rank_Bacteria	Bacteroidetes	Bacteroidia	Bacteroidales	Porphyromonadaceae	Parabacteroides	Parabacteroides_uncultured_bacterium
OTU1638	0	0	10	1	4	0	2	0	0	1	3	0	Bacteria	no_rank_Bacteria	Firmicutes	Clostridia	Clostridiales	Ruminococcaceae	no_rank_Ruminococcaceae	Ruminococcaceae_uncultured_uncultured_bacterium
OTU1639	0	0	2	0	0	0	6	0	12	0	0	0	Bacteria	no_rank_Bacteria	Bacteroidetes	Bacteroidia	Bacteroidales	no_rank_Bacteroidales	no_rank_Bacteroidales	S24-7_uncultured_bacterium
OTU1640	0	0	0	0	0	0	0	0	0	0	0	18	Bacteria	no_rank_Bacteria	Bacteroidetes	Bacteroidia	Bacteroidales	no_rank_Bacteroidales	no_rank_Bacteroidales	S24-7_uncultured_bacterium
OTU1641	0	0	1	9	2	9	0	0	0	0	0	0	Bacteria	no_rank_Bacteria	Firmicutes	Clostridia	Clostridiales	Ruminococcaceae	no_rank_Ruminococcaceae	uncultured_rumen_bacterium_5C3d-17
OTU1642	2	0	0	0	2	0	0	0	17	0	0	0	Bacteria	no_rank_Bacteria	Firmicutes	Clostridia	Clostridiales	Ruminococcaceae	no_rank_Ruminococcaceae	unidentified_rumen_bacterium_RFN25
OTU1643	1	0	0	0	0	0	2	6	0	4	1	0	Bacteria	no_rank_Bacteria	Bacteroidetes	Bacteroidia	Bacteroidales	Bacteroidaceae	Bacteroides	Bacteroides_chinchillae
OTU1644	0	0	0	0	0	0	0	0	0	0	0	14	Bacteria	no_rank_Bacteria	Firmicutes	Clostridia	Clostridiales	Lachnospiraceae	no_rank_Lachnospiraceae	Eubacterium_fissicatena
OTU1645	0	0	0	0	0	0	0	0	0	0	0	0	Bacteria	no_rank_Bacteria	Firmicutes	Clostridia	Clostridiales	Lachnospiraceae	no_rank_Lachnospiraceae	Clostridiales_bacterium_1_7_47FAA
OTU1646	0	1	3	5	0	12	0	0	0	0	0	0	Bacteria	no_rank_Bacteria	Tenericutes	Mollicutes	no_rank_Mollicutes	no_rank_Mollicutes	no_rank_Mollicutes	unidentified_rumen_bacterium_RF9
OTU1647	0	0	0	6	6	8	0	0	1	0	0	0	Bacteria	no_rank_Bacteria	Firmicutes	Clostridia	Clostridiales	Ruminococcaceae	no_rank_Ruminococcaceae	Ruminococcaceae_uncultured_uncultured_rumen_bacterium
OTU1648	0	0	14	0	1	0	3	0	0	0	0	0	Bacteria	no_rank_Bacteria	Firmicutes	Erysipelotrichi	Erysipelotrichales	Erysipelotrichaceae	Allobaculum	Allobaculum_stercoricanis
OTU1649	4	1	1	0	0	2	3	0	7	2	0	1	Bacteria	no_rank_Bacteria	Bacteroidetes	Bacteroidia	Bacteroidales	no_rank_Bacteroidales	no_rank_Bacteroidales	S24-7_uncultured_bacterium
OTU1650	0	0	0	0	0	0	8	0	0	1	0	0	Bacteria	no_rank_Bacteria	Cyanobacteria	no_rank_Cyanobacteria	no_rank_Cyanobacteria	no_rank_Cyanobacteria	no_rank_Cyanobacteria	4C0d-2_uncultured_bacterium
OTU1651	0	0	0	0	0	0	0	0	18	0	1	0	Bacteria	no_rank_Bacteria	Firmicutes	Clostridia	Clostridiales	Ruminococcaceae	no_rank_Ruminococcaceae	Clostridium_sp._Culture_Jar-13
OTU1652	0	0	8	0	0	0	4	0	0	5	1	1	Bacteria	no_rank_Bacteria	Firmicutes	Clostridia	Clostridiales	Lachnospiraceae	Blautia	Blautia_uncultured_Ruminococcus_sp.
OTU1653	0	6	4	0	0	0	1	0	0	0	9	0	Bacteria	no_rank_Bacteria	Bacteroidetes	Bacteroidia	Bacteroidales	no_rank_Bacteroidales	no_rank_Bacteroidales	S24-7_uncultured_bacterium
OTU1654	0	0	0	0	0	0	6	3	0	4	0	0	Bacteria	no_rank_Bacteria	Bacteroidetes	Bacteroidia	Bacteroidales	Bacteroidaceae	Bacteroides	Bacteroides_uniformis
OTU1655	0	0	2	3	0	2	0	0	13	0	0	0	Bacteria	no_rank_Bacteria	Firmicutes	Clostridia	Clostridiales	Lachnospiraceae	no_rank_Lachnospiraceae	Clostridium_sp._Clone-27
OTU1656	3	0	0	1	11	2	0	0	3	0	0	0	Bacteria	no_rank_Bacteria	Firmicutes	Clostridia	Clostridiales	Ruminococcaceae	no_rank_Ruminococcaceae	Ruminococcaceae_uncultured_uncultured_rumen_bacterium
OTU1657	2	9	0	0	0	0	0	0	1	4	2	2	Bacteria	no_rank_Bacteria	Bacteroidetes	Bacteroidia	Bacteroidales	no_rank_Bacteroidales	no_rank_Bacteroidales	S24-7_uncultured_bacterium
OTU1658	0	5	2	5	2	4	2	0	0	0	0	0	Bacteria	no_rank_Bacteria	Firmicutes	Bacilli	Lactobacillales	Lactobacillaceae	Lactobacillus	Lactobacillus_johnsonii
OTU1659	4	0	0	4	1	0	0	0	2	0	0	0	Bacteria	no_rank_Bacteria	Firmicutes	Clostridia	Clostridiales	Ruminococcaceae	unclassified_Ruminococcaceae	unclassified_Ruminococcaceae
OTU1660	0	0	0	0	0	0	0	0	0	0	0	0	Bacteria	no_rank_Bacteria	Bacteroidetes	Bacteroidia	Bacteroidales	Rikenellaceae	Alistipes	Alistipes_uncultured_bacterium
OTU1661	14	2	0	0	0	0	2	0	0	1	0	0	Bacteria	no_rank_Bacteria	Bacteroidetes	Bacteroidia	Bacteroidales	no_rank_Bacteroidales	no_rank_Bacteroidales	Gram-negative_bacterium_cL10-2b-4
OTU1662	2	2	0	0	2	1	0	0	2	2	0	0	Bacteria	no_rank_Bacteria	Bacteroidetes	Bacteroidia	Bacteroidales	no_rank_Bacteroidales	no_rank_Bacteroidales	S24-7_uncultured_bacterium
OTU1663	0	0	0	0	0	1	0	0	0	1	0	0	Bacteria	no_rank_Bacteria	Firmicutes	Clostridia	Clostridiales	Ruminococcaceae	no_rank_Ruminococcaceae	Ruminococcaceae_uncultured_uncultured_bacterium
OTU1664	0	0	0	0	0	0	0	0	0	0	0	0	Bacteria	no_rank_Bacteria	Bacteroidetes	Bacteroidia	Bacteroidales	no_rank_Bacteroidales	no_rank_Bacteroidales	S24-7_uncultured_bacterium
OTU1665	1	1	0	5	2	1	0	0	0	2	0	0	Bacteria	no_rank_Bacteria	Tenericutes	Mollicutes	no_rank_Mollicutes	no_rank_Mollicutes	no_rank_Mollicutes	RF9_uncultured_bacterium
OTU1666	1	0	3	1	2	3	1	1	0	0	5	3	Bacteria	no_rank_Bacteria	Firmicutes	Clostridia	Clostridiales	Lachnospiraceae	no_rank_Lachnospiraceae	Lachnospiraceae_uncultured_uncultured_bacterium
OTU1667	0	0	0	0	13	4	0	0	3	0	0	0	Bacteria	no_rank_Bacteria	Firmicutes	Clostridia	Clostridiales	Ruminococcaceae	no_rank_Ruminococcaceae	Clostridium_sp._Culture_Jar-13
OTU1668	0	0	0	0	0	0	9	0	4	2	3	0	Bacteria	no_rank_Bacteria	Firmicutes	Clostridia	Clostridiales	Ruminococcaceae	no_rank_Ruminococcaceae	Ruminococcaceae_uncultured_uncultured_bacterium
OTU1669	0	0	0	0	0	0	0	0	19	0	0	0	Bacteria	no_rank_Bacteria	Firmicutes	Clostridia	Clostridiales	Lachnospiraceae	no_rank_Lachnospiraceae	Lachnospiraceae_uncultured_uncultured_bacterium
OTU1670	0	0	0	1	0	0	0	0	12	4	0	0	Bacteria	no_rank_Bacteria	Firmicutes	Clostridia	Clostridiales	Ruminococcaceae	Anaerotruncus	Anaerotruncus_uncultured_bacterium
OTU1671	0	0	0	0	0	0	0	0	0	6	5	9	Bacteria	no_rank_Bacteria	Bacteroidetes	Bacteroidia	Bacteroidales	no_rank_Bacteroidales	no_rank_Bacteroidales	S24-7_uncultured_bacterium
OTU1672	0	0	0	0	0	0	0	16	0	0	0	1	Bacteria	no_rank_Bacteria	Firmicutes	Clostridia	Clostridiales	Lachnospiraceae	no_rank_Lachnospiraceae	Clostridium_bolteae
OTU1673	0	0	0	0	1	0	14	1	0	1	2	1	Bacteria	no_rank_Bacteria	Cyanobacteria	no_rank_Cyanobacteria	no_rank_Cyanobacteria	no_rank_Cyanobacteria	no_rank_Cyanobacteria	4C0d-2_uncultured_bacterium
OTU1674	0	0	0	0	1	0	10	0	1	3	5	0	Bacteria	no_rank_Bacteria	Cyanobacteria	no_rank_Cyanobacteria	no_rank_Cyanobacteria	no_rank_Cyanobacteria	no_rank_Cyanobacteria	4C0d-2_uncultured_bacterium
OTU1675	0	0	0	5	4	1	0	1	0	0	0	0	Bacteria	no_rank_Bacteria	Firmicutes	Clostridia	Clostridiales	no_rank_Clostridiales	no_rank_Clostridiales	Family_XIII_Incertae_Sedis_uncultured_uncultured_bacterium
OTU1676	0	2	5	4	3	1	1	0	0	3	0	0	Bacteria	no_rank_Bacteria	Firmicutes	Clostridia	Clostridiales	Peptococcaceae	no_rank_Peptococcaceae	Peptococcaceae_uncultured_uncultured_bacterium
OTU1677	0	2	2	11	0	5	0	0	0	0	0	0	Bacteria	no_rank_Bacteria	Tenericutes	Mollicutes	no_rank_Mollicutes	no_rank_Mollicutes	no_rank_Mollicutes	uncultured_Lachnospiraceae_bacterium
OTU1678	0	0	14	0	0	0	3	0	0	3	0	0	Bacteria	no_rank_Bacteria	Firmicutes	Clostridia	Clostridiales	Lachnospiraceae	Blautia	Ruminococcus_sp._WAL_17306
OTU1679	0	0	10	0	1	0	1	0	2	2	3	0	Bacteria	no_rank_Bacteria	Firmicutes	Clostridia	Clostridiales	Lachnospiraceae	Marvinbryantia	Marvinbryantia_uncultured_bacterium
OTU1680	0	0	0	0	0	0	0	0	0	0	0	0	Bacteria	no_rank_Bacteria	Bacteroidetes	Bacteroidia	Bacteroidales	no_rank_Bacteroidales	no_rank_Bacteroidales	S24-7_uncultured_bacterium
OTU1681	0	0	0	0	0	0	1	3	0	1	2	3	Bacteria	no_rank_Bacteria	Bacteroidetes	Bacteroidia	Bacteroidales	Porphyromonadaceae	Parabacteroides	unclassified_Parabacteroides
OTU1682	0	0	0	0	0	8	0	0	11	1	0	0	Bacteria	no_rank_Bacteria	Firmicutes	Clostridia	Clostridiales	Lachnospiraceae	no_rank_Lachnospiraceae	Clostridium_sp._Culture-41
OTU1683	0	0	0	0	0	0	0	0	4	0	16	0	Bacteria	no_rank_Bacteria	Firmicutes	Clostridia	Clostridiales	Ruminococcaceae	no_rank_Ruminococcaceae	Clostridium_sp._Culture_Jar-17
OTU1684	0	0	9	0	0	0	8	0	0	2	1	0	Bacteria	no_rank_Bacteria	Firmicutes	Clostridia	Clostridiales	Lachnospiraceae	Blautia	Blautia_uncultured_Ruminococcus_sp.
OTU1685	0	0	3	0	0	0	0	3	0	0	0	14	Bacteria	no_rank_Bacteria	Firmicutes	Clostridia	Clostridiales	Lachnospiraceae	Blautia	unclassified_Blautia
OTU1686	3	1	1	0	5	6	0	0	0	0	1	1	Bacteria	no_rank_Bacteria	Firmicutes	Clostridia	Clostridiales	no_rank_Clostridiales	no_rank_Clostridiales	Family_XIII_Incertae_Sedis_Incertae_Sedis_uncultured_bacterium
OTU1687	3	9	5	2	0	0	0	0	0	0	0	0	Bacteria	no_rank_Bacteria	Tenericutes	Mollicutes	no_rank_Mollicutes	no_rank_Mollicutes	no_rank_Mollicutes	RF9_uncultured_bacterium
OTU1688	0	0	0	4	0	0	0	0	14	0	0	1	Bacteria	no_rank_Bacteria	Firmicutes	Clostridia	Clostridiales	Lachnospiraceae	no_rank_Lachnospiraceae	Lachnospiraceae_uncultured_uncultured_bacterium
OTU1689	0	0	0	0	0	0	0	0	0	8	0	11	Bacteria	no_rank_Bacteria	Bacteroidetes	Bacteroidia	Bacteroidales	no_rank_Bacteroidales	no_rank_Bacteroidales	S24-7_uncultured_bacterium
OTU1690	2	4	2	2	3	4	1	0	0	0	0	0	Bacteria	no_rank_Bacteria	Firmicutes	Clostridia	Clostridiales	Lachnospiraceae	no_rank_Lachnospiraceae	Lachnospiraceae_uncultured_uncultured_bacterium
OTU1691	0	0	0	19	0	0	0	0	0	0	0	0	Bacteria	no_rank_Bacteria	Firmicutes	Clostridia	Clostridiales	Lachnospiraceae	no_rank_Lachnospiraceae	Lachnospiraceae_uncultured_uncultured_bacterium
OTU1692	0	9	7	0	1	2	0	0	0	0	0	0	Bacteria	no_rank_Bacteria	Firmicutes	Bacilli	Lactobacillales	Lactobacillaceae	Lactobacillus	Lactobacillus_johnsonii
OTU1693	0	0	0	0	0	0	0	0	0	0	0	0	Bacteria	no_rank_Bacteria	Firmicutes	Clostridia	Clostridiales	Lachnospiraceae	Blautia	Blautia_uncultured_bacterium
OTU1694	0	0	0	0	0	0	0	10	0	0	0	0	Bacteria	no_rank_Bacteria	Firmicutes	Clostridia	Clostridiales	Ruminococcaceae	no_rank_Ruminococcaceae	Subdoligranulum_sp._4_3_54A2FAA
OTU1695	0	5	2	1	0	0	3	0	0	3	2	0	Bacteria	no_rank_Bacteria	Firmicutes	Erysipelotrichi	Erysipelotrichales	Erysipelotrichaceae	Allobaculum	Allobaculum_uncultured_Mollicutes_bacterium
OTU1696	0	4	0	6	2	3	0	0	3	1	0	0	Bacteria	no_rank_Bacteria	Tenericutes	Mollicutes	no_rank_Mollicutes	no_rank_Mollicutes	no_rank_Mollicutes	uncultured_Paenibacillaceae_bacterium
OTU1697	0	0	0	0	0	0	0	0	0	0	0	0	Bacteria	no_rank_Bacteria	Bacteroidetes	Bacteroidia	Bacteroidales	Prevotellaceae	no_rank_Prevotellaceae	Prevotella_sp._Smarlab_121567
OTU1698	0	0	0	0	0	0	0	0	0	0	0	0	Bacteria	no_rank_Bacteria	Bacteroidetes	Bacteroidia	Bacteroidales	Rikenellaceae	no_rank_Rikenellaceae	RC9_gut_group_uncultured_Bacteroidales_bacterium
OTU1699	4	5	0	0	3	3	0	0	4	0	0	0	Bacteria	no_rank_Bacteria	Firmicutes	Clostridia	Clostridiales	Ruminococcaceae	Ruminococcus	rumen_bacterium_NK3A76
OTU1700	0	0	12	0	0	0	1	0	0	6	0	0	Bacteria	no_rank_Bacteria	Firmicutes	Clostridia	Clostridiales	Lachnospiraceae	Blautia	Ruminococcus_sp._WAL_17306
OTU1701	0	0	0	0	0	0	0	0	0	0	0	16	Bacteria	no_rank_Bacteria	Bacteroidetes	Bacteroidia	Bacteroidales	no_rank_Bacteroidales	no_rank_Bacteroidales	S24-7_uncultured_bacterium
OTU1702	0	0	0	0	0	3	0	0	16	0	0	0	Bacteria	no_rank_Bacteria	Tenericutes	Mollicutes	no_rank_Mollicutes	no_rank_Mollicutes	no_rank_Mollicutes	RF9_uncultured_Firmicutes_bacterium
OTU1703	3	1	0	0	6	1	3	0	1	2	0	0	Bacteria	no_rank_Bacteria	Firmicutes	Clostridia	Clostridiales	Ruminococcaceae	no_rank_Ruminococcaceae	uncultured_rumen_bacterium_4C0d-9
OTU1704	0	0	0	0	0	0	0	15	0	0	0	0	Bacteria	no_rank_Bacteria	Firmicutes	Clostridia	Clostridiales	Ruminococcaceae	no_rank_Ruminococcaceae	Subdoligranulum_sp._4_3_54A2FAA
OTU1705	0	0	0	0	0	0	9	0	9	0	0	0	Bacteria	no_rank_Bacteria	Firmicutes	Clostridia	Clostridiales	Ruminococcaceae	no_rank_Ruminococcaceae	Ruminococcaceae_Incertae_Sedis_uncultured_bacterium
OTU1706	0	9	1	3	1	4	0	1	0	0	0	0	Bacteria	no_rank_Bacteria	Firmicutes	Bacilli	Lactobacillales	Lactobacillaceae	Lactobacillus	Lactobacillus_uncultured_bacterium
OTU1707	0	0	0	9	1	4	0	0	0	2	1	0	Bacteria	no_rank_Bacteria	Firmicutes	Clostridia	Clostridiales	Christensenellaceae	no_rank_Christensenellaceae	Christensenellaceae_uncultured_uncultured_bacterium
OTU1708	0	0	0	0	0	0	0	0	0	0	0	0	Bacteria	no_rank_Bacteria	Firmicutes	Bacilli	Lactobacillales	Enterococcaceae	Enterococcus	Enterococcus_Enterococcus_gallinarum
OTU1709	0	0	0	0	0	0	0	10	0	0	0	2	Bacteria	no_rank_Bacteria	Bacteroidetes	Bacteroidia	Bacteroidales	Bacteroidaceae	Bacteroides	Bacteroides_eggerthii
OTU1710	2	0	0	11	0	4	0	0	0	0	0	0	Bacteria	no_rank_Bacteria	Firmicutes	Clostridia	Clostridiales	Ruminococcaceae	no_rank_Ruminococcaceae	unidentified_rumen_bacterium_12-110
OTU1711	0	0	0	0	0	0	0	15	0	0	0	0	Bacteria	no_rank_Bacteria	Firmicutes	Clostridia	Clostridiales	Lachnospiraceae	no_rank_Lachnospiraceae	Clostridium_bolteae
OTU1712	1	2	0	2	5	2	1	0	1	1	0	1	Bacteria	no_rank_Bacteria	Bacteroidetes	Bacteroidia	Bacteroidales	no_rank_Bacteroidales	no_rank_Bacteroidales	S24-7_uncultured_bacterium
OTU1713	0	0	0	3	0	15	0	0	0	0	0	0	Bacteria	no_rank_Bacteria	Firmicutes	Clostridia	Clostridiales	Lachnospiraceae	no_rank_Lachnospiraceae	Clostridium_sp._Clone-17
OTU1714	0	0	0	0	0	19	0	0	0	0	0	0	Bacteria	no_rank_Bacteria	Tenericutes	Mollicutes	no_rank_Mollicutes	no_rank_Mollicutes	no_rank_Mollicutes	RF9_uncultured_bacterium
OTU1715	0	0	1	0	0	0	0	4	0	0	0	14	Bacteria	no_rank_Bacteria	Firmicutes	Clostridia	Clostridiales	Lachnospiraceae	Blautia	Blautia_glucerasea
OTU1716	0	0	0	0	0	0	1	5	0	0	0	0	Bacteria	no_rank_Bacteria	Bacteroidetes	Bacteroidia	Bacteroidales	Bacteroidaceae	Bacteroides	Bacteroides_eggerthii
OTU1717	0	0	0	0	0	0	0	9	0	0	0	0	Bacteria	no_rank_Bacteria	Firmicutes	Clostridia	Clostridiales	Lachnospiraceae	no_rank_Lachnospiraceae	Clostridium_bolteae
OTU1718	0	3	1	4	0	10	0	1	0	0	0	0	Bacteria	no_rank_Bacteria	Firmicutes	Bacilli	Lactobacillales	Lactobacillaceae	Lactobacillus	Lactobacillus_prophage_Lj928
OTU1719	0	0	0	0	0	0	0	0	19	0	0	0	Bacteria	no_rank_Bacteria	Firmicutes	Clostridia	Clostridiales	Ruminococcaceae	no_rank_Ruminococcaceae	Clostridium_sp._Clone-3
OTU1720	1	0	0	4	14	0	0	0	0	0	0	0	Bacteria	no_rank_Bacteria	Firmicutes	Clostridia	Clostridiales	Ruminococcaceae	no_rank_Ruminococcaceae	Clostridium_sp._Culture-23
OTU1721	0	0	0	0	1	3	0	0	0	0	0	0	Bacteria	no_rank_Bacteria	Bacteroidetes	Bacteroidia	Bacteroidales	no_rank_Bacteroidales	no_rank_Bacteroidales	S24-7_uncultured_bacterium
OTU1722	0	0	0	1	0	0	1	0	1	0	7	9	Bacteria	no_rank_Bacteria	Firmicutes	Clostridia	Clostridiales	Lachnospiraceae	no_rank_Lachnospiraceae	Lachnospiraceae_uncultured_uncultured_bacterium
OTU1723	0	9	0	4	0	5	0	0	1	0	0	0	Bacteria	no_rank_Bacteria	Firmicutes	Bacilli	Lactobacillales	Lactobacillaceae	Lactobacillus	Lactobacillus_johnsonii
OTU1724	0	0	0	0	1	0	11	0	1	6	0	0	Bacteria	no_rank_Bacteria	Firmicutes	Clostridia	Clostridiales	Lachnospiraceae	Blautia	Blautia_uncultured_bacterium
OTU1725	1	16	2	0	0	0	0	0	0	0	0	0	Bacteria	no_rank_Bacteria	Firmicutes	Bacilli	Lactobacillales	Lactobacillaceae	Lactobacillus	unclassified_Lactobacillus
OTU1726	0	0	3	0	0	0	0	4	0	0	0	9	Bacteria	no_rank_Bacteria	Firmicutes	Clostridia	Clostridiales	Lachnospiraceae	Blautia	Blautia_uncultured_bacterium
OTU1727	0	0	0	0	0	0	0	0	0	0	14	0	Bacteria	no_rank_Bacteria	Firmicutes	Clostridia	Clostridiales	Ruminococcaceae	Papillibacter	Papillibacter_uncultured_bacterium
OTU1728	3	0	0	0	0	0	0	0	3	0	9	0	Bacteria	no_rank_Bacteria	Firmicutes	Clostridia	Clostridiales	Ruminococcaceae	Oscillibacter	Oscillibacter_uncultured_bacterium
OTU1729	16	0	1	2	0	0	0	0	0	0	0	0	Bacteria	no_rank_Bacteria	Firmicutes	Clostridia	Clostridiales	Ruminococcaceae	no_rank_Ruminococcaceae	Eubacterium_coprostanoligenes
OTU1730	1	0	1	0	5	0	3	0	1	4	4	0	Bacteria	no_rank_Bacteria	Firmicutes	Clostridia	Clostridiales	Ruminococcaceae	no_rank_Ruminococcaceae	Ruminococcaceae_Incertae_Sedis_uncultured_bacterium
OTU1731	0	0	0	0	0	0	0	0	0	0	0	0	Bacteria	no_rank_Bacteria	Bacteroidetes	Bacteroidia	Bacteroidales	Prevotellaceae	no_rank_Prevotellaceae	Prevotellaceae_uncultured_uncultured_bacterium
OTU1732	0	0	1	0	0	0	16	0	1	0	0	0	Bacteria	no_rank_Bacteria	Firmicutes	Clostridia	Clostridiales	Lachnospiraceae	no_rank_Lachnospiraceae	Eubacterium_ventriosum
OTU1733	0	0	0	0	0	0	2	1	0	0	0	3	Bacteria	no_rank_Bacteria	Bacteroidetes	Bacteroidia	Bacteroidales	Porphyromonadaceae	Parabacteroides	unclassified_Parabacteroides
OTU1734	3	2	3	6	0	0	0	0	0	0	0	0	Bacteria	no_rank_Bacteria	Tenericutes	Mollicutes	no_rank_Mollicutes	no_rank_Mollicutes	no_rank_Mollicutes	RF9_uncultured_bacterium
OTU1735	1	1	0	0	1	3	0	0	6	2	2	0	Bacteria	no_rank_Bacteria	Firmicutes	Clostridia	Clostridiales	Ruminococcaceae	no_rank_Ruminococcaceae	Ruminococcaceae_uncultured_uncultured_bacterium
OTU1736	0	0	5	0	0	0	5	0	2	4	0	2	Bacteria	no_rank_Bacteria	Firmicutes	Clostridia	Clostridiales	Lachnospiraceae	Blautia	unclassified_Blautia
OTU1737	0	0	0	0	0	0	0	0	0	18	0	0	Bacteria	no_rank_Bacteria	Bacteroidetes	Bacteroidia	Bacteroidales	no_rank_Bacteroidales	no_rank_Bacteroidales	S24-7_uncultured_bacterium
OTU1738	0	0	0	0	0	0	0	16	0	0	0	0	Bacteria	no_rank_Bacteria	Firmicutes	Clostridia	Clostridiales	Lachnospiraceae	no_rank_Lachnospiraceae	Clostridium_bolteae
OTU1739	0	0	1	0	0	0	3	0	0	4	5	0	Bacteria	no_rank_Bacteria	Firmicutes	Clostridia	Clostridiales	Lachnospiraceae	unclassified_Lachnospiraceae	unclassified_Lachnospiraceae
OTU1740	0	3	14	0	0	0	0	0	1	0	0	0	Bacteria	no_rank_Bacteria	Firmicutes	Bacilli	Lactobacillales	Lactobacillaceae	Lactobacillus	Lactobacillus_murinus
OTU1741	0	0	0	0	0	0	0	6	0	0	0	0	Bacteria	no_rank_Bacteria	Bacteroidetes	Bacteroidia	Bacteroidales	Bacteroidaceae	Bacteroides	Bacteroides_eggerthii
OTU1742	2	10	2	0	0	4	0	0	0	0	0	0	Bacteria	no_rank_Bacteria	Firmicutes	Bacilli	Lactobacillales	Lactobacillaceae	Lactobacillus	Lactobacillus_mouse_gut_metagenome
OTU1743	0	0	8	0	0	1	8	0	0	0	0	0	Bacteria	no_rank_Bacteria	Firmicutes	Erysipelotrichi	Erysipelotrichales	Erysipelotrichaceae	Allobaculum	Allobaculum_stercoricanis
OTU1744	0	0	8	0	0	0	0	0	0	0	0	2	Bacteria	no_rank_Bacteria	Firmicutes	Clostridia	Clostridiales	Lachnospiraceae	Blautia	Blautia_uncultured_bacterium
OTU1745	0	0	0	0	0	0	0	0	0	0	18	0	Bacteria	no_rank_Bacteria	Firmicutes	Clostridia	Clostridiales	Ruminococcaceae	no_rank_Ruminococcaceae	Clostridium_sp._Clone-3
OTU1746	0	0	0	0	17	0	0	0	1	0	0	0	Bacteria	no_rank_Bacteria	Firmicutes	Clostridia	Clostridiales	Lachnospiraceae	no_rank_Lachnospiraceae	Lachnospiraceae_uncultured_uncultured_bacterium
OTU1747	0	0	10	0	0	0	2	0	0	4	1	1	Bacteria	no_rank_Bacteria	Firmicutes	Clostridia	Clostridiales	Lachnospiraceae	Blautia	Blautia_uncultured_bacterium
OTU1748	0	0	0	0	0	0	0	18	0	0	0	0	Bacteria	no_rank_Bacteria	Bacteroidetes	Bacteroidia	Bacteroidales	Bacteroidaceae	Bacteroides	Bacteroides_intestinalis
OTU1749	0	0	0	0	0	0	4	7	0	2	1	2	Bacteria	no_rank_Bacteria	Bacteroidetes	Bacteroidia	Bacteroidales	Bacteroidaceae	Bacteroides	Bacteroides_eggerthii
OTU1750	0	0	0	0	0	0	1	12	0	0	0	0	Bacteria	no_rank_Bacteria	Bacteroidetes	Bacteroidia	Bacteroidales	Bacteroidaceae	Bacteroides	Bacteroides_uniformis
OTU1751	2	6	0	0	7	0	0	0	0	0	0	1	Bacteria	no_rank_Bacteria	Bacteroidetes	Bacteroidia	Bacteroidales	no_rank_Bacteroidales	no_rank_Bacteroidales	S24-7_uncultured_bacterium
OTU1752	0	0	0	0	0	0	3	5	0	1	4	2	Bacteria	no_rank_Bacteria	Bacteroidetes	Bacteroidia	Bacteroidales	Porphyromonadaceae	Parabacteroides	Parabacteroides_uncultured_organism
OTU1753	8	3	0	0	0	3	1	0	0	3	0	0	Bacteria	no_rank_Bacteria	Bacteroidetes	Bacteroidia	Bacteroidales	no_rank_Bacteroidales	no_rank_Bacteroidales	S24-7_uncultured_bacterium
OTU1754	1	0	5	11	1	0	0	0	0	0	0	0	Bacteria	no_rank_Bacteria	Firmicutes	Clostridia	Clostridiales	Ruminococcaceae	no_rank_Ruminococcaceae	unidentified_rumen_bacterium_12-110
OTU1755	1	3	1	0	1	0	0	0	0	1	0	0	Bacteria	no_rank_Bacteria	Bacteroidetes	Bacteroidia	Bacteroidales	no_rank_Bacteroidales	no_rank_Bacteroidales	S24-7_uncultured_bacterium
OTU1756	6	3	0	3	1	1	1	0	0	2	0	0	Bacteria	no_rank_Bacteria	Bacteroidetes	Bacteroidia	Bacteroidales	no_rank_Bacteroidales	no_rank_Bacteroidales	Gram-negative_bacterium_cL10-2b-4
OTU1757	1	1	0	0	0	0	2	0	1	1	8	2	Bacteria	no_rank_Bacteria	Firmicutes	Clostridia	Clostridiales	Ruminococcaceae	no_rank_Ruminococcaceae	Ruminococcaceae_Incertae_Sedis_uncultured_bacterium
OTU1758	0	0	0	2	6	9	0	0	0	0	1	0	Bacteria	no_rank_Bacteria	Bacteroidetes	Bacteroidia	Bacteroidales	no_rank_Bacteroidales	no_rank_Bacteroidales	S24-7_uncultured_bacterium
OTU1759	0	15	1	2	0	0	0	0	0	0	0	0	Bacteria	no_rank_Bacteria	Firmicutes	Bacilli	Lactobacillales	Lactobacillaceae	Lactobacillus	Lactobacillus_johnsonii
OTU1760	4	6	0	1	2	3	0	0	0	0	0	2	Bacteria	no_rank_Bacteria	Bacteroidetes	Bacteroidia	Bacteroidales	no_rank_Bacteroidales	no_rank_Bacteroidales	S24-7_uncultured_bacterium
OTU1761	0	0	4	0	0	0	3	0	0	0	4	0	Bacteria	no_rank_Bacteria	Firmicutes	Erysipelotrichi	Erysipelotrichales	Erysipelotrichaceae	Allobaculum	Allobaculum_stercoricanis
OTU1762	0	0	1	0	0	1	0	1	0	1	0	13	Bacteria	no_rank_Bacteria	Firmicutes	Clostridia	Clostridiales	Lachnospiraceae	Blautia	Blautia_uncultured_bacterium
OTU1763	0	0	0	2	0	0	0	0	1	2	8	4	Bacteria	no_rank_Bacteria	Firmicutes	Clostridia	Clostridiales	Lachnospiraceae	no_rank_Lachnospiraceae	Lachnospiraceae_Incertae_Sedis_uncultured_bacterium
OTU1764	0	0	1	0	0	0	1	0	15	1	0	0	Bacteria	no_rank_Bacteria	Firmicutes	Clostridia	Clostridiales	Lachnospiraceae	Roseburia	Roseburia_uncultured_bacterium
OTU1765	0	0	0	5	0	4	1	0	4	0	4	0	Bacteria	no_rank_Bacteria	Firmicutes	Clostridia	Clostridiales	Lachnospiraceae	Anaerosporobacter	Anaerosporobacter_uncultured_bacterium
OTU1766	0	0	0	0	0	0	1	0	0	0	1	0	Bacteria	no_rank_Bacteria	Firmicutes	Clostridia	Clostridiales	Lachnospiraceae	Marvinbryantia	Marvinbryantia_uncultured_bacterium
OTU1767	0	3	11	0	1	1	0	0	2	0	0	0	Bacteria	no_rank_Bacteria	Firmicutes	Bacilli	Lactobacillales	Lactobacillaceae	Lactobacillus	Lactobacillus_murinus
OTU1768	1	0	0	1	1	2	0	0	3	0	0	6	Bacteria	no_rank_Bacteria	Firmicutes	Clostridia	Clostridiales	Ruminococcaceae	unclassified_Ruminococcaceae	unclassified_Ruminococcaceae
OTU1769	3	2	4	2	6	1	0	0	0	0	0	0	Bacteria	no_rank_Bacteria	Firmicutes	Clostridia	Clostridiales	Ruminococcaceae	no_rank_Ruminococcaceae	unidentified_rumen_bacterium_12-124
OTU1770	0	0	0	0	0	0	8	5	0	2	1	1	Bacteria	no_rank_Bacteria	Cyanobacteria	no_rank_Cyanobacteria	no_rank_Cyanobacteria	no_rank_Cyanobacteria	no_rank_Cyanobacteria	4C0d-2_uncultured_bacterium
OTU1771	0	0	0	0	0	0	4	0	0	0	0	0	Bacteria	no_rank_Bacteria	Firmicutes	Clostridia	Clostridiales	Lachnospiraceae	no_rank_Lachnospiraceae	Lachnospiraceae_Incertae_Sedis_uncultured_bacterium
OTU1772	0	0	0	0	0	0	0	0	0	0	0	11	Bacteria	no_rank_Bacteria	Firmicutes	Clostridia	Clostridiales	Lachnospiraceae	Blautia	Blautia_uncultured_bacterium
OTU1773	0	0	5	0	0	0	6	0	0	7	0	0	Bacteria	no_rank_Bacteria	Firmicutes	Clostridia	Clostridiales	Ruminococcaceae	no_rank_Ruminococcaceae	Ruminococcaceae_uncultured_uncultured_bacterium
OTU1774	0	0	0	0	0	0	2	3	1	4	1	3	Bacteria	no_rank_Bacteria	Firmicutes	Clostridia	Clostridiales	Veillonellaceae	Phascolarctobacterium	Phascolarctobacterium_uncultured_bacterium
OTU1775	3	0	1	0	3	3	0	8	0	0	0	0	Bacteria	no_rank_Bacteria	Firmicutes	Bacilli	Lactobacillales	Lactobacillaceae	Lactobacillus	Lactobacillus_prophage_Lj928
OTU1776	0	2	0	1	0	0	1	0	12	0	0	0	Bacteria	no_rank_Bacteria	Firmicutes	Clostridia	Clostridiales	Lachnospiraceae	no_rank_Lachnospiraceae	Clostridium_sp._Clone-7
OTU1777	1	0	0	0	12	0	0	0	5	0	0	0	Bacteria	no_rank_Bacteria	Tenericutes	Mollicutes	no_rank_Mollicutes	no_rank_Mollicutes	no_rank_Mollicutes	uncultured_Erysipelotrichaceae_bacterium
OTU1778	3	6	0	0	0	0	0	1	2	3	0	0	Bacteria	no_rank_Bacteria	Firmicutes	Clostridia	Clostridiales	Christensenellaceae	no_rank_Christensenellaceae	Christensenellaceae_uncultured_uncultured_bacterium
OTU1779	0	1	0	3	0	2	0	0	11	1	0	0	Bacteria	no_rank_Bacteria	Firmicutes	Clostridia	Clostridiales	Ruminococcaceae	no_rank_Ruminococcaceae	Ruminococcaceae_uncultured_uncultured_bacterium
OTU1780	0	1	4	8	4	1	0	0	0	0	0	0	Bacteria	no_rank_Bacteria	no_rank_Bacteria	no_rank_Bacteria	no_rank_Bacteria	no_rank_Bacteria	no_rank_Bacteria	Candidate_division_TM7_uncultured_rumen_bacterium
OTU1781	0	0	0	10	1	7	0	0	0	0	0	0	Bacteria	no_rank_Bacteria	Firmicutes	Clostridia	Clostridiales	Lachnospiraceae	no_rank_Lachnospiraceae	Lachnospiraceae_uncultured_uncultured_bacterium
OTU1782	1	0	0	0	1	0	0	0	0	0	13	0	Bacteria	no_rank_Bacteria	Firmicutes	Clostridia	Clostridiales	Ruminococcaceae	no_rank_Ruminococcaceae	bacterium_ASF500
OTU1783	0	0	0	2	4	5	0	0	5	1	0	0	Bacteria	no_rank_Bacteria	Firmicutes	Clostridia	Clostridiales	Lachnospiraceae	no_rank_Lachnospiraceae	Clostridium_sp._ASF502
OTU1784	0	0	0	0	0	0	0	0	0	0	0	0	Bacteria	no_rank_Bacteria	Firmicutes	Bacilli	Lactobacillales	Enterococcaceae	Enterococcus	Enterococcus_avium
OTU1785	1	0	0	9	0	4	0	0	2	0	2	0	Bacteria	no_rank_Bacteria	Firmicutes	Clostridia	Clostridiales	Lachnospiraceae	no_rank_Lachnospiraceae	Lachnospiraceae_uncultured_uncultured_bacterium
OTU1786	4	0	3	1	2	0	0	0	8	0	0	0	Bacteria	no_rank_Bacteria	Firmicutes	Clostridia	Clostridiales	Ruminococcaceae	no_rank_Ruminococcaceae	Ruminococcaceae_uncultured_uncultured_rumen_bacterium
OTU1787	0	0	0	0	0	0	0	4	0	0	0	0	Bacteria	no_rank_Bacteria	Bacteroidetes	Bacteroidia	Bacteroidales	Bacteroidaceae	Bacteroides	Bacteroides_human_gut_metagenome
OTU1788	1	0	0	0	0	0	9	3	2	1	1	0	Bacteria	no_rank_Bacteria	Firmicutes	Clostridia	Clostridiales	Lachnospiraceae	no_rank_Lachnospiraceae	Lachnospiraceae_Incertae_Sedis_uncultured_bacterium
OTU1789	3	0	0	0	15	0	0	0	0	0	0	0	Bacteria	no_rank_Bacteria	Firmicutes	Clostridia	Clostridiales	Lachnospiraceae	no_rank_Lachnospiraceae	Lachnospiraceae_uncultured_uncultured_bacterium
OTU1790	1	0	1	8	3	2	0	0	1	1	1	0	Bacteria	no_rank_Bacteria	Firmicutes	Clostridia	Clostridiales	Christensenellaceae	no_rank_Christensenellaceae	Christensenellaceae_uncultured_uncultured_bacterium
OTU1791	1	0	1	1	10	1	1	0	0	1	1	0	Bacteria	no_rank_Bacteria	Firmicutes	Clostridia	Clostridiales	Ruminococcaceae	unclassified_Ruminococcaceae	unclassified_Ruminococcaceae
OTU1792	11	1	0	5	0	0	0	0	0	0	0	0	Bacteria	no_rank_Bacteria	Bacteroidetes	Bacteroidia	Bacteroidales	no_rank_Bacteroidales	no_rank_Bacteroidales	S24-7_uncultured_bacterium
OTU1793	1	0	0	2	0	1	8	0	2	0	3	0	Bacteria	no_rank_Bacteria	Firmicutes	Clostridia	Clostridiales	Ruminococcaceae	no_rank_Ruminococcaceae	Ruminococcaceae_uncultured_uncultured_bacterium
OTU1794	0	0	1	2	11	0	0	0	1	2	0	0	Bacteria	no_rank_Bacteria	Firmicutes	Clostridia	Clostridiales	Ruminococcaceae	no_rank_Ruminococcaceae	uncultured_bacterium_adhufec108
OTU1795	1	0	3	1	1	1	1	0	3	2	1	2	Bacteria	no_rank_Bacteria	Firmicutes	Clostridia	Clostridiales	Ruminococcaceae	no_rank_Ruminococcaceae	Ruminococcaceae_uncultured_uncultured_bacterium
OTU1796	0	0	3	0	0	0	2	3	0	2	0	6	Bacteria	no_rank_Bacteria	Firmicutes	Clostridia	Clostridiales	Lachnospiraceae	Blautia	unclassified_Blautia
OTU1797	0	0	0	1	0	0	12	1	0	0	0	3	Bacteria	no_rank_Bacteria	Bacteroidetes	Bacteroidia	Bacteroidales	Prevotellaceae	no_rank_Prevotellaceae	Prevotellaceae_uncultured_uncultured_bacterium
OTU1798	10	0	0	3	0	0	0	0	1	1	2	0	Bacteria	no_rank_Bacteria	Firmicutes	Clostridia	Clostridiales	Lachnospiraceae	no_rank_Lachnospiraceae	Lachnospiraceae_uncultured_uncultured_bacterium
OTU1799	0	1	1	0	0	0	0	0	8	1	6	0	Bacteria	no_rank_Bacteria	Firmicutes	Clostridia	Clostridiales	Ruminococcaceae	no_rank_Ruminococcaceae	Ruminococcaceae_uncultured_uncultured_bacterium
OTU1800	0	13	0	3	0	0	0	1	0	0	0	0	Bacteria	no_rank_Bacteria	Firmicutes	Bacilli	Lactobacillales	Lactobacillaceae	Lactobacillus	Lactobacillus_uncultured_bacterium
OTU1801	0	0	16	0	0	0	1	0	0	0	0	0	Bacteria	no_rank_Bacteria	Firmicutes	Clostridia	Clostridiales	Ruminococcaceae	no_rank_Ruminococcaceae	uncultured_bacterium_adhufec108
OTU1802	0	0	0	0	0	0	0	5	0	0	0	0	Bacteria	no_rank_Bacteria	Bacteroidetes	Bacteroidia	Bacteroidales	Bacteroidaceae	Bacteroides	Bacteroides_uniformis
OTU1803	1	0	0	0	0	0	2	0	3	1	7	0	Bacteria	no_rank_Bacteria	Firmicutes	Clostridia	Clostridiales	Ruminococcaceae	Oscillibacter	Oscillibacter_uncultured_bacterium
OTU1804	1	0	1	5	4	0	1	0	1	0	1	0	Bacteria	no_rank_Bacteria	Firmicutes	Clostridia	Clostridiales	Lachnospiraceae	Roseburia	Roseburia_uncultured_bacterium
OTU1805	2	1	0	1	0	0	1	0	9	0	1	0	Bacteria	no_rank_Bacteria	Firmicutes	Clostridia	Clostridiales	Ruminococcaceae	Anaerotruncus	Anaerotruncus_uncultured_bacterium
OTU1806	1	1	0	0	0	0	4	0	0	2	0	0	Bacteria	no_rank_Bacteria	Bacteroidetes	Bacteroidia	Bacteroidales	no_rank_Bacteroidales	no_rank_Bacteroidales	ratAN060301C_uncultured_bacterium
OTU1807	0	0	0	0	0	0	0	0	0	0	0	8	Bacteria	no_rank_Bacteria	Firmicutes	Clostridia	Clostridiales	Lachnospiraceae	Blautia	Blautia_uncultured_bacterium
OTU1808	0	0	0	0	0	0	3	0	2	1	8	2	Bacteria	no_rank_Bacteria	Firmicutes	Clostridia	Clostridiales	Ruminococcaceae	Oscillibacter	Oscillibacter_uncultured_bacterium
OTU1809	0	0	0	0	0	0	0	0	0	0	0	0	Bacteria	no_rank_Bacteria	Firmicutes	Clostridia	Clostridiales	Lachnospiraceae	Blautia	Blautia_uncultured_bacterium
OTU1810	0	0	0	0	0	0	0	0	0	0	0	10	Bacteria	no_rank_Bacteria	Firmicutes	Clostridia	Clostridiales	Lachnospiraceae	Blautia	Blautia_coccoides
OTU1811	0	2	0	1	5	7	0	0	1	0	0	0	Bacteria	no_rank_Bacteria	Bacteroidetes	Bacteroidia	Bacteroidales	no_rank_Bacteroidales	no_rank_Bacteroidales	S24-7_uncultured_bacterium
OTU1812	0	0	0	0	0	0	0	0	0	0	0	0	Bacteria	no_rank_Bacteria	Bacteroidetes	Bacteroidia	Bacteroidales	Bacteroidaceae	Bacteroides	Bacteroides_eggerthii
OTU1813	0	0	0	0	1	1	0	1	1	0	0	0	Bacteria	no_rank_Bacteria	Bacteroidetes	Bacteroidia	Bacteroidales	Rikenellaceae	Alistipes	Alistipes_shahii
OTU1814	3	13	0	0	0	1	0	0	0	0	0	0	Bacteria	no_rank_Bacteria	Firmicutes	Clostridia	Clostridiales	Peptostreptococcaceae	no_rank_Peptostreptococcaceae	Peptostreptococcaceae_Incertae_Sedis_uncultured_rumen_bacterium
OTU1815	1	1	0	0	0	0	4	0	1	0	0	4	Bacteria	no_rank_Bacteria	Bacteroidetes	Bacteroidia	Bacteroidales	Bacteroidaceae	Bacteroides	Bacteroides_sartorii
OTU1816	0	0	0	0	0	0	0	2	0	0	0	0	Bacteria	no_rank_Bacteria	Bacteroidetes	Bacteroidia	Bacteroidales	Bacteroidaceae	Bacteroides	Bacteroides_uncultured_Bacteroidetes_bacterium
OTU1817	0	0	0	0	0	0	0	16	0	0	0	0	Bacteria	no_rank_Bacteria	Bacteroidetes	Bacteroidia	Bacteroidales	Bacteroidaceae	Bacteroides	Bacteroides_uniformis
OTU1818	0	1	4	0	0	0	0	1	0	0	1	0	Bacteria	no_rank_Bacteria	Firmicutes	Clostridia	Clostridiales	Lachnospiraceae	Blautia	Blautia_uncultured_bacterium
OTU1819	0	0	0	0	0	0	0	0	17	0	0	0	Bacteria	no_rank_Bacteria	Firmicutes	Clostridia	Clostridiales	Lachnospiraceae	no_rank_Lachnospiraceae	Lachnospiraceae_uncultured_uncultured_bacterium
OTU1820	7	1	2	0	5	1	0	0	0	1	0	0	Bacteria	no_rank_Bacteria	Firmicutes	Clostridia	Clostridiales	Ruminococcaceae	Ruminococcus	rumen_bacterium_NK4B29
OTU1821	5	10	1	0	0	0	0	0	0	0	0	0	Bacteria	no_rank_Bacteria	Firmicutes	Clostridia	Clostridiales	Peptostreptococcaceae	unclassified_Peptostreptococcaceae	unclassified_Peptostreptococcaceae
OTU1822	0	0	0	0	0	0	4	1	4	1	4	2	Bacteria	no_rank_Bacteria	Bacteroidetes	Bacteroidia	Bacteroidales	no_rank_Bacteroidales	no_rank_Bacteroidales	S24-7_uncultured_bacterium
OTU1823	0	0	6	0	5	0	0	0	0	2	2	0	Bacteria	no_rank_Bacteria	Firmicutes	Clostridia	Clostridiales	Christensenellaceae	no_rank_Christensenellaceae	Christensenellaceae_uncultured_uncultured_bacterium
OTU1824	0	0	0	0	0	0	0	0	0	2	13	1	Bacteria	no_rank_Bacteria	Proteobacteria	Epsilonproteobacteria	Campylobacterales	Helicobacteraceae	Helicobacter	Helicobacter_rodentium
OTU1825	0	1	0	1	2	10	0	0	0	2	0	0	Bacteria	no_rank_Bacteria	Bacteroidetes	Bacteroidia	Bacteroidales	no_rank_Bacteroidales	no_rank_Bacteroidales	S24-7_uncultured_bacterium
OTU1826	0	0	0	0	0	0	1	0	0	0	0	0	Bacteria	no_rank_Bacteria	Bacteroidetes	Bacteroidia	Bacteroidales	Bacteroidaceae	Bacteroides	Bacteroides_uniformis
OTU1827	0	0	0	0	0	11	0	0	6	0	0	0	Bacteria	no_rank_Bacteria	Tenericutes	Mollicutes	no_rank_Mollicutes	no_rank_Mollicutes	no_rank_Mollicutes	RF9_uncultured_rumen_bacterium
OTU1828	0	0	1	0	0	0	0	0	0	15	0	1	Bacteria	no_rank_Bacteria	Firmicutes	Clostridia	Clostridiales	Lachnospiraceae	Marvinbryantia	Marvinbryantia_uncultured_bacterium
OTU1829	0	0	0	0	0	0	0	2	0	1	0	0	Bacteria	no_rank_Bacteria	Bacteroidetes	Bacteroidia	Bacteroidales	Bacteroidaceae	Bacteroides	Bacteroides_thetaiotaomicron
OTU1830	0	0	0	0	14	1	0	0	1	0	0	0	Bacteria	no_rank_Bacteria	Firmicutes	Clostridia	Clostridiales	Lachnospiraceae	no_rank_Lachnospiraceae	Lachnospiraceae_uncultured_uncultured_bacterium
OTU1831	0	0	0	0	0	0	0	0	0	0	15	2	Bacteria	no_rank_Bacteria	Firmicutes	Clostridia	Clostridiales	Ruminococcaceae	no_rank_Ruminococcaceae	Flavonifractor_human_gut_metagenome
OTU1832	0	0	0	0	0	0	0	17	0	0	0	0	Bacteria	no_rank_Bacteria	Bacteroidetes	Bacteroidia	Bacteroidales	Bacteroidaceae	Bacteroides	unclassified_Bacteroides
OTU1833	0	0	0	0	0	0	6	1	5	4	1	0	Bacteria	no_rank_Bacteria	Bacteroidetes	Bacteroidia	Bacteroidales	no_rank_Bacteroidales	no_rank_Bacteroidales	S24-7_uncultured_bacterium
OTU1834	0	6	0	2	0	0	0	2	2	5	0	0	Bacteria	no_rank_Bacteria	Firmicutes	Erysipelotrichi	Erysipelotrichales	Erysipelotrichaceae	no_rank_Erysipelotrichaceae	Erysipelotrichaceae_uncultured_uncultured_bacterium
OTU1835	0	0	3	0	0	0	0	0	0	0	0	0	Bacteria	no_rank_Bacteria	Firmicutes	Clostridia	Clostridiales	Lachnospiraceae	Blautia	Blautia_uncultured_bacterium
OTU1836	2	0	2	10	0	3	0	0	0	0	0	0	Bacteria	no_rank_Bacteria	no_rank_Bacteria	no_rank_Bacteria	no_rank_Bacteria	no_rank_Bacteria	no_rank_Bacteria	Candidate_division_TM7_uncultured_rumen_bacterium
OTU1837	0	0	10	0	0	0	0	0	0	0	0	5	Bacteria	no_rank_Bacteria	Firmicutes	Clostridia	Clostridiales	Lachnospiraceae	Blautia	Blautia_uncultured_Ruminococcus_sp.
OTU1838	0	0	0	0	0	0	0	16	0	0	0	0	Bacteria	no_rank_Bacteria	Firmicutes	Clostridia	Clostridiales	Lachnospiraceae	no_rank_Lachnospiraceae	Clostridium_bolteae
OTU1839	6	0	0	1	0	0	0	0	1	2	0	0	Bacteria	no_rank_Bacteria	Firmicutes	Clostridia	Clostridiales	Ruminococcaceae	Subdoligranulum	bacterium_ic1395
OTU1840	0	0	1	0	1	0	0	2	0	0	0	10	Bacteria	no_rank_Bacteria	Firmicutes	Clostridia	Clostridiales	Lachnospiraceae	Blautia	Blautia_uncultured_bacterium
OTU1841	0	0	0	0	0	0	4	3	0	2	0	2	Bacteria	no_rank_Bacteria	Bacteroidetes	Bacteroidia	Bacteroidales	Bacteroidaceae	Bacteroides	Bacteroides_chinchillae
OTU1842	0	0	0	0	0	0	0	12	0	0	0	0	Bacteria	no_rank_Bacteria	Firmicutes	Clostridia	Clostridiales	Lachnospiraceae	no_rank_Lachnospiraceae	Clostridium_bolteae
OTU1843	0	1	0	0	0	0	3	0	0	0	0	6	Bacteria	no_rank_Bacteria	Bacteroidetes	Bacteroidia	Bacteroidales	Bacteroidaceae	Bacteroides	Bacteroides_sartorii
OTU1844	0	2	0	4	0	5	0	0	4	2	0	0	Bacteria	no_rank_Bacteria	Bacteroidetes	Bacteroidia	Bacteroidales	no_rank_Bacteroidales	no_rank_Bacteroidales	S24-7_uncultured_bacterium
OTU1845	0	0	2	0	0	0	0	0	0	0	0	0	Bacteria	no_rank_Bacteria	Firmicutes	Clostridia	Clostridiales	Lachnospiraceae	Blautia	Blautia_uncultured_bacterium
OTU1846	1	0	0	13	3	0	0	0	0	0	0	0	Bacteria	no_rank_Bacteria	Firmicutes	Clostridia	Clostridiales	Ruminococcaceae	no_rank_Ruminococcaceae	unidentified_rumen_bacterium_12-124
OTU1847	0	0	0	0	0	0	0	0	0	0	0	0	Bacteria	no_rank_Bacteria	Firmicutes	Clostridia	Clostridiales	Lachnospiraceae	no_rank_Lachnospiraceae	Lachnospiraceae_uncultured_uncultured_bacterium
OTU1848	0	0	0	0	0	0	4	0	4	9	0	0	Bacteria	no_rank_Bacteria	Bacteroidetes	Bacteroidia	Bacteroidales	no_rank_Bacteroidales	no_rank_Bacteroidales	S24-7_uncultured_bacterium
OTU1849	0	0	0	1	1	1	3	0	10	1	0	0	Bacteria	no_rank_Bacteria	Bacteroidetes	Bacteroidia	Bacteroidales	no_rank_Bacteroidales	no_rank_Bacteroidales	S24-7_uncultured_bacterium
OTU1850	0	0	17	0	0	0	0	0	0	0	0	0	Bacteria	no_rank_Bacteria	Firmicutes	Clostridia	Clostridiales	Ruminococcaceae	no_rank_Ruminococcaceae	unidentified_rumen_bacterium_RF10
OTU1851	1	0	5	0	1	1	6	0	0	3	0	0	Bacteria	no_rank_Bacteria	Firmicutes	Clostridia	Clostridiales	Ruminococcaceae	no_rank_Ruminococcaceae	uncultured_bacterium_adhufec108
OTU1852	0	0	0	0	0	0	0	0	0	0	0	15	Bacteria	no_rank_Bacteria	Firmicutes	Clostridia	Clostridiales	Lachnospiraceae	Blautia	Blautia_uncultured_bacterium
OTU1853	1	0	0	0	1	0	1	0	14	0	0	0	Bacteria	no_rank_Bacteria	Firmicutes	Clostridia	Clostridiales	Ruminococcaceae	no_rank_Ruminococcaceae	Ruminococcaceae_Incertae_Sedis_uncultured_bacterium
OTU1854	0	0	0	0	0	0	0	0	0	0	0	0	Bacteria	no_rank_Bacteria	Bacteroidetes	Bacteroidia	Bacteroidales	Bacteroidaceae	Bacteroides	unclassified_Bacteroides
OTU1855	0	0	0	0	0	0	3	9	0	4	0	0	Bacteria	no_rank_Bacteria	Firmicutes	Clostridia	Clostridiales	Lachnospiraceae	no_rank_Lachnospiraceae	Lachnospiraceae_Incertae_Sedis_uncultured_bacterium
OTU1856	2	1	1	3	2	0	3	0	2	1	1	0	Bacteria	no_rank_Bacteria	Firmicutes	Clostridia	Clostridiales	Ruminococcaceae	no_rank_Ruminococcaceae	Clostridium_sp._Culture_Jar-13
OTU1857	0	0	0	0	0	0	4	0	1	0	2	2	Bacteria	no_rank_Bacteria	Bacteroidetes	Bacteroidia	Bacteroidales	no_rank_Bacteroidales	no_rank_Bacteroidales	S24-7_uncultured_bacterium
OTU1858	0	0	2	8	0	0	1	0	0	0	0	3	Bacteria	no_rank_Bacteria	Firmicutes	Clostridia	Clostridiales	Lachnospiraceae	Blautia	Blautia_producta
OTU1859	0	0	0	0	0	0	1	1	0	0	0	4	Bacteria	no_rank_Bacteria	Firmicutes	Clostridia	Clostridiales	Lachnospiraceae	Blautia	Blautia_producta
OTU1860	0	0	0	1	1	14	0	0	0	0	0	0	Bacteria	no_rank_Bacteria	Firmicutes	Clostridia	Clostridiales	Ruminococcaceae	no_rank_Ruminococcaceae	uncultured_rumen_bacterium_5C0d-12
OTU1861	0	2	0	0	1	0	3	0	1	2	4	0	Bacteria	no_rank_Bacteria	Bacteroidetes	Bacteroidia	Bacteroidales	no_rank_Bacteroidales	no_rank_Bacteroidales	ratAN060301C_uncultured_bacterium
OTU1862	0	0	0	0	0	0	1	0	3	10	2	0	Bacteria	no_rank_Bacteria	Bacteroidetes	Bacteroidia	Bacteroidales	no_rank_Bacteroidales	no_rank_Bacteroidales	S24-7_uncultured_bacterium
OTU1863	0	2	3	4	1	1	3	0	0	2	0	0	Bacteria	no_rank_Bacteria	Firmicutes	Clostridia	Clostridiales	Ruminococcaceae	no_rank_Ruminococcaceae	Ruminococcaceae_uncultured_uncultured_bacterium
OTU1864	0	6	1	3	1	1	0	0	4	0	0	0	Bacteria	no_rank_Bacteria	Firmicutes	Bacilli	Lactobacillales	Lactobacillaceae	Lactobacillus	Lactobacillus_johnsonii
OTU1865	0	0	0	0	0	0	0	0	0	0	0	0	Bacteria	no_rank_Bacteria	Cyanobacteria	no_rank_Cyanobacteria	no_rank_Cyanobacteria	no_rank_Cyanobacteria	no_rank_Cyanobacteria	4C0d-2_uncultured_bacterium
OTU1866	0	1	0	1	1	13	0	0	0	0	0	0	Bacteria	no_rank_Bacteria	Firmicutes	Clostridia	Clostridiales	Lachnospiraceae	no_rank_Lachnospiraceae	Lachnospiraceae_uncultured_mouse_gut_metagenome
OTU1867	0	0	0	0	0	0	0	0	0	0	16	0	Bacteria	no_rank_Bacteria	Firmicutes	Clostridia	Clostridiales	Lachnospiraceae	no_rank_Lachnospiraceae	Lachnospiraceae_uncultured_uncultured_bacterium
OTU1868	1	0	0	0	2	12	0	0	1	0	0	0	Bacteria	no_rank_Bacteria	Firmicutes	Clostridia	Clostridiales	Lachnospiraceae	no_rank_Lachnospiraceae	Lachnospiraceae_uncultured_uncultured_bacterium
OTU1869	8	1	0	6	0	0	1	0	0	0	0	0	Bacteria	no_rank_Bacteria	Bacteroidetes	Bacteroidia	Bacteroidales	no_rank_Bacteroidales	no_rank_Bacteroidales	Gram-negative_bacterium_cL10-2b-4
OTU1870	0	0	0	1	6	0	0	0	0	0	0	0	Bacteria	no_rank_Bacteria	Firmicutes	Clostridia	Clostridiales	Lachnospiraceae	Roseburia	Roseburia_uncultured_Clostridiales_bacterium
OTU1871	0	6	0	0	0	0	0	8	2	0	0	0	Bacteria	no_rank_Bacteria	Bacteroidetes	Bacteroidia	Bacteroidales	no_rank_Bacteroidales	no_rank_Bacteroidales	S24-7_uncultured_bacterium
OTU1872	2	0	0	8	1	5	0	0	0	0	0	0	Bacteria	no_rank_Bacteria	Firmicutes	Clostridia	Clostridiales	Ruminococcaceae	unclassified_Ruminococcaceae	unclassified_Ruminococcaceae
OTU1873	0	0	0	0	7	0	0	0	0	0	0	0	Bacteria	no_rank_Bacteria	Firmicutes	Clostridia	Clostridiales	Lachnospiraceae	Anaerostipes	Anaerostipes_uncultured_bacterium
OTU1874	0	0	0	0	0	0	0	0	0	16	0	0	Bacteria	no_rank_Bacteria	Firmicutes	Clostridia	Clostridiales	Ruminococcaceae	Ruminococcus	Ruminococcus_flavefaciens
OTU1875	0	0	0	0	2	0	2	0	1	3	2	6	Bacteria	no_rank_Bacteria	Bacteroidetes	Bacteroidia	Bacteroidales	Prevotellaceae	Prevotella	Prevotella_sp._oral_clone_HF050
OTU1876	1	0	1	3	3	1	0	0	0	0	5	0	Bacteria	no_rank_Bacteria	Firmicutes	Clostridia	Clostridiales	Lachnospiraceae	Marvinbryantia	Marvinbryantia_uncultured_rumen_bacterium
OTU1877	0	0	0	0	0	0	0	14	0	0	0	0	Bacteria	no_rank_Bacteria	Bacteroidetes	Bacteroidia	Bacteroidales	Bacteroidaceae	Bacteroides	Bacteroides_human_gut_metagenome
OTU1878	0	0	0	0	0	0	7	2	0	1	1	2	Bacteria	no_rank_Bacteria	Firmicutes	Clostridia	Clostridiales	Christensenellaceae	no_rank_Christensenellaceae	Christensenellaceae_uncultured_uncultured_bacterium
OTU1879	0	0	0	0	0	0	0	14	0	0	0	0	Bacteria	no_rank_Bacteria	Firmicutes	Clostridia	Clostridiales	Lachnospiraceae	no_rank_Lachnospiraceae	Clostridium_clostridioforme
OTU1880	0	0	0	0	0	0	5	0	0	0	0	2	Bacteria	no_rank_Bacteria	Firmicutes	Clostridia	Clostridiales	Ruminococcaceae	Ruminococcus	Ruminococcus_uncultured_organism
OTU1881	3	3	1	0	0	0	0	0	0	0	0	0	Bacteria	no_rank_Bacteria	Firmicutes	Erysipelotrichi	Erysipelotrichales	Erysipelotrichaceae	Turicibacter	Turicibacter_uncultured_bacterium
OTU1882	0	1	0	0	3	7	0	0	0	0	1	0	Bacteria	no_rank_Bacteria	Firmicutes	Clostridia	Clostridiales	Lachnospiraceae	no_rank_Lachnospiraceae	Lachnospiraceae_Incertae_Sedis_uncultured_bacterium
OTU1883	0	0	0	0	0	0	3	2	0	4	1	2	Bacteria	no_rank_Bacteria	Bacteroidetes	Bacteroidia	Bacteroidales	Bacteroidaceae	Bacteroides	Bacteroides_chinchillae
OTU1884	3	3	0	1	2	4	1	0	1	0	0	1	Bacteria	no_rank_Bacteria	Bacteroidetes	Bacteroidia	Bacteroidales	no_rank_Bacteroidales	no_rank_Bacteroidales	S24-7_uncultured_bacterium
OTU1885	2	2	0	7	0	0	0	0	5	0	0	0	Bacteria	no_rank_Bacteria	Bacteroidetes	Bacteroidia	Bacteroidales	no_rank_Bacteroidales	no_rank_Bacteroidales	S24-7_uncultured_bacterium
OTU1886	0	0	0	0	0	0	1	0	0	9	0	6	Bacteria	no_rank_Bacteria	Firmicutes	Clostridia	Clostridiales	Lachnospiraceae	Blautia	Blautia_uncultured_Ruminococcus_sp.
OTU1887	0	0	0	0	0	0	0	2	0	0	0	0	Bacteria	no_rank_Bacteria	Bacteroidetes	Bacteroidia	Bacteroidales	Bacteroidaceae	Bacteroides	Bacteroides_sp._JCM_17103
OTU1888	0	2	2	3	0	9	0	0	0	0	0	0	Bacteria	no_rank_Bacteria	Firmicutes	Bacilli	Lactobacillales	Lactobacillaceae	Lactobacillus	Lactobacillus_johnsonii
OTU1889	0	0	16	0	0	0	0	0	0	0	0	0	Bacteria	no_rank_Bacteria	Firmicutes	Erysipelotrichi	Erysipelotrichales	Erysipelotrichaceae	Allobaculum	Allobaculum_stercoricanis
OTU1890	0	0	0	0	0	0	12	0	3	0	0	1	Bacteria	no_rank_Bacteria	Firmicutes	Clostridia	Clostridiales	Lachnospiraceae	no_rank_Lachnospiraceae	uncultured_bacterium_adhufec295
OTU1891	0	0	0	14	1	0	0	0	1	0	0	0	Bacteria	no_rank_Bacteria	Firmicutes	Clostridia	Clostridiales	Ruminococcaceae	no_rank_Ruminococcaceae	unidentified_rumen_bacterium_12-110
OTU1892	1	0	0	4	5	6	0	0	0	0	0	0	Bacteria	no_rank_Bacteria	Firmicutes	Clostridia	Clostridiales	Ruminococcaceae	Anaerotruncus	Anaerotruncus_uncultured_rumen_bacterium
OTU1893	0	0	11	0	1	0	0	0	0	1	0	1	Bacteria	no_rank_Bacteria	Firmicutes	Clostridia	Clostridiales	Lachnospiraceae	unclassified_Lachnospiraceae	unclassified_Lachnospiraceae
OTU1894	1	1	1	0	1	2	0	0	0	0	0	1	Bacteria	no_rank_Bacteria	Firmicutes	Clostridia	Clostridiales	Ruminococcaceae	no_rank_Ruminococcaceae	Ruminococcaceae_bacterium_D16
OTU1895	1	0	1	1	0	0	0	0	0	0	1	0	Bacteria	no_rank_Bacteria	Bacteroidetes	Bacteroidia	Bacteroidales	no_rank_Bacteroidales	no_rank_Bacteroidales	ratAN060301C_uncultured_bacterium
OTU1896	0	2	0	0	0	1	9	1	0	0	0	3	Bacteria	no_rank_Bacteria	Bacteroidetes	Bacteroidia	Bacteroidales	Prevotellaceae	no_rank_Prevotellaceae	Prevotellaceae_uncultured_uncultured_bacterium
OTU1897	0	2	0	0	0	0	4	1	0	0	2	0	Bacteria	no_rank_Bacteria	Bacteroidetes	Bacteroidia	Bacteroidales	no_rank_Bacteroidales	no_rank_Bacteroidales	ratAN060301C_uncultured_bacterium
OTU1898	0	4	5	0	1	0	0	0	6	0	0	0	Bacteria	no_rank_Bacteria	Firmicutes	Bacilli	Lactobacillales	Lactobacillaceae	Lactobacillus	Lactobacillus_murinus
OTU1899	7	2	0	0	0	0	2	0	1	3	0	0	Bacteria	no_rank_Bacteria	Firmicutes	Clostridia	Clostridiales	Ruminococcaceae	no_rank_Ruminococcaceae	Ruminococcaceae_uncultured_uncultured_bacterium
OTU1900	0	0	0	13	0	2	0	0	0	0	1	0	Bacteria	no_rank_Bacteria	Firmicutes	Clostridia	Clostridiales	Lachnospiraceae	no_rank_Lachnospiraceae	Lachnospiraceae_uncultured_uncultured_bacterium
OTU1901	0	0	0	1	1	13	0	0	0	0	1	0	Bacteria	no_rank_Bacteria	Firmicutes	Clostridia	Clostridiales	Lachnospiraceae	no_rank_Lachnospiraceae	Lachnospiraceae_uncultured_uncultured_bacterium
OTU1902	3	1	1	1	2	4	0	0	3	0	1	0	Bacteria	no_rank_Bacteria	Firmicutes	Clostridia	Clostridiales	Ruminococcaceae	no_rank_Ruminococcaceae	unidentified_rumen_bacterium_12-124
OTU1903	0	0	0	0	0	0	1	10	0	0	0	0	Bacteria	no_rank_Bacteria	Bacteroidetes	Bacteroidia	Bacteroidales	Bacteroidaceae	Bacteroides	Bacteroides_uniformis
OTU1904	1	6	1	0	0	2	0	0	0	2	1	1	Bacteria	no_rank_Bacteria	Bacteroidetes	Bacteroidia	Bacteroidales	no_rank_Bacteroidales	no_rank_Bacteroidales	S24-7_uncultured_bacterium
OTU1905	0	0	0	0	0	0	3	3	0	0	1	1	Bacteria	no_rank_Bacteria	Firmicutes	Clostridia	Clostridiales	Ruminococcaceae	Papillibacter	Papillibacter_uncultured_bacterium
OTU1906	1	12	0	0	1	1	0	1	0	0	0	0	Bacteria	no_rank_Bacteria	Firmicutes	Bacilli	Lactobacillales	Lactobacillaceae	Lactobacillus	Lactobacillus_reuteri
OTU1907	1	3	0	6	1	5	0	0	0	0	0	0	Bacteria	no_rank_Bacteria	Bacteroidetes	Bacteroidia	Bacteroidales	no_rank_Bacteroidales	no_rank_Bacteroidales	S24-7_uncultured_bacterium
OTU1908	0	0	0	0	0	0	11	0	2	1	0	1	Bacteria	no_rank_Bacteria	Bacteroidetes	Bacteroidia	Bacteroidales	no_rank_Bacteroidales	no_rank_Bacteroidales	S24-7_uncultured_bacterium
OTU1909	1	1	0	2	12	0	0	0	0	0	0	0	Bacteria	no_rank_Bacteria	Firmicutes	Clostridia	Clostridiales	Ruminococcaceae	no_rank_Ruminococcaceae	Ruminococcaceae_uncultured_uncultured_bacterium
OTU1910	2	6	1	1	1	0	0	0	0	2	0	0	Bacteria	no_rank_Bacteria	Firmicutes	Erysipelotrichi	Erysipelotrichales	Erysipelotrichaceae	Allobaculum	Allobaculum_uncultured_bacterium
OTU1911	0	0	0	2	6	1	1	0	3	1	1	1	Bacteria	no_rank_Bacteria	Firmicutes	Clostridia	Clostridiales	Ruminococcaceae	no_rank_Ruminococcaceae	Clostridiales_bacterium_30-4c
OTU1912	0	0	0	7	2	7	0	0	0	0	0	0	Bacteria	no_rank_Bacteria	Firmicutes	Clostridia	Clostridiales	Eubacteriaceae	Anaerofustis	unclassified_Anaerofustis
OTU1913	0	0	7	3	2	3	0	0	1	0	0	0	Bacteria	no_rank_Bacteria	Firmicutes	Clostridia	Clostridiales	Ruminococcaceae	no_rank_Ruminococcaceae	Ruminococcus_sp._YE281
OTU1914	4	4	0	0	0	0	0	0	6	0	0	0	Bacteria	no_rank_Bacteria	Bacteroidetes	Bacteroidia	Bacteroidales	no_rank_Bacteroidales	no_rank_Bacteroidales	S24-7_uncultured_bacterium
OTU1915	0	0	0	2	7	3	0	0	3	1	0	0	Bacteria	no_rank_Bacteria	Firmicutes	Clostridia	Clostridiales	Lachnospiraceae	no_rank_Lachnospiraceae	Clostridium_sp._Culture-46
OTU1916	1	0	0	0	3	0	1	1	1	1	6	0	Bacteria	no_rank_Bacteria	Firmicutes	Clostridia	Clostridiales	Ruminococcaceae	Anaerotruncus	Anaerotruncus_uncultured_bacterium
OTU1917	0	0	0	0	0	0	0	0	0	0	0	0	Bacteria	no_rank_Bacteria	Firmicutes	Clostridia	Clostridiales	Ruminococcaceae	no_rank_Ruminococcaceae	uncultured_rumen_bacterium_4C28d-12
OTU1918	0	0	0	1	0	0	1	0	5	0	8	0	Bacteria	no_rank_Bacteria	Firmicutes	Clostridia	Clostridiales	Ruminococcaceae	no_rank_Ruminococcaceae	bacterium_ASF500
OTU1919	9	6	0	0	0	1	0	0	0	0	0	0	Bacteria	no_rank_Bacteria	Bacteroidetes	Bacteroidia	Bacteroidales	Rikenellaceae	no_rank_Rikenellaceae	RC9_gut_group_uncultured_organism
OTU1920	0	1	3	0	0	3	2	0	0	1	0	1	Bacteria	no_rank_Bacteria	Firmicutes	Bacilli	Lactobacillales	Streptococcaceae	Streptococcus	Streptococcus_sp._GDLAMI-SD2
OTU1921	0	0	3	1	0	0	0	2	0	0	0	7	Bacteria	no_rank_Bacteria	Firmicutes	Clostridia	Clostridiales	Lachnospiraceae	Blautia	Blautia_uncultured_bacterium
OTU1922	0	0	0	0	0	0	0	0	0	0	0	0	Bacteria	no_rank_Bacteria	Bacteroidetes	Bacteroidia	Bacteroidales	Bacteroidaceae	Bacteroides	Bacteroides_eggerthii
OTU1923	1	3	0	1	0	11	0	0	0	0	0	0	Bacteria	no_rank_Bacteria	Bacteroidetes	Bacteroidia	Bacteroidales	no_rank_Bacteroidales	no_rank_Bacteroidales	S24-7_uncultured_bacterium
OTU1924	9	0	0	1	2	0	0	0	1	2	1	0	Bacteria	no_rank_Bacteria	Firmicutes	Clostridia	Clostridiales	Lachnospiraceae	no_rank_Lachnospiraceae	rumen_bacterium_NK4B4
OTU1925	0	0	1	0	0	0	2	0	0	0	0	10	Bacteria	no_rank_Bacteria	Firmicutes	Clostridia	Clostridiales	Lachnospiraceae	Blautia	Blautia_uncultured_bacterium
OTU1926	2	0	0	0	0	0	0	0	1	0	0	0	Bacteria	no_rank_Bacteria	Firmicutes	Clostridia	Clostridiales	Ruminococcaceae	Oscillibacter	Oscillibacter_uncultured_bacterium
OTU1927	0	9	0	0	0	0	3	0	0	2	1	0	Bacteria	no_rank_Bacteria	Firmicutes	Clostridia	Clostridiales	Christensenellaceae	unclassified_Christensenellaceae	unclassified_Christensenellaceae
OTU1928	1	0	0	12	0	1	0	0	0	0	1	0	Bacteria	no_rank_Bacteria	Firmicutes	Clostridia	Clostridiales	Lachnospiraceae	no_rank_Lachnospiraceae	Lachnospiraceae_uncultured_uncultured_bacterium
OTU1929	2	0	0	0	1	2	0	0	1	0	8	0	Bacteria	no_rank_Bacteria	Firmicutes	Clostridia	Clostridiales	Ruminococcaceae	no_rank_Ruminococcaceae	Ruminococcaceae_Incertae_Sedis_uncultured_bacterium
OTU1930	4	0	0	0	2	1	0	0	4	1	1	0	Bacteria	no_rank_Bacteria	Firmicutes	Clostridia	Clostridiales	Ruminococcaceae	Oscillibacter	Oscillibacter_uncultured_bacterium
OTU1931	0	0	0	0	0	0	1	0	0	0	4	10	Bacteria	no_rank_Bacteria	Firmicutes	Clostridia	Clostridiales	Lachnospiraceae	Roseburia	Lachnospiraceae_bacterium_14-2
OTU1932	0	4	0	1	7	2	0	0	0	0	0	1	Bacteria	no_rank_Bacteria	Firmicutes	Bacilli	Lactobacillales	Lactobacillaceae	Lactobacillus	Lactobacillus_reuteri
OTU1933	10	0	0	1	1	3	0	0	0	0	0	0	Bacteria	no_rank_Bacteria	Firmicutes	Clostridia	Clostridiales	Lachnospiraceae	no_rank_Lachnospiraceae	Lachnospiraceae_uncultured_uncultured_bacterium
OTU1934	0	4	0	0	0	0	1	8	2	0	0	0	Bacteria	no_rank_Bacteria	Bacteroidetes	Bacteroidia	Bacteroidales	no_rank_Bacteroidales	no_rank_Bacteroidales	S24-7_uncultured_bacterium
OTU1935	0	0	0	0	0	0	0	4	0	0	4	1	Bacteria	no_rank_Bacteria	Firmicutes	Clostridia	Clostridiales	Lachnospiraceae	unclassified_Lachnospiraceae	unclassified_Lachnospiraceae
OTU1936	0	0	8	0	0	0	2	0	0	5	0	0	Bacteria	no_rank_Bacteria	Firmicutes	Clostridia	Clostridiales	Lachnospiraceae	Blautia	Ruminococcus_sp._WAL_17306
OTU1937	0	0	0	0	0	0	1	2	0	1	0	0	Bacteria	no_rank_Bacteria	Bacteroidetes	Bacteroidia	Bacteroidales	Bacteroidaceae	Bacteroides	Bacteroides_eggerthii
OTU1938	0	0	0	0	0	0	0	0	10	0	0	4	Bacteria	no_rank_Bacteria	Firmicutes	Clostridia	Clostridiales	Lachnospiraceae	no_rank_Lachnospiraceae	Clostridium_sp._Culture-46
OTU1939	0	0	0	0	0	1	0	0	0	2	0	0	Bacteria	no_rank_Bacteria	Firmicutes	Clostridia	Clostridiales	Lachnospiraceae	no_rank_Lachnospiraceae	Clostridium_sp._ASF502
OTU1940	0	0	0	0	0	0	3	5	0	7	0	0	Bacteria	no_rank_Bacteria	Bacteroidetes	Bacteroidia	Bacteroidales	Porphyromonadaceae	Parabacteroides	Parabacteroides_distasonis
OTU1941	1	1	0	1	1	0	2	0	1	0	3	2	Bacteria	no_rank_Bacteria	Firmicutes	Clostridia	Clostridiales	Ruminococcaceae	no_rank_Ruminococcaceae	Ruminococcaceae_Incertae_Sedis_uncultured_bacterium
OTU1942	0	0	1	0	0	0	6	0	2	3	0	3	Bacteria	no_rank_Bacteria	Bacteroidetes	Bacteroidia	Bacteroidales	no_rank_Bacteroidales	no_rank_Bacteroidales	S24-7_uncultured_bacterium
OTU1943	0	0	0	0	5	8	0	0	2	0	0	0	Bacteria	no_rank_Bacteria	Firmicutes	Clostridia	Clostridiales	Ruminococcaceae	no_rank_Ruminococcaceae	unidentified_rumen_bacterium_12-124
OTU1944	1	6	0	0	5	1	0	0	1	0	0	1	Bacteria	no_rank_Bacteria	Firmicutes	Clostridia	Clostridiales	Ruminococcaceae	no_rank_Ruminococcaceae	Clostridium_sp._Clone-3
OTU1945	0	0	13	0	0	0	0	0	0	2	0	0	Bacteria	no_rank_Bacteria	Firmicutes	Clostridia	Clostridiales	Ruminococcaceae	no_rank_Ruminococcaceae	uncultured_bacterium_adhufec108
OTU1946	0	0	0	0	0	1	10	0	0	0	3	1	Bacteria	no_rank_Bacteria	Bacteroidetes	Bacteroidia	Bacteroidales	no_rank_Bacteroidales	no_rank_Bacteroidales	S24-7_uncultured_bacterium
OTU1947	0	3	0	0	0	0	0	0	0	0	0	3	Bacteria	no_rank_Bacteria	Firmicutes	Erysipelotrichi	Erysipelotrichales	Erysipelotrichaceae	Allobaculum	Allobaculum_uncultured_bacterium
OTU1948	0	2	2	5	6	0	0	0	0	0	0	0	Bacteria	no_rank_Bacteria	no_rank_Bacteria	no_rank_Bacteria	no_rank_Bacteria	no_rank_Bacteria	no_rank_Bacteria	Candidate_division_TM7_uncultured_rumen_bacterium
OTU1949	0	1	0	0	4	4	0	0	2	2	0	0	Bacteria	no_rank_Bacteria	Firmicutes	Clostridia	Clostridiales	Lachnospiraceae	no_rank_Lachnospiraceae	Clostridium_sp._Clone-17
OTU1950	0	2	0	0	0	0	4	5	0	2	0	1	Bacteria	no_rank_Bacteria	Bacteroidetes	Bacteroidia	Bacteroidales	Bacteroidaceae	Bacteroides	Bacteroides_chinchillae
OTU1951	0	0	2	0	0	0	0	1	0	0	0	8	Bacteria	no_rank_Bacteria	Firmicutes	Clostridia	Clostridiales	Lachnospiraceae	Blautia	Blautia_producta
OTU1952	1	0	0	6	4	2	0	0	2	0	0	0	Bacteria	no_rank_Bacteria	Firmicutes	Clostridia	Clostridiales	Lachnospiraceae	no_rank_Lachnospiraceae	Lachnospiraceae_uncultured_uncultured_bacterium
OTU1953	0	0	0	0	0	0	1	1	0	0	0	0	Bacteria	no_rank_Bacteria	Bacteroidetes	Bacteroidia	Bacteroidales	Bacteroidaceae	Bacteroides	Bacteroides_eggerthii
OTU1954	0	0	0	0	5	1	0	0	5	2	0	0	Bacteria	no_rank_Bacteria	Firmicutes	Clostridia	Clostridiales	Ruminococcaceae	no_rank_Ruminococcaceae	Ruminococcaceae_uncultured_uncultured_bacterium
OTU1955	0	0	0	0	0	0	2	4	0	0	0	1	Bacteria	no_rank_Bacteria	Verrucomicrobia	Verrucomicrobiae	Verrucomicrobiales	Verrucomicrobiaceae	Akkermansia	Akkermansia_uncultured_bacterium
OTU1956	0	0	0	0	0	0	0	2	0	1	0	1	Bacteria	no_rank_Bacteria	Firmicutes	Clostridia	Clostridiales	Christensenellaceae	Christensenella	Christensenella_minuta
OTU1957	1	14	0	0	0	0	0	0	0	0	0	0	Bacteria	no_rank_Bacteria	Firmicutes	Clostridia	Clostridiales	Peptostreptococcaceae	no_rank_Peptostreptococcaceae	Peptostreptococcaceae_Incertae_Sedis_uncultured_Peptostreptococcaceae_bacterium
OTU1958	2	2	2	0	0	0	0	0	0	0	0	0	Bacteria	no_rank_Bacteria	Firmicutes	Erysipelotrichi	Erysipelotrichales	Erysipelotrichaceae	Turicibacter	Turicibacter_uncultured_bacterium
OTU1959	0	0	0	0	0	0	0	3	0	0	0	3	Bacteria	no_rank_Bacteria	Firmicutes	Clostridia	Clostridiales	Lachnospiraceae	Blautia	Blautia_uncultured_bacterium
OTU1960	0	0	0	0	0	4	0	0	11	0	0	0	Bacteria	no_rank_Bacteria	Firmicutes	Clostridia	Clostridiales	Lachnospiraceae	no_rank_Lachnospiraceae	Lachnospiraceae_uncultured_uncultured_bacterium
OTU1961	0	6	0	1	0	8	0	0	0	0	0	0	Bacteria	no_rank_Bacteria	Firmicutes	Bacilli	Lactobacillales	Lactobacillaceae	Lactobacillus	Lactobacillus_uncultured_bacterium
OTU1962	2	0	0	0	1	0	0	0	1	0	0	0	Bacteria	no_rank_Bacteria	Bacteroidetes	Bacteroidia	Bacteroidales	no_rank_Bacteroidales	no_rank_Bacteroidales	S24-7_uncultured_bacterium
OTU1963	0	0	0	0	6	1	0	0	6	0	0	0	Bacteria	no_rank_Bacteria	Firmicutes	Clostridia	Clostridiales	Lachnospiraceae	no_rank_Lachnospiraceae	Lachnospiraceae_uncultured_uncultured_bacterium
OTU1964	2	1	0	1	0	0	1	0	5	0	5	0	Bacteria	no_rank_Bacteria	Firmicutes	Clostridia	Clostridiales	Ruminococcaceae	no_rank_Ruminococcaceae	Ruminococcaceae_Incertae_Sedis_uncultured_bacterium
OTU1965	1	1	1	0	11	1	0	0	0	0	0	0	Bacteria	no_rank_Bacteria	Firmicutes	Clostridia	Clostridiales	Ruminococcaceae	no_rank_Ruminococcaceae	unidentified_rumen_bacterium_12-124
OTU1966	0	1	9	0	0	0	0	0	0	5	0	0	Bacteria	no_rank_Bacteria	Firmicutes	Clostridia	Clostridiales	Lachnospiraceae	Blautia	Blautia_uncultured_organism
OTU1967	0	0	0	0	0	0	0	0	0	0	0	1	Bacteria	no_rank_Bacteria	Firmicutes	Clostridia	Clostridiales	Lachnospiraceae	Blautia	Blautia_uncultured_bacterium
OTU1968	0	1	0	1	2	0	2	0	0	3	1	5	Bacteria	no_rank_Bacteria	Bacteroidetes	Bacteroidia	Bacteroidales	no_rank_Bacteroidales	no_rank_Bacteroidales	Gram-negative_bacterium_cTPY-13
OTU1969	4	3	1	0	0	0	0	0	0	0	0	0	Bacteria	no_rank_Bacteria	Firmicutes	Erysipelotrichi	Erysipelotrichales	Erysipelotrichaceae	Turicibacter	Turicibacter_uncultured_bacterium
OTU1970	2	3	0	2	5	0	0	0	3	0	0	0	Bacteria	no_rank_Bacteria	Firmicutes	Clostridia	Clostridiales	Ruminococcaceae	no_rank_Ruminococcaceae	Clostridiales_bacterium_canine_oral_taxon_259
OTU1971	0	0	0	0	0	0	10	0	1	1	2	0	Bacteria	no_rank_Bacteria	Firmicutes	Clostridia	Clostridiales	Lachnospiraceae	Blautia	Blautia_uncultured_bacterium
OTU1972	0	0	6	0	0	0	5	0	1	2	0	1	Bacteria	no_rank_Bacteria	Firmicutes	Clostridia	Clostridiales	Lachnospiraceae	Blautia	unclassified_Blautia
OTU1973	2	5	2	0	0	0	0	0	6	0	0	0	Bacteria	no_rank_Bacteria	Firmicutes	Bacilli	Lactobacillales	Lactobacillaceae	Lactobacillus	Lactobacillus_vaginalis
OTU1974	0	0	0	0	0	0	0	0	0	0	0	0	Bacteria	no_rank_Bacteria	Bacteroidetes	Bacteroidia	Bacteroidales	Bacteroidaceae	Bacteroides	Bacteroides_eggerthii
OTU1975	0	0	0	0	0	0	1	0	2	0	0	8	Bacteria	no_rank_Bacteria	Bacteroidetes	Bacteroidia	Bacteroidales	Porphyromonadaceae	Parabacteroides	Parabacteroides_goldsteinii
OTU1976	0	0	0	0	0	1	3	1	0	1	0	0	Bacteria	no_rank_Bacteria	Bacteroidetes	Bacteroidia	Bacteroidales	Bacteroidaceae	Bacteroides	Bacteroides_chinchillae
OTU1977	9	0	0	2	1	0	3	0	0	0	0	0	Bacteria	no_rank_Bacteria	Bacteroidetes	Bacteroidia	Bacteroidales	no_rank_Bacteroidales	no_rank_Bacteroidales	Gram-negative_bacterium_cL10-2b-4
OTU1978	0	0	8	0	0	0	6	0	0	0	0	1	Bacteria	no_rank_Bacteria	Firmicutes	Clostridia	Clostridiales	Lachnospiraceae	Coprococcus	Coprococcus_uncultured_bacterium
OTU1979	0	0	0	0	0	0	0	0	12	3	0	0	Bacteria	no_rank_Bacteria	Firmicutes	Clostridia	Clostridiales	Ruminococcaceae	Subdoligranulum	bacterium_ic1395
OTU1980	0	0	0	1	0	0	0	0	12	0	0	0	Bacteria	no_rank_Bacteria	Firmicutes	Clostridia	Clostridiales	Ruminococcaceae	no_rank_Ruminococcaceae	bacterium_ASF500
OTU1981	0	0	0	0	0	0	0	0	0	0	15	0	Bacteria	no_rank_Bacteria	Bacteroidetes	Bacteroidia	Bacteroidales	no_rank_Bacteroidales	no_rank_Bacteroidales	S24-7_uncultured_bacterium
OTU1982	0	0	0	0	0	0	1	0	0	0	0	14	Bacteria	no_rank_Bacteria	Bacteroidetes	Bacteroidia	Bacteroidales	no_rank_Bacteroidales	no_rank_Bacteroidales	S24-7_uncultured_bacterium
OTU1983	0	0	0	0	0	0	1	0	4	1	0	0	Bacteria	no_rank_Bacteria	Firmicutes	Clostridia	Clostridiales	Ruminococcaceae	no_rank_Ruminococcaceae	uncultured_bacterium_adhufec108
OTU1984	0	0	0	3	0	1	1	0	0	0	1	8	Bacteria	no_rank_Bacteria	Firmicutes	Clostridia	Clostridiales	Ruminococcaceae	no_rank_Ruminococcaceae	Clostridium_sp._Culture_Jar-13
OTU1985	1	1	0	0	0	0	0	0	9	0	0	0	Bacteria	no_rank_Bacteria	Firmicutes	Clostridia	Clostridiales	Lachnospiraceae	no_rank_Lachnospiraceae	Lachnospiraceae_bacterium_A4
OTU1986	0	1	0	0	0	0	0	0	14	0	0	0	Bacteria	no_rank_Bacteria	Firmicutes	Clostridia	Clostridiales	Lachnospiraceae	no_rank_Lachnospiraceae	Lachnospiraceae_uncultured_uncultured_bacterium
OTU1987	0	0	0	0	0	0	0	0	0	14	0	0	Bacteria	no_rank_Bacteria	Firmicutes	Clostridia	Clostridiales	Ruminococcaceae	no_rank_Ruminococcaceae	Ruminococcaceae_Incertae_Sedis_uncultured_bacterium
OTU1988	0	0	0	0	0	0	2	7	0	0	0	1	Bacteria	no_rank_Bacteria	Verrucomicrobia	Verrucomicrobiae	Verrucomicrobiales	Verrucomicrobiaceae	Akkermansia	Akkermansia_uncultured_bacterium
OTU1989	0	0	0	0	0	0	0	0	0	0	0	0	Bacteria	no_rank_Bacteria	Bacteroidetes	Bacteroidia	Bacteroidales	Prevotellaceae	no_rank_Prevotellaceae	Prevotella_sp._Smarlab_121567
OTU1990	0	0	1	2	2	4	0	0	2	1	3	0	Bacteria	no_rank_Bacteria	Firmicutes	Clostridia	Clostridiales	Lachnospiraceae	no_rank_Lachnospiraceae	Lachnospiraceae_Incertae_Sedis_uncultured_bacterium
OTU1991	6	0	0	5	0	0	2	0	0	1	1	0	Bacteria	no_rank_Bacteria	Bacteroidetes	Bacteroidia	Bacteroidales	no_rank_Bacteroidales	no_rank_Bacteroidales	Gram-negative_bacterium_cL10-2b-4
OTU1992	0	0	0	0	2	0	1	0	6	1	0	0	Bacteria	no_rank_Bacteria	Firmicutes	Clostridia	Clostridiales	Ruminococcaceae	no_rank_Ruminococcaceae	Ruminococcaceae_uncultured_uncultured_Bacillus_sp.
OTU1993	0	0	0	0	15	0	0	0	0	0	0	0	Bacteria	no_rank_Bacteria	Firmicutes	Clostridia	Clostridiales	Ruminococcaceae	no_rank_Ruminococcaceae	Clostridium_sp._Culture_Jar-13
OTU1994	2	2	2	4	1	1	2	0	1	0	0	0	Bacteria	no_rank_Bacteria	Firmicutes	Clostridia	Clostridiales	Ruminococcaceae	no_rank_Ruminococcaceae	unidentified_rumen_bacterium_12-110
OTU1995	2	5	0	0	8	0	0	0	0	0	0	0	Bacteria	no_rank_Bacteria	Bacteroidetes	Bacteroidia	Bacteroidales	no_rank_Bacteroidales	no_rank_Bacteroidales	S24-7_uncultured_bacterium
OTU1996	0	0	1	4	2	3	1	0	2	2	0	0	Bacteria	no_rank_Bacteria	Firmicutes	Clostridia	Clostridiales	Ruminococcaceae	no_rank_Ruminococcaceae	Ruminococcaceae_uncultured_uncultured_bacterium
OTU1997	0	1	0	0	1	1	1	0	6	2	3	0	Bacteria	no_rank_Bacteria	Firmicutes	Clostridia	Clostridiales	Ruminococcaceae	unclassified_Ruminococcaceae	unclassified_Ruminococcaceae
OTU1998	0	0	0	0	1	0	1	0	4	6	1	0	Bacteria	no_rank_Bacteria	Firmicutes	Clostridia	Clostridiales	Ruminococcaceae	no_rank_Ruminococcaceae	uncultured_rumen_bacterium_4C28d-12
[truncated: 19,395 more rows]

## Sheet: 2.2 Differential Genera
S2-2: Differential microbiome genera (highlighted in red) identified by limma (p< 0.05, FC ≥2)
MS vs CIA
Row.names	CIA2_BT	CIA3_BT	MS7_34D	MS8_34D	MS9_34D	logFC	AveExpr	t	P.Value	adj.P.Val	B	superkingdom	kingdom	phylum	class	order	family	genus
Bacteria;no_rank_Bacteria;Firmicutes;Clostridia;Clostridiales;Peptostreptococcaceae;no_rank_Peptostreptococcaceae	2756	646	0	2	1	-10.7157	10.4928	-7.88681	2.38e-05	0.00185469	2.04069	Bacteria	no_rank_Bacteria	Firmicutes	Clostridia	Clostridiales	Peptostreptococcaceae	no_rank_Peptostreptococcaceae
Bacteria;no_rank_Bacteria;Firmicutes;Clostridia;Clostridiales;Peptostreptococcaceae;unclassified_Peptostreptococcaceae	218	65	0	0	0	-8.39425	8.3194	-5.89778	0.000223259	0.00870712	0.165983	Bacteria	no_rank_Bacteria	Firmicutes	Clostridia	Clostridiales	Peptostreptococcaceae	unclassified_Peptostreptococcaceae
Bacteria;no_rank_Bacteria;Firmicutes;Erysipelotrichi;Erysipelotrichales;Erysipelotrichaceae;Turicibacter	585	102	0	0	5	-8.25121	9.4249	-5.17405	0.000570607	0.0148358	-0.274759	Bacteria	no_rank_Bacteria	Firmicutes	Erysipelotrichi	Erysipelotrichales	Erysipelotrichaceae	Turicibacter
Bacteria;no_rank_Bacteria;Verrucomicrobia;Verrucomicrobiae;Verrucomicrobiales;Verrucomicrobiaceae;Akkermansia	2	0	385	956	103	7.73634	11.2599	4.8719	0.000862918	0.0168269	-0.560481	Bacteria	no_rank_Bacteria	Verrucomicrobia	Verrucomicrobiae	Verrucomicrobiales	Verrucomicrobiaceae	Akkermansia
Bacteria;no_rank_Bacteria;no_rank_Bacteria;no_rank_Bacteria;no_rank_Bacteria;no_rank_Bacteria;no_rank_Bacteria	36	224	0	0	7	-6.70064	8.93987	-3.88349	0.00366069	0.0571068	-1.69455	Bacteria	no_rank_Bacteria	no_rank_Bacteria	no_rank_Bacteria	no_rank_Bacteria	no_rank_Bacteria	no_rank_Bacteria
Bacteria;no_rank_Bacteria;Firmicutes;Bacilli;Lactobacillales;Lactobacillaceae;Lactobacillus	6034	3598	203	410	722	-4.13687	16.2022	-3.56142	0.00603529	0.0784587	-1.99414	Bacteria	no_rank_Bacteria	Firmicutes	Bacilli	Lactobacillales	Lactobacillaceae	Lactobacillus
Bacteria;no_rank_Bacteria;Bacteroidetes;Bacteroidia;Bacteroidales;Porphyromonadaceae;Parabacteroides	7	0	139	246	51	5.65905	10.691	3.41898	0.00755934	0.0842326	-2.19742	Bacteria	no_rank_Bacteria	Bacteroidetes	Bacteroidia	Bacteroidales	Porphyromonadaceae	Parabacteroides
Bacteria;no_rank_Bacteria;Firmicutes;Erysipelotrichi;Erysipelotrichales;Erysipelotrichaceae;unclassified_Erysipelotrichaceae	0	0	10	9	34	4.36956	8.10817	3.26548	0.00965937	0.0941789	-2.42016	Bacteria	no_rank_Bacteria	Firmicutes	Erysipelotrichi	Erysipelotrichales	Erysipelotrichaceae	unclassified_Erysipelotrichaceae
Bacteria;no_rank_Bacteria;Proteobacteria;Alphaproteobacteria;Rhodospirillales;Rhodospirillaceae;Thalassospira	0	0	27	55	5	4.8351	8.36545	3.10906	0.0124297	0.0992794	-2.61886	Bacteria	no_rank_Bacteria	Proteobacteria	Alphaproteobacteria	Rhodospirillales	Rhodospirillaceae	Thalassospira
Bacteria;no_rank_Bacteria;Firmicutes;Clostridia;Clostridiales;Veillonellaceae;Phascolarctobacterium	7	0	88	122	41	5.06752	10.2956	3.09442	0.0127281	0.0992794	-2.62445	Bacteria	no_rank_Bacteria	Firmicutes	Clostridia	Clostridiales	Veillonellaceae	Phascolarctobacterium
Bacteria;no_rank_Bacteria;Firmicutes;Erysipelotrichi;Erysipelotrichales;Erysipelotrichaceae;Allobaculum	779	1704	584	27	50	-4.18009	14.1528	-2.9713	0.0155473	0.110245	-2.78851	Bacteria	no_rank_Bacteria	Firmicutes	Erysipelotrichi	Erysipelotrichales	Erysipelotrichaceae	Allobaculum
Bacteria;no_rank_Bacteria;Firmicutes;Clostridia;Clostridiales;Lachnospiraceae;Moryella	0	0	9	15	7	3.86318	7.78022	2.90572	0.0173033	0.112471	-2.87735	Bacteria	no_rank_Bacteria	Firmicutes	Clostridia	Clostridiales	Lachnospiraceae	Moryella
Bacteria;no_rank_Bacteria;Cyanobacteria;no_rank_Cyanobacteria;no_rank_Cyanobacteria;no_rank_Cyanobacteria;no_rank_Cyanobacteria	2	13	137	71	40	3.20844	10.8944	2.38479	0.0407158	0.241725	-3.56914	Bacteria	no_rank_Bacteria	Cyanobacteria	no_rank_Cyanobacteria	no_rank_Cyanobacteria	no_rank_Cyanobacteria	no_rank_Cyanobacteria
Bacteria;no_rank_Bacteria;Actinobacteria;no_rank_Actinobacteria;Coriobacteriales;Coriobacteriaceae;no_rank_Coriobacteriaceae	12	17	4	0	5	-3.08074	8.43891	-2.27323	0.0489002	0.241725	-3.73666	Bacteria	no_rank_Bacteria	Actinobacteria	no_rank_Actinobacteria	Coriobacteriales	Coriobacteriaceae	no_rank_Coriobacteriaceae
Bacteria;no_rank_Bacteria;Actinobacteria;no_rank_Actinobacteria;Coriobacteriales;Coriobacteriaceae;Enterorhabdus	14	37	2	3	10	-2.89366	9.28009	-2.21738	0.053585	0.241725	-3.79857	Bacteria	no_rank_Bacteria	Actinobacteria	no_rank_Actinobacteria	Coriobacteriales	Coriobacteriaceae	Enterorhabdus
Bacteria;no_rank_Bacteria;Tenericutes;Mollicutes;no_rank_Mollicutes;no_rank_Mollicutes;no_rank_Mollicutes	142	149	1	0	221	-5.46691	10.5094	-2.20345	0.0548196	0.241725	-3.80388	Bacteria	no_rank_Bacteria	Tenericutes	Mollicutes	no_rank_Mollicutes	no_rank_Mollicutes	no_rank_Mollicutes
Bacteria;no_rank_Bacteria;Firmicutes;Clostridia;Clostridiales;Lachnospiraceae;Dorea	1	0	60	43	2	3.92584	8.61215	2.19943	0.0551812	0.241725	-3.79702	Bacteria	no_rank_Bacteria	Firmicutes	Clostridia	Clostridiales	Lachnospiraceae	Dorea
Bacteria;no_rank_Bacteria;Firmicutes;Clostridia;Clostridiales;Lachnospiraceae;Anaerosporobacter	0	0	3	3	8	2.69992	7.09885	2.16677	0.058206	0.241725	-3.861	Bacteria	no_rank_Bacteria	Firmicutes	Clostridia	Clostridiales	Lachnospiraceae	Anaerosporobacter
Bacteria;no_rank_Bacteria;Bacteroidetes;Bacteroidia;Bacteroidales;Porphyromonadaceae;Barnesiella	0	0	9	5	2	2.8313	7.16427	2.1597	0.0588817	0.241725	-3.86823	Bacteria	no_rank_Bacteria	Bacteroidetes	Bacteroidia	Bacteroidales	Porphyromonadaceae	Barnesiella
Bacteria;no_rank_Bacteria;Firmicutes;unclassified_Firmicutes;unclassified_Firmicutes;unclassified_Firmicutes;unclassified_Firmicutes	7	5	1	1	3	-2.2876	7.82713	-2.03015	0.0726906	0.266643	-4.09669	Bacteria	no_rank_Bacteria	Firmicutes	unclassified_Firmicutes	unclassified_Firmicutes	unclassified_Firmicutes	unclassified_Firmicutes
Bacteria;no_rank_Bacteria;Firmicutes;Erysipelotrichi;Erysipelotrichales;Erysipelotrichaceae;Holdemania	0	0	7	28	1	3.42777	7.42336	2.01312	0.0747219	0.266643	-4.05073	Bacteria	no_rank_Bacteria	Firmicutes	Erysipelotrichi	Erysipelotrichales	Erysipelotrichaceae	Holdemania
Bacteria;no_rank_Bacteria;Tenericutes;Mollicutes;Anaeroplasmatales;Anaeroplasmataceae;Anaeroplasma	0	0	92	0	85	4.32585	8.14826	2.00912	0.0752069	0.266643	-4.04152	Bacteria	no_rank_Bacteria	Tenericutes	Mollicutes	Anaeroplasmatales	Anaeroplasmataceae	Anaeroplasma
Bacteria;no_rank_Bacteria;Actinobacteria;no_rank_Actinobacteria;Coriobacteriales;Coriobacteriaceae;Denitrobacterium	14	4	2	0	4	-2.61344	7.86236	-1.98055	0.0787594	0.267097	-4.1371	Bacteria	no_rank_Bacteria	Actinobacteria	no_rank_Actinobacteria	Coriobacteriales	Coriobacteriaceae	Denitrobacterium
Bacteria;no_rank_Bacteria;Firmicutes;Clostridia;Clostridiales;Lachnospiraceae;Acetitomaculum	0	0	234	0	33	4.32021	8.14632	1.93661	0.0845348	0.273502	-4.1328	Bacteria	no_rank_Bacteria	Firmicutes	Clostridia	Clostridiales	Lachnospiraceae	Acetitomaculum
Bacteria;no_rank_Bacteria;Firmicutes;Clostridia;Clostridiales;Ruminococcaceae;Papillibacter	2	1	24	3	32	2.35943	8.82868	1.89028	0.0910581	0.273502	-4.26366	Bacteria	no_rank_Bacteria	Firmicutes	Clostridia	Clostridiales	Ruminococcaceae	Papillibacter
Bacteria;no_rank_Bacteria;Proteobacteria;Betaproteobacteria;Burkholderiales;Alcaligenaceae;Sutterella	0	0	19	4	1	2.80487	7.16647	1.88954	0.0911672	0.273502	-4.21707	Bacteria	no_rank_Bacteria	Proteobacteria	Betaproteobacteria	Burkholderiales	Alcaligenaceae	Sutterella
Bacteria;no_rank_Bacteria;Bacteroidetes;Bacteroidia;Bacteroidales;Bacteroidaceae;Bacteroides	147	14	1391	6272	151	3.87369	14.431	1.8631	0.0951028	0.274741	-4.24815	Bacteria	no_rank_Bacteria	Bacteroidetes	Bacteroidia	Bacteroidales	Bacteroidaceae	Bacteroides
Bacteria;no_rank_Bacteria;Firmicutes;Clostridia;Clostridiales;Lachnospiraceae;Robinsoniella	0	0	2	2	4	2.06878	6.72117	1.71463	0.120313	0.335156	-4.44834	Bacteria	no_rank_Bacteria	Firmicutes	Clostridia	Clostridiales	Lachnospiraceae	Robinsoniella
Bacteria;no_rank_Bacteria;Firmicutes;Clostridia;Clostridiales;Ruminococcaceae;Oscillospira	0	0	6	3	1	2.17908	6.77696	1.65843	0.131363	0.353321	-4.51725	Bacteria	no_rank_Bacteria	Firmicutes	Clostridia	Clostridiales	Ruminococcaceae	Oscillospira
Bacteria;no_rank_Bacteria;Firmicutes;Clostridia;Clostridiales;Lachnospiraceae;no_rank_Lachnospiraceae	206	445	903	2164	2839	1.97474	15.9304	1.60238	0.143291	0.372556	-4.62243	Bacteria	no_rank_Bacteria	Firmicutes	Clostridia	Clostridiales	Lachnospiraceae	no_rank_Lachnospiraceae
Bacteria;no_rank_Bacteria;Firmicutes;Bacilli;Lactobacillales;Streptococcaceae;Streptococcus	9	43	6	3	16	-2.06899	9.60702	-1.55515	0.154089	0.387708	-4.61832	Bacteria	no_rank_Bacteria	Firmicutes	Bacilli	Lactobacillales	Streptococcaceae	Streptococcus
Bacteria;no_rank_Bacteria;Actinobacteria;no_rank_Actinobacteria;Coriobacteriales;Coriobacteriaceae;Adlercreutzia	25	35	2	30	4	-2.43479	9.80737	-1.47749	0.173421	0.420891	-4.70167	Bacteria	no_rank_Bacteria	Actinobacteria	no_rank_Actinobacteria	Coriobacteriales	Coriobacteriaceae	Adlercreutzia
Bacteria;no_rank_Bacteria;Firmicutes;Clostridia;Clostridiales;Christensenellaceae;Christensenella	1	0	4	6	3	1.9468	7.41095	1.45996	0.178069	0.420891	-4.73729	Bacteria	no_rank_Bacteria	Firmicutes	Clostridia	Clostridiales	Christensenellaceae	Christensenella
Bacteria;no_rank_Bacteria;Firmicutes;Clostridia;Clostridiales;Lachnospiraceae;Oribacterium	0	0	4	2	1	1.78675	6.57378	1.41832	0.189545	0.432019	-4.7966	Bacteria	no_rank_Bacteria	Firmicutes	Clostridia	Clostridiales	Lachnospiraceae	Oribacterium
Bacteria;no_rank_Bacteria;Firmicutes;Bacilli;Lactobacillales;Streptococcaceae;Lactococcus	3	5	2	1	3	-1.41943	7.75462	-1.39579	0.196016	0.432019	-4.9329	Bacteria	no_rank_Bacteria	Firmicutes	Bacilli	Lactobacillales	Streptococcaceae	Lactococcus
Bacteria;no_rank_Bacteria;Proteobacteria;Epsilonproteobacteria;Campylobacterales;Helicobacteraceae;Helicobacter	11	1	33	28	15	1.93722	9.75075	1.36705	0.204546	0.432019	-4.88164	Bacteria	no_rank_Bacteria	Proteobacteria	Epsilonproteobacteria	Campylobacterales	Helicobacteraceae	Helicobacter
Bacteria;no_rank_Bacteria;Firmicutes;Clostridia;Clostridiales;Lachnospiraceae;Syntrophococcus	2	2	1	0	2	-1.497	6.86856	-1.36578	0.204932	0.432019	-4.93642	Bacteria	no_rank_Bacteria	Firmicutes	Clostridia	Clostridiales	Lachnospiraceae	Syntrophococcus
Bacteria;no_rank_Bacteria;Bacteroidetes;Bacteroidia;Bacteroidales;Prevotellaceae;no_rank_Prevotellaceae	32	5	383	86	23	2.21755	11.5692	1.33129	0.215598	0.442543	-4.82785	Bacteria	no_rank_Bacteria	Bacteroidetes	Bacteroidia	Bacteroidales	Prevotellaceae	no_rank_Prevotellaceae
Bacteria;no_rank_Bacteria;Firmicutes;Clostridia;Clostridiales;Ruminococcaceae;Oscillibacter	8	2	49	4	78	1.8599	9.85907	1.29562	0.227124	0.454247	-4.95104	Bacteria	no_rank_Bacteria	Firmicutes	Clostridia	Clostridiales	Ruminococcaceae	Oscillibacter
Bacteria;no_rank_Bacteria;Bacteroidetes;Bacteroidia;Bacteroidales;Porphyromonadaceae;Butyricimonas	0	0	4	1	1	1.5664	6.42638	1.2539	0.241247	0.470432	-4.97235	Bacteria	no_rank_Bacteria	Bacteroidetes	Bacteroidia	Bacteroidales	Porphyromonadaceae	Butyricimonas
Bacteria;no_rank_Bacteria;Actinobacteria;Actinobacteria;no_rank_Actinobacteria;Corynebacteriaceae;Corynebacterium	0	0	0	6	8	2.10591	6.71599	1.2111	0.256482	0.483358	-5.01598	Bacteria	no_rank_Bacteria	Actinobacteria	Actinobacteria	no_rank_Actinobacteria	Corynebacteriaceae	Corynebacterium
Bacteria;no_rank_Bacteria;Bacteroidetes;Bacteroidia;Bacteroidales;Prevotellaceae;Prevotella	13	0	103	1	58	2.37029	9.33915	1.1893	0.264539	0.483358	-5.09719	Bacteria	no_rank_Bacteria	Bacteroidetes	Bacteroidia	Bacteroidales	Prevotellaceae	Prevotella
Bacteria;no_rank_Bacteria;Firmicutes;Clostridia;Clostridiales;Lachnospiraceae;unclassified_Lachnospiraceae	14	92	147	369	118	1.74535	12.7608	1.18416	0.266467	0.483358	-4.97879	Bacteria	no_rank_Bacteria	Firmicutes	Clostridia	Clostridiales	Lachnospiraceae	unclassified_Lachnospiraceae
Bacteria;no_rank_Bacteria;Firmicutes;Clostridia;Clostridiales;Lachnospiraceae;Coprococcus	19	706	75	32	47	-1.91945	12.2745	-1.136	0.285097	0.504935	-4.99136	Bacteria	no_rank_Bacteria	Firmicutes	Clostridia	Clostridiales	Lachnospiraceae	Coprococcus
Bacteria;no_rank_Bacteria;Bacteroidetes;Bacteroidia;Bacteroidales;Rikenellaceae;no_rank_Rikenellaceae	8	0	0	0	1	-1.77339	6.2929	-1.11155	0.294939	0.504935	-5.1572	Bacteria	no_rank_Bacteria	Bacteroidetes	Bacteroidia	Bacteroidales	Rikenellaceae	no_rank_Rikenellaceae
Bacteria;no_rank_Bacteria;Bacteroidetes;Bacteroidia;Bacteroidales;Prevotellaceae;Paraprevotella	0	0	2	25	0	2.27351	6.75728	1.10216	0.298793	0.504935	-5.12254	Bacteria	no_rank_Bacteria	Bacteroidetes	Bacteroidia	Bacteroidales	Prevotellaceae	Paraprevotella
Bacteria;no_rank_Bacteria;Firmicutes;Clostridia;Clostridiales;Lachnospiraceae;Pseudobutyrivibrio	0	4	2	0	0	-1.53976	6.25678	-1.089	0.304255	0.504935	-5.12772	Bacteria	no_rank_Bacteria	Firmicutes	Clostridia	Clostridiales	Lachnospiraceae	Pseudobutyrivibrio
Bacteria;no_rank_Bacteria;Bacteroidetes;Bacteroidia;Bacteroidales;Rikenellaceae;Alistipes	51	3	45	48	95	1.55913	11.1942	0.960762	0.361595	0.587591	-5.18219	Bacteria	no_rank_Bacteria	Bacteroidetes	Bacteroidia	Bacteroidales	Rikenellaceae	Alistipes
Bacteria;no_rank_Bacteria;Proteobacteria;Deltaproteobacteria;Desulfovibrionales;Desulfovibrionaceae;Desulfovibrio	1	2	3	4	12	1.03922	8.06402	0.940756	0.37122	0.590922	-5.36777	Bacteria	no_rank_Bacteria	Proteobacteria	Deltaproteobacteria	Desulfovibrionales	Desulfovibrionaceae	Desulfovibrio
Bacteria;no_rank_Bacteria;Firmicutes;Clostridia;Clostridiales;Lachnospiraceae;Marvinbryantia	14	169	153	4	25	-1.45881	11.2319	-0.832877	0.426311	0.665046	-5.26582	Bacteria	no_rank_Bacteria	Firmicutes	Clostridia	Clostridiales	Lachnospiraceae	Marvinbryantia
Bacteria;no_rank_Bacteria;Firmicutes;Clostridia;Clostridiales;Ruminococcaceae;Ruminococcus	388	61	372	3	403	-1.48762	12.8682	-0.70721	0.497212	0.758074	-5.3366	Bacteria	no_rank_Bacteria	Firmicutes	Clostridia	Clostridiales	Ruminococcaceae	Ruminococcus
Bacteria;no_rank_Bacteria;Firmicutes;Clostridia;Clostridiales;Lachnospiraceae;Johnsonella	0	1	2	0	21	1.20418	7.02504	0.693486	0.505383	0.758074	-5.44852	Bacteria	no_rank_Bacteria	Firmicutes	Clostridia	Clostridiales	Lachnospiraceae	Johnsonella
Bacteria;no_rank_Bacteria;Firmicutes;Clostridia;Clostridiales;Lachnospiraceae;Parasporobacterium	0	2	3	1	5	0.816723	7.19315	0.660057	0.52563	0.773569	-5.49637	Bacteria	no_rank_Bacteria	Firmicutes	Clostridia	Clostridiales	Lachnospiraceae	Parasporobacterium
Bacteria;no_rank_Bacteria;Firmicutes;Clostridia;Clostridiales;Ruminococcaceae;unclassified_Ruminococcaceae	28	209	92	15	138	-0.976309	12.187	-0.621632	0.549495	0.790906	-5.36846	Bacteria	no_rank_Bacteria	Firmicutes	Clostridia	Clostridiales	Ruminococcaceae	unclassified_Ruminococcaceae
unclassified;unclassified;unclassified;unclassified;unclassified;unclassified;unclassified	20	22	17	14	25	-0.747634	10.4602	-0.585982	0.572186	0.790906	-5.45168	unclassified	unclassified	unclassified	unclassified	unclassified	unclassified	unclassified
Bacteria;no_rank_Bacteria;Firmicutes;Clostridia;Clostridiales;Ruminococcaceae;Anaerotruncus	17	11	43	14	70	0.750542	10.7771	0.565135	0.585694	0.790906	-5.46467	Bacteria	no_rank_Bacteria	Firmicutes	Clostridia	Clostridiales	Ruminococcaceae	Anaerotruncus
Bacteria;no_rank_Bacteria;Firmicutes;Clostridia;Clostridiales;Ruminococcaceae;no_rank_Ruminococcaceae	978	2752	1627	1085	2385	-0.5737	16.8251	-0.561533	0.588045	0.790906	-5.68018	Bacteria	no_rank_Bacteria	Firmicutes	Clostridia	Clostridiales	Ruminococcaceae	no_rank_Ruminococcaceae
Bacteria;unclassified_Bacteria;unclassified_Bacteria;unclassified_Bacteria;unclassified_Bacteria;unclassified_Bacteria;unclassified_Bacteria	6	7	11	4	5	-0.647125	8.91046	-0.561435	0.588109	0.790906	-5.55901	Bacteria	unclassified_Bacteria	unclassified_Bacteria	unclassified_Bacteria	unclassified_Bacteria	unclassified_Bacteria	unclassified_Bacteria
Bacteria;no_rank_Bacteria;Elusimicrobia;Elusimicrobia;Elusimicrobiales;Elusimicrobiaceae;Elusimicrobium	0	3	1	4	0	-0.779495	6.67086	-0.525402	0.611911	0.808967	-5.56702	Bacteria	no_rank_Bacteria	Elusimicrobia	Elusimicrobia	Elusimicrobiales	Elusimicrobiaceae	Elusimicrobium
Bacteria;no_rank_Bacteria;Firmicutes;Clostridia;Clostridiales;Ruminococcaceae;Butyricicoccus	1	0	10	2	0	0.858539	6.81825	0.500997	0.628312	0.816805	-5.55746	Bacteria	no_rank_Bacteria	Firmicutes	Clostridia	Clostridiales	Ruminococcaceae	Butyricicoccus
Bacteria;no_rank_Bacteria;Proteobacteria;Betaproteobacteria;Burkholderiales;Alcaligenaceae;Parasutterella	16	0	6	19	3	0.828432	8.52593	0.468095	0.650766	0.832127	-5.68353	Bacteria	no_rank_Bacteria	Proteobacteria	Betaproteobacteria	Burkholderiales	Alcaligenaceae	Parasutterella
Bacteria;no_rank_Bacteria;Firmicutes;Clostridia;Clostridiales;Christensenellaceae;unclassified_Christensenellaceae	11	1	11	0	15	-0.68687	8.27567	-0.424439	0.681141	0.856919	-5.71484	Bacteria	no_rank_Bacteria	Firmicutes	Clostridia	Clostridiales	Christensenellaceae	unclassified_Christensenellaceae
Bacteria;no_rank_Bacteria;Bacteroidetes;Bacteroidia;Bacteroidales;unclassified_Bacteroidales;unclassified_Bacteroidales	34	4	45	18	20	0.471468	10.4291	0.321186	0.755351	0.935196	-5.57611	Bacteria	no_rank_Bacteria	Bacteroidetes	Bacteroidia	Bacteroidales	unclassified_Bacteroidales	unclassified_Bacteroidales
Bacteria;no_rank_Bacteria;Firmicutes;Clostridia;Clostridiales;Lachnospiraceae;Anaerostipes	1	4	4	1	4	-0.295038	7.69435	-0.290769	0.777771	0.944576	-5.82008	Bacteria	no_rank_Bacteria	Firmicutes	Clostridia	Clostridiales	Lachnospiraceae	Anaerostipes
Bacteria;no_rank_Bacteria;Firmicutes;Clostridia;Clostridiales;Lachnospiraceae;Butyrivibrio	0	2	0	0	49	0.567955	6.94867	0.253872	0.805259	0.944576	-5.67473	Bacteria	no_rank_Bacteria	Firmicutes	Clostridia	Clostridiales	Lachnospiraceae	Butyrivibrio
Bacteria;no_rank_Bacteria;Bacteroidetes;Bacteroidia;Bacteroidales;no_rank_Bacteroidales;no_rank_Bacteroidales	3238	332	3303	671	2521	0.317459	16.6423	0.238612	0.816713	0.944576	-5.78452	Bacteria	no_rank_Bacteria	Bacteroidetes	Bacteroidia	Bacteroidales	no_rank_Bacteroidales	no_rank_Bacteroidales
Bacteria;no_rank_Bacteria;Firmicutes;Clostridia;Clostridiales;unclassified_Clostridiales;unclassified_Clostridiales	4	14	17	4	11	-0.277045	9.32855	-0.223445	0.828143	0.944576	-5.65015	Bacteria	no_rank_Bacteria	Firmicutes	Clostridia	Clostridiales	unclassified_Clostridiales	unclassified_Clostridiales
Bacteria;no_rank_Bacteria;Firmicutes;Clostridia;Clostridiales;Ruminococcaceae;Anaerofilum	0	1	0	2	4	0.340577	6.57378	0.221235	0.829812	0.944576	-5.6414	Bacteria	no_rank_Bacteria	Firmicutes	Clostridia	Clostridiales	Ruminococcaceae	Anaerofilum
Bacteria;no_rank_Bacteria;Firmicutes;Clostridia;Clostridiales;Christensenellaceae;no_rank_Christensenellaceae	108	81	378	22	143	-0.328309	12.8247	-0.209827	0.838442	0.944576	-5.52205	Bacteria	no_rank_Bacteria	Firmicutes	Clostridia	Clostridiales	Christensenellaceae	no_rank_Christensenellaceae
Bacteria;no_rank_Bacteria;Firmicutes;Clostridia;Clostridiales;Lachnospiraceae;Roseburia	6	26	41	2	140	0.336083	10.4104	0.197628	0.847696	0.944576	-5.60631	Bacteria	no_rank_Bacteria	Firmicutes	Clostridia	Clostridiales	Lachnospiraceae	Roseburia
Bacteria;no_rank_Bacteria;Firmicutes;Clostridia;Clostridiales;Ruminococcaceae;Pseudoflavonifractor	3	1	4	1	3	-0.177219	7.54932	-0.168736	0.869709	0.954465	-5.83824	Bacteria	no_rank_Bacteria	Firmicutes	Clostridia	Clostridiales	Ruminococcaceae	Pseudoflavonifractor
Bacteria;no_rank_Bacteria;Firmicutes;Clostridia;Clostridiales;Ruminococcaceae;Subdoligranulum	2	0	0	0	19	0.29766	6.67988	0.153921	0.881044	0.954465	-5.6751	Bacteria	no_rank_Bacteria	Firmicutes	Clostridia	Clostridiales	Ruminococcaceae	Subdoligranulum
Bacteria;no_rank_Bacteria;Firmicutes;Clostridia;Clostridiales;no_rank_Clostridiales;no_rank_Clostridiales	37	41	134	19	110	0.162251	11.9081	0.114659	0.911215	0.973627	-5.56488	Bacteria	no_rank_Bacteria	Firmicutes	Clostridia	Clostridiales	no_rank_Clostridiales	no_rank_Clostridiales
Bacteria;no_rank_Bacteria;Firmicutes;Erysipelotrichi;Erysipelotrichales;Erysipelotrichaceae;no_rank_Erysipelotrichaceae	40	23	15	174	22	-0.151293	11.3159	-0.0917429	0.928898	0.979108	-5.58858	Bacteria	no_rank_Bacteria	Firmicutes	Erysipelotrichi	Erysipelotrichales	Erysipelotrichaceae	no_rank_Erysipelotrichaceae
Bacteria;no_rank_Bacteria;Tenericutes;Mollicutes;unclassified_Mollicutes;unclassified_Mollicutes;unclassified_Mollicutes	2	0	0	0	9	-0.111959	6.47238	-0.0654284	0.949253	0.982895	-5.65678	Bacteria	no_rank_Bacteria	Tenericutes	Mollicutes	unclassified_Mollicutes	unclassified_Mollicutes	unclassified_Mollicutes
Bacteria;no_rank_Bacteria;Firmicutes;Clostridia;Clostridiales;Peptococcaceae;Peptococcus	2	1	2	0	10	-0.0509358	7.28264	-0.0393459	0.969467	0.982895	-5.83607	Bacteria	no_rank_Bacteria	Firmicutes	Clostridia	Clostridiales	Peptococcaceae	Peptococcus
Bacteria;no_rank_Bacteria;Firmicutes;Clostridia;Clostridiales;Peptococcaceae;no_rank_Peptococcaceae	5	11	30	1	33	-0.0575694	9.47137	-0.03828	0.970294	0.982895	-5.66784	Bacteria	no_rank_Bacteria	Firmicutes	Clostridia	Clostridiales	Peptococcaceae	no_rank_Peptococcaceae
Bacteria;no_rank_Bacteria;Firmicutes;Clostridia;Clostridiales;Lachnospiraceae;Blautia	61	3207	1636	880	248	0.0247395	15.3595	0.0145467	0.988709	0.988709	-5.73034	Bacteria	no_rank_Bacteria	Firmicutes	Clostridia	Clostridiales	Lachnospiraceae	Blautia
MTXMS vs CIA
Row.names	CIA2_BT	CIA3_BT	MTXMS4_34D	MTXMS5_34D	MTXMS6_34D	logFC	AveExpr	t	P.Value	adj.P.Val	B	superkingdom	kingdom	phylum	class	order	family	genus
Bacteria;no_rank_Bacteria;Firmicutes;Clostridia;Clostridiales;Peptostreptococcaceae;unclassified_Peptostreptococcaceae	218	65	0	0	1	-7.78964	8.59751	-6.44628	0.000581699	0.0471176	-0.125689	Bacteria	no_rank_Bacteria	Firmicutes	Clostridia	Clostridiales	Peptostreptococcaceae	unclassified_Peptostreptococcaceae
Bacteria;no_rank_Bacteria;Firmicutes;Erysipelotrichi;Erysipelotrichales;Erysipelotrichaceae;Turicibacter	585	102	1	0	3	-7.98008	9.5726	-5.40593	0.00149571	0.0549912	-0.759846	Bacteria	no_rank_Bacteria	Firmicutes	Erysipelotrichi	Erysipelotrichales	Erysipelotrichaceae	Turicibacter
Bacteria;no_rank_Bacteria;Proteobacteria;Alphaproteobacteria;Rhodospirillales;Rhodospirillaceae;Thalassospira	0	0	17	18	11	4.53842	8.09199	4.76639	0.0028539	0.0549912	-1.28751	Bacteria	no_rank_Bacteria	Proteobacteria	Alphaproteobacteria	Rhodospirillales	Rhodospirillaceae	Thalassospira
Bacteria;no_rank_Bacteria;no_rank_Bacteria;no_rank_Bacteria;no_rank_Bacteria;no_rank_Bacteria;no_rank_Bacteria	36	224	1	0	4	-6.42843	9.07059	-4.67379	0.0031482	0.0549912	-1.33232	Bacteria	no_rank_Bacteria	no_rank_Bacteria	no_rank_Bacteria	no_rank_Bacteria	no_rank_Bacteria	no_rank_Bacteria
Bacteria;no_rank_Bacteria;Firmicutes;Bacilli;Lactobacillales;Lactobacillaceae;Lactobacillus	6034	3598	21	52	327	-6.44599	14.6931	-4.60347	0.00339452	0.0549912	-1.40316	Bacteria	no_rank_Bacteria	Firmicutes	Bacilli	Lactobacillales	Lactobacillaceae	Lactobacillus
Bacteria;no_rank_Bacteria;Bacteroidetes;Bacteroidia;Bacteroidales;Porphyromonadaceae;Butyricimonas	0	0	8	16	9	4.02635	7.79549	4.39249	0.00427359	0.0576935	-1.59328	Bacteria	no_rank_Bacteria	Bacteroidetes	Bacteroidia	Bacteroidales	Porphyromonadaceae	Butyricimonas
Bacteria;no_rank_Bacteria;Bacteroidetes;Bacteroidia;Bacteroidales;Porphyromonadaceae;Parabacteroides	7	0	83	163	989	6.67024	11.2384	3.82633	0.00819151	0.0741851	-2.11726	Bacteria	no_rank_Bacteria	Bacteroidetes	Bacteroidia	Bacteroidales	Porphyromonadaceae	Parabacteroides
Bacteria;no_rank_Bacteria;Firmicutes;Clostridia;Clostridiales;Veillonellaceae;Phascolarctobacterium	7	0	106	100	193	5.76838	10.6973	3.82407	0.00821361	0.0741851	-2.11924	Bacteria	no_rank_Bacteria	Firmicutes	Clostridia	Clostridiales	Veillonellaceae	Phascolarctobacterium
Bacteria;no_rank_Bacteria;Firmicutes;Clostridia;Clostridiales;Peptostreptococcaceae;no_rank_Peptostreptococcaceae	2756	646	0	0	59	-9.4553	11.0515	-3.8211	0.00824279	0.0741851	-2.12426	Bacteria	no_rank_Bacteria	Firmicutes	Clostridia	Clostridiales	Peptostreptococcaceae	no_rank_Peptostreptococcaceae
Bacteria;no_rank_Bacteria;Bacteroidetes;Bacteroidia;Bacteroidales;Prevotellaceae;Prevotella	13	0	589	142	949	6.88693	11.9203	3.67939	0.00977607	0.0791861	-2.27001	Bacteria	no_rank_Bacteria	Bacteroidetes	Bacteroidia	Bacteroidales	Prevotellaceae	Prevotella
Bacteria;no_rank_Bacteria;Cyanobacteria;no_rank_Cyanobacteria;no_rank_Cyanobacteria;no_rank_Cyanobacteria;no_rank_Cyanobacteria	2	13	105	77	88	3.4951	11.0279	3.4963	0.0122426	0.0876142	-2.46577	Bacteria	no_rank_Bacteria	Cyanobacteria	no_rank_Cyanobacteria	no_rank_Cyanobacteria	no_rank_Cyanobacteria	no_rank_Cyanobacteria
Bacteria;no_rank_Bacteria;Proteobacteria;Betaproteobacteria;Burkholderiales;Alcaligenaceae;Sutterella	0	0	23	4	30	4.52968	8.05058	3.44938	0.0129799	0.0876142	-2.51755	Bacteria	no_rank_Bacteria	Proteobacteria	Betaproteobacteria	Burkholderiales	Alcaligenaceae	Sutterella
Bacteria;no_rank_Bacteria;Firmicutes;Erysipelotrichi;Erysipelotrichales;Erysipelotrichaceae;Allobaculum	779	1704	181	234	196	-2.9287	14.787	-3.33609	0.0149689	0.0882205	-2.64016	Bacteria	no_rank_Bacteria	Firmicutes	Erysipelotrichi	Erysipelotrichales	Erysipelotrichaceae	Allobaculum
Bacteria;no_rank_Bacteria;Firmicutes;Erysipelotrichi;Erysipelotrichales;Erysipelotrichaceae;Holdemania	0	0	4	6	18	3.607	7.5355	3.32152	0.015248	0.0882205	-2.65523	Bacteria	no_rank_Bacteria	Firmicutes	Erysipelotrichi	Erysipelotrichales	Erysipelotrichaceae	Holdemania
Bacteria;no_rank_Bacteria;Firmicutes;Clostridia;Clostridiales;Lachnospiraceae;Moryella	0	0	2	20	14	3.76021	7.62702	3.1638	0.0186616	0.100773	-2.83022	Bacteria	no_rank_Bacteria	Firmicutes	Clostridia	Clostridiales	Lachnospiraceae	Moryella
Bacteria;no_rank_Bacteria;Actinobacteria;no_rank_Actinobacteria;Coriobacteriales;Coriobacteriaceae;no_rank_Coriobacteriaceae	12	17	4	0	2	-3.57798	8.17253	-2.66424	0.0362039	0.168376	-3.42472	Bacteria	no_rank_Bacteria	Actinobacteria	no_rank_Actinobacteria	Coriobacteriales	Coriobacteriaceae	no_rank_Coriobacteriaceae
Bacteria;no_rank_Bacteria;Bacteroidetes;Bacteroidia;Bacteroidales;Prevotellaceae;Paraprevotella	0	0	9	2	11	3.23787	7.33822	2.64272	0.0372784	0.168376	-3.4346	Bacteria	no_rank_Bacteria	Bacteroidetes	Bacteroidia	Bacteroidales	Prevotellaceae	Paraprevotella
Bacteria;no_rank_Bacteria;Verrucomicrobia;Verrucomicrobiae;Verrucomicrobiales;Verrucomicrobiaceae;Akkermansia	2	0	6	30	260	4.74827	9.31518	2.64	0.0374169	0.168376	-3.43668	Bacteria	no_rank_Bacteria	Verrucomicrobia	Verrucomicrobiae	Verrucomicrobiales	Verrucomicrobiaceae	Akkermansia
Bacteria;no_rank_Bacteria;Proteobacteria;Deltaproteobacteria;Desulfovibrionales;Desulfovibrionaceae;Desulfovibrio	1	2	5	64	23	2.92972	9.10596	2.5802	0.0405971	0.173072	-3.52415	Bacteria	no_rank_Bacteria	Proteobacteria	Deltaproteobacteria	Desulfovibrionales	Desulfovibrionaceae	Desulfovibrio
Bacteria;no_rank_Bacteria;Firmicutes;Erysipelotrichi;Erysipelotrichales;Erysipelotrichaceae;unclassified_Erysipelotrichaceae	0	0	2	3	4	2.34017	6.77937	2.50872	0.044777	0.181347	-3.59736	Bacteria	no_rank_Bacteria	Firmicutes	Erysipelotrichi	Erysipelotrichales	Erysipelotrichaceae	unclassified_Erysipelotrichaceae
Bacteria;no_rank_Bacteria;Actinobacteria;no_rank_Actinobacteria;Coriobacteriales;Coriobacteriaceae;Collinsella	0	0	3	3	2	2.22796	6.70686	2.39854	0.0521283	0.191973	-3.73246	Bacteria	no_rank_Bacteria	Actinobacteria	no_rank_Actinobacteria	Coriobacteriales	Coriobacteriaceae	Collinsella
Bacteria;no_rank_Bacteria;Bacteroidetes;Bacteroidia;Bacteroidales;Bacteroidaceae;Bacteroides	147	14	960	361	1139	3.58412	14.044	2.39836	0.0521408	0.191973	-3.73425	Bacteria	no_rank_Bacteria	Bacteroidetes	Bacteroidia	Bacteroidales	Bacteroidaceae	Bacteroides
Bacteria;no_rank_Bacteria;Bacteroidetes;Bacteroidia;Bacteroidales;Porphyromonadaceae;Barnesiella	0	0	6	2	2	2.39552	6.78839	2.2154	0.0672543	0.205453	-3.95478	Bacteria	no_rank_Bacteria	Bacteroidetes	Bacteroidia	Bacteroidales	Porphyromonadaceae	Barnesiella
Bacteria;no_rank_Bacteria;Actinobacteria;no_rank_Actinobacteria;Coriobacteriales;Coriobacteriaceae;Enterorhabdus	14	37	6	6	10	-2.04212	9.69553	-2.18053	0.0706144	0.205453	-4.00716	Bacteria	no_rank_Bacteria	Actinobacteria	no_rank_Actinobacteria	Coriobacteriales	Coriobacteriaceae	Enterorhabdus
Bacteria;no_rank_Bacteria;Actinobacteria;no_rank_Actinobacteria;Coriobacteriales;Coriobacteriaceae;Slackia	0	0	1	3	4	2.09402	6.63198	2.1303	0.0757579	0.205453	-4.0623	Bacteria	no_rank_Bacteria	Actinobacteria	no_rank_Actinobacteria	Coriobacteriales	Coriobacteriaceae	Slackia
Bacteria;no_rank_Bacteria;Firmicutes;Bacilli;Bacillales;Staphylococcaceae;Staphylococcus	0	0	50	1	11	3.86238	7.67288	2.12136	0.0767127	0.205453	-4.07127	Bacteria	no_rank_Bacteria	Firmicutes	Bacilli	Bacillales	Staphylococcaceae	Staphylococcus
Bacteria;no_rank_Bacteria;Firmicutes;unclassified_Firmicutes;unclassified_Firmicutes;unclassified_Firmicutes;unclassified_Firmicutes	7	5	2	1	2	-2.02623	7.83856	-2.12123	0.0767266	0.205453	-4.1097	Bacteria	no_rank_Bacteria	Firmicutes	unclassified_Firmicutes	unclassified_Firmicutes	unclassified_Firmicutes	unclassified_Firmicutes
Bacteria;no_rank_Bacteria;Actinobacteria;no_rank_Actinobacteria;Coriobacteriales;Coriobacteriaceae;Adlercreutzia	25	35	9	12	11	-1.85735	10.167	-2.10827	0.0781333	0.205453	-4.09426	Bacteria	no_rank_Bacteria	Actinobacteria	no_rank_Actinobacteria	Coriobacteriales	Coriobacteriaceae	Adlercreutzia
Bacteria;no_rank_Bacteria;Tenericutes;Mollicutes;no_rank_Mollicutes;no_rank_Mollicutes;no_rank_Mollicutes	142	149	50	29	0	-4.48148	10.9035	-2.10694	0.0782797	0.205453	-4.1171	Bacteria	no_rank_Bacteria	Tenericutes	Mollicutes	no_rank_Mollicutes	no_rank_Mollicutes	no_rank_Mollicutes
Bacteria;no_rank_Bacteria;Firmicutes;Clostridia;Clostridiales;Lachnospiraceae;Roseburia	6	26	30	122	127	2.21063	11.3775	2.10623	0.0783569	0.205453	-4.10698	Bacteria	no_rank_Bacteria	Firmicutes	Clostridia	Clostridiales	Lachnospiraceae	Roseburia
Bacteria;no_rank_Bacteria;Firmicutes;Clostridia;Clostridiales;Christensenellaceae;Christensenella	1	0	8	5	4	2.36077	7.57989	2.10375	0.0786303	0.205453	-4.09083	Bacteria	no_rank_Bacteria	Firmicutes	Clostridia	Clostridiales	Christensenellaceae	Christensenella
Bacteria;no_rank_Bacteria;Firmicutes;Clostridia;Clostridiales;Lachnospiraceae;Parasporobacterium	0	2	7	9	3	2.01127	7.77635	1.94123	0.0987758	0.250026	-4.30063	Bacteria	no_rank_Bacteria	Firmicutes	Clostridia	Clostridiales	Lachnospiraceae	Parasporobacterium
Bacteria;no_rank_Bacteria;Firmicutes;Clostridia;Clostridiales;Lachnospiraceae;Coprococcus	19	706	27	18	22	-2.8229	11.5661	-1.87119	0.108983	0.267504	-4.38198	Bacteria	no_rank_Bacteria	Firmicutes	Clostridia	Clostridiales	Lachnospiraceae	Coprococcus
Bacteria;no_rank_Bacteria;Firmicutes;Clostridia;Clostridiales;Lachnospiraceae;Acetitomaculum	0	0	0	87	36	3.99741	7.84774	1.75506	0.128246	0.296947	-4.51154	Bacteria	no_rank_Bacteria	Firmicutes	Clostridia	Clostridiales	Lachnospiraceae	Acetitomaculum
Bacteria;no_rank_Bacteria;Proteobacteria;Epsilonproteobacteria;Campylobacterales;Helicobacteraceae;Helicobacter	11	1	13	3115	27	4.21065	10.9695	1.74824	0.129477	0.296947	-4.55328	Bacteria	no_rank_Bacteria	Proteobacteria	Epsilonproteobacteria	Campylobacterales	Helicobacteraceae	Helicobacter
Bacteria;no_rank_Bacteria;Firmicutes;Clostridia;Clostridiales;Lachnospiraceae;Johnsonella	0	1	3	5	2	1.63982	7.15427	1.73456	0.131976	0.296947	-4.53939	Bacteria	no_rank_Bacteria	Firmicutes	Clostridia	Clostridiales	Lachnospiraceae	Johnsonella
Bacteria;no_rank_Bacteria;Firmicutes;Clostridia;Clostridiales;no_rank_Clostridiales;no_rank_Clostridiales	37	41	204	229	90	1.61491	12.6439	1.66287	0.145865	0.319325	-4.62931	Bacteria	no_rank_Bacteria	Firmicutes	Clostridia	Clostridiales	no_rank_Clostridiales	no_rank_Clostridiales
Bacteria;no_rank_Bacteria;Firmicutes;Clostridia;Clostridiales;Ruminococcaceae;Oscillibacter	8	2	22	116	8	2.19729	9.89011	1.58788	0.161885	0.345072	-4.72623	Bacteria	no_rank_Bacteria	Firmicutes	Clostridia	Clostridiales	Ruminococcaceae	Oscillibacter
Bacteria;no_rank_Bacteria;Firmicutes;Clostridia;Clostridiales;Ruminococcaceae;Papillibacter	2	1	13	33	2	2.01948	8.52949	1.56139	0.167934	0.348785	-4.79288	Bacteria	no_rank_Bacteria	Firmicutes	Clostridia	Clostridiales	Ruminococcaceae	Papillibacter
Bacteria;no_rank_Bacteria;Firmicutes;Clostridia;Clostridiales;Ruminococcaceae;Anaerotruncus	17	11	92	54	40	1.57049	11.178	1.54152	0.17261	0.349051	-4.77886	Bacteria	no_rank_Bacteria	Firmicutes	Clostridia	Clostridiales	Ruminococcaceae	Anaerotruncus
Bacteria;no_rank_Bacteria;Firmicutes;Clostridia;Clostridiales;Lachnospiraceae;Butyrivibrio	0	2	9	2	7	1.83205	7.67927	1.52463	0.17668	0.349051	-4.7934	Bacteria	no_rank_Bacteria	Firmicutes	Clostridia	Clostridiales	Lachnospiraceae	Butyrivibrio
Bacteria;no_rank_Bacteria;Firmicutes;Bacilli;Lactobacillales;Streptococcaceae;Streptococcus	9	43	6	5	18	-1.61021	9.73157	-1.44578	0.196889	0.379714	-4.88845	Bacteria	no_rank_Bacteria	Firmicutes	Bacilli	Lactobacillales	Streptococcaceae	Streptococcus
Bacteria;no_rank_Bacteria;Bacteroidetes;Bacteroidia;Bacteroidales;Prevotellaceae;no_rank_Prevotellaceae	32	5	106	26	201	2.05236	11.4393	1.36356	0.220203	0.4148	-4.98724	Bacteria	no_rank_Bacteria	Bacteroidetes	Bacteroidia	Bacteroidales	Prevotellaceae	no_rank_Prevotellaceae
Bacteria;no_rank_Bacteria;Firmicutes;Clostridia;Clostridiales;Lachnospiraceae;Dorea	1	0	0	27	123	3.29725	8.18247	1.34588	0.22553	0.41518	-4.98053	Bacteria	no_rank_Bacteria	Firmicutes	Clostridia	Clostridiales	Lachnospiraceae	Dorea
Bacteria;no_rank_Bacteria;Proteobacteria;Deltaproteobacteria;Desulfovibrionales;Desulfovibrionaceae;Bilophila	0	0	0	3	5	1.69637	6.37289	1.31356	0.235569	0.424025	-5.0186	Bacteria	no_rank_Bacteria	Proteobacteria	Deltaproteobacteria	Desulfovibrionales	Desulfovibrionaceae	Bilophila
Bacteria;no_rank_Bacteria;Firmicutes;Clostridia;Clostridiales;Lachnospiraceae;unclassified_Lachnospiraceae	14	92	66	220	139	1.34931	12.3902	1.26742	0.250586	0.441248	-5.06996	Bacteria	no_rank_Bacteria	Firmicutes	Clostridia	Clostridiales	Lachnospiraceae	unclassified_Lachnospiraceae
Bacteria;no_rank_Bacteria;Actinobacteria;Actinobacteria;no_rank_Actinobacteria;Corynebacteriaceae;Corynebacterium	0	0	59	0	3	2.81303	7.05997	1.24296	0.258882	0.446158	-5.0832	Bacteria	no_rank_Bacteria	Actinobacteria	Actinobacteria	no_rank_Actinobacteria	Corynebacteriaceae	Corynebacterium
Bacteria;no_rank_Bacteria;Elusimicrobia;Elusimicrobia;Elusimicrobiales;Elusimicrobiaceae;Elusimicrobium	0	3	47	7	1	2.04872	8.09334	1.18121	0.280896	0.467504	-5.17903	Bacteria	no_rank_Bacteria	Elusimicrobia	Elusimicrobia	Elusimicrobiales	Elusimicrobiaceae	Elusimicrobium
Bacteria;no_rank_Bacteria;Proteobacteria;Betaproteobacteria;Burkholderiales;Alcaligenaceae;Parasutterella	16	0	23	7	44	2.25747	9.31585	1.17603	0.282811	0.467504	-5.18988	Bacteria	no_rank_Bacteria	Proteobacteria	Betaproteobacteria	Burkholderiales	Alcaligenaceae	Parasutterella
Bacteria;no_rank_Bacteria;Firmicutes;Clostridia;Clostridiales;Lachnospiraceae;Anaerosporobacter	0	0	1	15	0	1.76609	6.42736	1.10604	0.309822	0.499115	-5.2313	Bacteria	no_rank_Bacteria	Firmicutes	Clostridia	Clostridiales	Lachnospiraceae	Anaerosporobacter
Bacteria;no_rank_Bacteria;Proteobacteria;Epsilonproteobacteria;Campylobacterales;Helicobacteraceae;Wolinella	0	0	1	18	0	1.8135	6.47841	1.09504	0.314257	0.499115	-5.24233	Bacteria	no_rank_Bacteria	Proteobacteria	Epsilonproteobacteria	Campylobacterales	Helicobacteraceae	Wolinella
Bacteria;no_rank_Bacteria;Tenericutes;Mollicutes;Anaeroplasmatales;Anaeroplasmataceae;Anaeroplasma	0	0	31	0	1	2.18697	6.63198	1.03916	0.337599	0.517927	-5.29378	Bacteria	no_rank_Bacteria	Tenericutes	Mollicutes	Anaeroplasmatales	Anaeroplasmataceae	Anaeroplasma
Bacteria;no_rank_Bacteria;Firmicutes;Clostridia;Clostridiales;Peptococcaceae;no_rank_Peptococcaceae	5	11	37	26	10	1.04149	9.98594	1.03616	0.33889	0.517927	-5.31773	Bacteria	no_rank_Bacteria	Firmicutes	Clostridia	Clostridiales	Peptococcaceae	no_rank_Peptococcaceae
Bacteria;no_rank_Bacteria;Proteobacteria;Gammaproteobacteria;Enterobacteriales;Enterobacteriaceae;unclassified_Enterobacteriaceae	0	0	0	1	6	1.34908	6.17661	1.0091	0.350721	0.526081	-5.31198	Bacteria	no_rank_Bacteria	Proteobacteria	Gammaproteobacteria	Enterobacteriales	Enterobacteriaceae	unclassified_Enterobacteriaceae
Bacteria;no_rank_Bacteria;Firmicutes;Erysipelotrichi;Erysipelotrichales;Erysipelotrichaceae;no_rank_Erysipelotrichaceae	40	23	27	35	6	-1.13827	10.6247	-0.961449	0.372355	0.548378	-5.34793	Bacteria	no_rank_Bacteria	Firmicutes	Erysipelotrichi	Erysipelotrichales	Erysipelotrichaceae	no_rank_Erysipelotrichaceae
Bacteria;no_rank_Bacteria;Firmicutes;Clostridia;Clostridiales;Lachnospiraceae;no_rank_Lachnospiraceae	206	445	599	1508	456	0.870249	15.1416	0.92373	0.390206	0.564405	-5.41273	Bacteria	no_rank_Bacteria	Firmicutes	Clostridia	Clostridiales	Lachnospiraceae	no_rank_Lachnospiraceae
Bacteria;no_rank_Bacteria;Firmicutes;Clostridia;Clostridiales;Lachnospiraceae;Syntrophococcus	2	2	2	4	0	-0.903599	7.14667	-0.776957	0.465823	0.661002	-5.57229	Bacteria	no_rank_Bacteria	Firmicutes	Clostridia	Clostridiales	Lachnospiraceae	Syntrophococcus
Bacteria;no_rank_Bacteria;Firmicutes;Clostridia;Clostridiales;Christensenellaceae;no_rank_Christensenellaceae	108	81	384	561	64	0.942515	13.4878	0.763383	0.47331	0.661002	-5.54389	Bacteria	no_rank_Bacteria	Firmicutes	Clostridia	Clostridiales	Christensenellaceae	no_rank_Christensenellaceae
Bacteria;no_rank_Bacteria;Firmicutes;Clostridia;Clostridiales;Ruminococcaceae;Anaerofilum	0	1	0	5	3	0.903178	6.68988	0.714144	0.501162	0.67051	-5.56145	Bacteria	no_rank_Bacteria	Firmicutes	Clostridia	Clostridiales	Ruminococcaceae	Anaerofilum
Bacteria;no_rank_Bacteria;Firmicutes;Clostridia;Clostridiales;Peptococcaceae;Peptococcus	2	1	2	2	0	-0.789556	6.82968	-0.694295	0.512694	0.67051	-5.61597	Bacteria	no_rank_Bacteria	Firmicutes	Clostridia	Clostridiales	Peptococcaceae	Peptococcus
Bacteria;no_rank_Bacteria;Firmicutes;Clostridia;Clostridiales;Lachnospiraceae;Marvinbryantia	14	169	82	38	13	-0.951997	11.4498	-0.69417	0.512767	0.67051	-5.56409	Bacteria	no_rank_Bacteria	Firmicutes	Clostridia	Clostridiales	Lachnospiraceae	Marvinbryantia
Bacteria;no_rank_Bacteria;Firmicutes;Clostridia;Clostridiales;Ruminococcaceae;Acetanaerobacterium	1	0	0	4	4	0.945501	6.70449	0.686726	0.517137	0.67051	-5.58073	Bacteria	no_rank_Bacteria	Firmicutes	Clostridia	Clostridiales	Ruminococcaceae	Acetanaerobacterium
Bacteria;no_rank_Bacteria;Firmicutes;Clostridia;Clostridiales;Lachnospiraceae;Pseudobutyrivibrio	0	4	2	1	0	-0.849508	6.53489	-0.676105	0.523413	0.67051	-5.59587	Bacteria	no_rank_Bacteria	Firmicutes	Clostridia	Clostridiales	Lachnospiraceae	Pseudobutyrivibrio
Bacteria;no_rank_Bacteria;Firmicutes;Clostridia;Clostridiales;Ruminococcaceae;Ruminococcus	388	61	826	486	155	0.933093	14.208	0.665405	0.529786	0.67051	-5.61529	Bacteria	no_rank_Bacteria	Firmicutes	Clostridia	Clostridiales	Ruminococcaceae	Ruminococcus
Bacteria;no_rank_Bacteria;Firmicutes;Clostridia;Clostridiales;Ruminococcaceae;no_rank_Ruminococcaceae	978	2752	2786	2273	350	-0.753638	16.6014	-0.6035	0.567613	0.705072	-5.63623	Bacteria	no_rank_Bacteria	Firmicutes	Clostridia	Clostridiales	Ruminococcaceae	no_rank_Ruminococcaceae
Bacteria;no_rank_Bacteria;Bacteroidetes;Bacteroidia;Bacteroidales;no_rank_Bacteroidales;no_rank_Bacteroidales	3238	332	3887	2057	1998	0.840353	16.9064	0.592499	0.574503	0.705072	-5.64405	Bacteria	no_rank_Bacteria	Bacteroidetes	Bacteroidia	Bacteroidales	no_rank_Bacteroidales	no_rank_Bacteroidales
Bacteria;no_rank_Bacteria;Bacteroidetes;Bacteroidia;Bacteroidales;unclassified_Bacteroidales;unclassified_Bacteroidales	34	4	65	27	17	0.765047	10.564	0.53862	0.608955	0.725835	-5.68281	Bacteria	no_rank_Bacteria	Bacteroidetes	Bacteroidia	Bacteroidales	unclassified_Bacteroidales	unclassified_Bacteroidales
Bacteria;unclassified_Bacteria;unclassified_Bacteria;unclassified_Bacteria;unclassified_Bacteria;unclassified_Bacteria;unclassified_Bacteria	6	7	6	7	6	-0.453382	8.90255	-0.535165	0.611203	0.725835	-5.7248	Bacteria	unclassified_Bacteria	unclassified_Bacteria	unclassified_Bacteria	unclassified_Bacteria	unclassified_Bacteria	unclassified_Bacteria
Bacteria;no_rank_Bacteria;Firmicutes;Clostridia;Clostridiales;Clostridiaceae;Candidatus_Arthromitus	0	4	8	0	0	-0.886756	6.57101	-0.524299	0.618304	0.725835	-5.68975	Bacteria	no_rank_Bacteria	Firmicutes	Clostridia	Clostridiales	Clostridiaceae	Candidatus_Arthromitus
Bacteria;no_rank_Bacteria;Firmicutes;Clostridia;Clostridiales;Lachnospiraceae;Blautia	61	3207	1615	187	5692	1.02452	15.7742	0.487806	0.64248	0.739785	-5.7076	Bacteria	no_rank_Bacteria	Firmicutes	Clostridia	Clostridiales	Lachnospiraceae	Blautia
Bacteria;no_rank_Bacteria;Bacteroidetes;Bacteroidia;Bacteroidales;Rikenellaceae;Alistipes	51	3	103	19	23	0.808192	10.725	0.478902	0.648454	0.739785	-5.71105	Bacteria	no_rank_Bacteria	Bacteroidetes	Bacteroidia	Bacteroidales	Rikenellaceae	Alistipes
unclassified;unclassified;unclassified;unclassified;unclassified;unclassified;unclassified	20	22	29	22	14	-0.436793	10.5359	-0.447499	0.669746	0.753465	-5.69506	unclassified	unclassified	unclassified	unclassified	unclassified	unclassified	unclassified
Bacteria;no_rank_Bacteria;Firmicutes;Clostridia;Clostridiales;Ruminococcaceae;Butyricicoccus	1	0	2	0	4	0.555014	6.53489	0.370676	0.723231	0.802489	-5.74226	Bacteria	no_rank_Bacteria	Firmicutes	Clostridia	Clostridiales	Ruminococcaceae	Butyricicoccus
Bacteria;no_rank_Bacteria;Actinobacteria;no_rank_Actinobacteria;Coriobacteriales;Coriobacteriaceae;Denitrobacterium	14	4	7	11	6	-0.368264	9.15129	-0.353344	0.735551	0.805131	-5.81163	Bacteria	no_rank_Bacteria	Actinobacteria	no_rank_Actinobacteria	Coriobacteriales	Coriobacteriaceae	Denitrobacterium
Bacteria;no_rank_Bacteria;Firmicutes;Clostridia;Clostridiales;Christensenellaceae;unclassified_Christensenellaceae	11	1	15	11	2	0.398353	8.70117	0.272248	0.794284	0.841806	-5.83075	Bacteria	no_rank_Bacteria	Firmicutes	Clostridia	Clostridiales	Christensenellaceae	unclassified_Christensenellaceae
Bacteria;no_rank_Bacteria;Firmicutes;Clostridia;Clostridiales;Lachnospiraceae;Anaerostipes	1	4	2	16	0	-0.394696	7.54377	-0.265893	0.798955	0.841806	-5.85067	Bacteria	no_rank_Bacteria	Firmicutes	Clostridia	Clostridiales	Lachnospiraceae	Anaerostipes
Bacteria;no_rank_Bacteria;Firmicutes;Bacilli;Lactobacillales;Streptococcaceae;Lactococcus	3	5	8	0	17	-0.460573	8.21624	-0.264152	0.800236	0.841806	-5.82514	Bacteria	no_rank_Bacteria	Firmicutes	Bacilli	Lactobacillales	Streptococcaceae	Lactococcus
Bacteria;no_rank_Bacteria;Firmicutes;Clostridia;Clostridiales;unclassified_Clostridiales;unclassified_Clostridiales	4	14	22	7	10	0.189576	9.48332	0.182565	0.860971	0.883549	-5.85403	Bacteria	no_rank_Bacteria	Firmicutes	Clostridia	Clostridiales	unclassified_Clostridiales	unclassified_Clostridiales
Bacteria;no_rank_Bacteria;Firmicutes;Clostridia;Clostridiales;Ruminococcaceae;Subdoligranulum	2	0	7	1	0	0.293098	6.68229	0.181551	0.861733	0.883549	-5.81383	Bacteria	no_rank_Bacteria	Firmicutes	Clostridia	Clostridiales	Ruminococcaceae	Subdoligranulum
Bacteria;no_rank_Bacteria;Firmicutes;Clostridia;Clostridiales;Ruminococcaceae;unclassified_Ruminococcaceae	28	209	117	183	77	0.158462	12.7627	0.149007	0.886284	0.897362	-5.82567	Bacteria	no_rank_Bacteria	Firmicutes	Clostridia	Clostridiales	Ruminococcaceae	unclassified_Ruminococcaceae
Bacteria;no_rank_Bacteria;Firmicutes;Clostridia;Clostridiales;Ruminococcaceae;Pseudoflavonifractor	3	1	1	7	2	-0.0199634	7.56075	-0.0187959	0.985595	0.985595	-5.88908	Bacteria	no_rank_Bacteria	Firmicutes	Clostridia	Clostridiales	Ruminococcaceae	Pseudoflavonifractor
MS vs MTXMS
Row.names	MTXMS4_34D	MTXMS5_34D	MTXMS6_34D	MS7_34D	MS8_34D	MS9_34D	logFC	AveExpr	t	P.Value	adj.P.Val	B	superkingdom	kingdom	phylum	class	order	family	genus
Bacteria;no_rank_Bacteria;Firmicutes;Erysipelotrichi;Erysipelotrichales;Erysipelotrichaceae;unclassified_Erysipelotrichaceae	2	3	4	10	9	34	2.78757	9.07149	2.83891	0.0198417	0.759331	-4.58197	Bacteria	no_rank_Bacteria	Firmicutes	Erysipelotrichi	Erysipelotrichales	Erysipelotrichaceae	unclassified_Erysipelotrichaceae
Bacteria;no_rank_Bacteria;Firmicutes;Clostridia;Clostridiales;Ruminococcaceae;Oscillospira	1	0	0	6	3	1	2.77095	6.84312	2.5752	0.0304255	0.759331	-4.58511	Bacteria	no_rank_Bacteria	Firmicutes	Clostridia	Clostridiales	Ruminococcaceae	Oscillospira
Bacteria;no_rank_Bacteria;Bacteroidetes;Bacteroidia;Bacteroidales;Prevotellaceae;Prevotella	589	142	949	103	1	58	-3.72457	12.7965	-2.38319	0.0415735	0.759331	-4.5842	Bacteria	no_rank_Bacteria	Bacteroidetes	Bacteroidia	Bacteroidales	Prevotellaceae	Prevotella
Bacteria;no_rank_Bacteria;Firmicutes;Bacilli;Lactobacillales;Lactobacillaceae;Lactobacillus	21	52	327	203	410	722	3.0277	13.6206	2.34593	0.0441684	0.759331	-4.58508	Bacteria	no_rank_Bacteria	Firmicutes	Bacilli	Lactobacillales	Lactobacillaceae	Lactobacillus
Bacteria;no_rank_Bacteria;Verrucomicrobia;Verrucomicrobiae;Verrucomicrobiales;Verrucomicrobiaceae;Akkermansia	6	30	260	385	956	103	3.72727	13.0372	2.32963	0.0453529	0.759331	-4.58484	Bacteria	no_rank_Bacteria	Verrucomicrobia	Verrucomicrobiae	Verrucomicrobiales	Verrucomicrobiaceae	Akkermansia
Bacteria;no_rank_Bacteria;Firmicutes;Bacilli;Bacillales;Staphylococcaceae;Staphylococcus	50	1	11	0	0	1	-3.10934	7.62211	-2.18683	0.0571666	0.759331	-4.58692	Bacteria	no_rank_Bacteria	Firmicutes	Bacilli	Bacillales	Staphylococcaceae	Staphylococcus
Bacteria;no_rank_Bacteria;Firmicutes;Clostridia;Clostridiales;Lachnospiraceae;Robinsoniella	0	0	2	2	2	4	2.44063	6.91945	2.15977	0.0597226	0.759331	-4.5877	Bacteria	no_rank_Bacteria	Firmicutes	Clostridia	Clostridiales	Lachnospiraceae	Robinsoniella
Bacteria;no_rank_Bacteria;Firmicutes;Clostridia;Clostridiales;Lachnospiraceae;Coprococcus	27	18	22	75	32	47	1.72949	11.2824	2.01504	0.0753892	0.838705	-4.58704	Bacteria	no_rank_Bacteria	Firmicutes	Clostridia	Clostridiales	Lachnospiraceae	Coprococcus
Bacteria;no_rank_Bacteria;Firmicutes;Clostridia;Clostridiales;Lachnospiraceae;no_rank_Lachnospiraceae	599	1508	456	903	2164	2839	1.85078	16.3954	1.92316	0.0873085	0.863384	-4.58728	Bacteria	no_rank_Bacteria	Firmicutes	Clostridia	Clostridiales	Lachnospiraceae	no_rank_Lachnospiraceae
Bacteria;no_rank_Bacteria;Firmicutes;Clostridia;Clostridiales;Lachnospiraceae;Oribacterium	1	0	1	4	2	1	1.91588	6.93795	1.78492	0.108647	0.880095	-4.59025	Bacteria	no_rank_Bacteria	Firmicutes	Clostridia	Clostridiales	Lachnospiraceae	Oribacterium
Bacteria;no_rank_Bacteria;Bacteroidetes;Bacteroidia;Bacteroidales;Porphyromonadaceae;Butyricimonas	8	16	9	4	1	1	-1.72383	8.51677	-1.78416	0.108776	0.880095	-4.58976	Bacteria	no_rank_Bacteria	Bacteroidetes	Bacteroidia	Bacteroidales	Porphyromonadaceae	Butyricimonas
Bacteria;no_rank_Bacteria;Actinobacteria;no_rank_Actinobacteria;Coriobacteriales;Coriobacteriaceae;Denitrobacterium	7	11	6	2	0	4	-1.60338	8.16729	-1.53741	0.159286	0.969017	-4.59159	Bacteria	no_rank_Bacteria	Actinobacteria	no_rank_Actinobacteria	Coriobacteriales	Coriobacteriaceae	Denitrobacterium
Bacteria;no_rank_Bacteria;Tenericutes;Mollicutes;Anaeroplasmatales;Anaeroplasmataceae;Anaeroplasma	31	0	1	92	0	85	3.0817	8.98208	1.41863	0.190392	0.969017	-4.59227	Bacteria	no_rank_Bacteria	Tenericutes	Mollicutes	Anaeroplasmatales	Anaeroplasmataceae	Anaeroplasma
Bacteria;no_rank_Bacteria;Firmicutes;Erysipelotrichi;Erysipelotrichales;Erysipelotrichaceae;no_rank_Erysipelotrichaceae	27	35	6	15	174	22	1.74908	10.9843	1.36958	0.204703	0.969017	-4.59231	Bacteria	no_rank_Bacteria	Firmicutes	Erysipelotrichi	Erysipelotrichales	Erysipelotrichaceae	no_rank_Erysipelotrichaceae
Bacteria;no_rank_Bacteria;Bacteroidetes;Bacteroidia;Bacteroidales;Rikenellaceae;Alistipes	103	19	23	45	48	95	1.3448	11.7666	1.3487	0.211068	0.969017	-4.59257	Bacteria	no_rank_Bacteria	Bacteroidetes	Bacteroidia	Bacteroidales	Rikenellaceae	Alistipes
Bacteria;no_rank_Bacteria;Firmicutes;Clostridia;Clostridiales;Lachnospiraceae;Anaerosporobacter	1	15	0	3	3	8	1.66364	7.93705	1.27093	0.236277	0.969017	-4.59345	Bacteria	no_rank_Bacteria	Firmicutes	Clostridia	Clostridiales	Lachnospiraceae	Anaerosporobacter
Bacteria;no_rank_Bacteria;Actinobacteria;no_rank_Actinobacteria;Coriobacteriales;Coriobacteriaceae;Slackia	1	3	4	1	0	0	-1.34969	6.7547	-1.2688	0.237002	0.969017	-4.59355	Bacteria	no_rank_Bacteria	Actinobacteria	no_rank_Actinobacteria	Coriobacteriales	Coriobacteriaceae	Slackia
Bacteria;no_rank_Bacteria;Elusimicrobia;Elusimicrobia;Elusimicrobiales;Elusimicrobiaceae;Elusimicrobium	47	7	1	1	4	0	-1.82512	8.03293	-1.23377	0.249182	0.969017	-4.59366	Bacteria	no_rank_Bacteria	Elusimicrobia	Elusimicrobia	Elusimicrobiales	Elusimicrobiaceae	Elusimicrobium
Bacteria;no_rank_Bacteria;Bacteroidetes;Bacteroidia;Bacteroidales;Porphyromonadaceae;Barnesiella	6	2	2	9	5	2	1.16082	8.29243	1.14534	0.282221	0.969017	-4.5942	Bacteria	no_rank_Bacteria	Bacteroidetes	Bacteroidia	Bacteroidales	Porphyromonadaceae	Barnesiella
Bacteria;no_rank_Bacteria;Tenericutes;Mollicutes;unclassified_Mollicutes;unclassified_Mollicutes;unclassified_Mollicutes	1	0	0	0	0	9	1.50222	6.20231	1.11079	0.296044	0.969017	-4.59451	Bacteria	no_rank_Bacteria	Tenericutes	Mollicutes	unclassified_Mollicutes	unclassified_Mollicutes	unclassified_Mollicutes
Bacteria;no_rank_Bacteria;Firmicutes;Clostridia;Clostridiales;Lachnospiraceae;unclassified_Lachnospiraceae	66	220	139	147	369	118	1.14827	13.4946	1.06321	0.315951	0.969017	-4.59474	Bacteria	no_rank_Bacteria	Firmicutes	Clostridia	Clostridiales	Lachnospiraceae	unclassified_Lachnospiraceae
Bacteria;no_rank_Bacteria;Firmicutes;Clostridia;Clostridiales;Ruminococcaceae;Ruminococcus	826	486	155	372	3	403	-1.77772	13.714	-1.05475	0.319597	0.969017	-4.59477	Bacteria	no_rank_Bacteria	Firmicutes	Clostridia	Clostridiales	Ruminococcaceae	Ruminococcus
Bacteria;no_rank_Bacteria;Proteobacteria;Alphaproteobacteria;Rhodospirillales;Rhodospirillaceae;no_rank_Rhodospirillaceae	7	0	0	0	0	535	2.74209	7.55877	1.04329	0.324586	0.969017	-4.59487	Bacteria	no_rank_Bacteria	Proteobacteria	Alphaproteobacteria	Rhodospirillales	Rhodospirillaceae	no_rank_Rhodospirillaceae
Bacteria;no_rank_Bacteria;Firmicutes;Clostridia;Clostridiales;Peptococcaceae;Peptococcus	2	2	0	2	0	10	1.33032	7.12318	1.03413	0.32862	0.969017	-4.59494	Bacteria	no_rank_Bacteria	Firmicutes	Clostridia	Clostridiales	Peptococcaceae	Peptococcus
Bacteria;no_rank_Bacteria;Firmicutes;Clostridia;Clostridiales;Eubacteriaceae;Anaerofustis	1	0	0	5	0	0	1.23912	6.0709	1.01422	0.337511	0.969017	-4.59505	Bacteria	no_rank_Bacteria	Firmicutes	Clostridia	Clostridiales	Eubacteriaceae	Anaerofustis
Bacteria;no_rank_Bacteria;Proteobacteria;Deltaproteobacteria;Desulfovibrionales;Desulfovibrionaceae;Desulfovibrio	5	64	23	3	4	12	-1.18306	9.67123	-0.998084	0.344854	0.969017	-4.59515	Bacteria	no_rank_Bacteria	Proteobacteria	Deltaproteobacteria	Desulfovibrionales	Desulfovibrionaceae	Desulfovibrio
Bacteria;no_rank_Bacteria;Firmicutes;Clostridia;Clostridiales;Ruminococcaceae;no_rank_Ruminococcaceae	2786	2273	350	1627	1085	2385	0.911553	16.7336	0.931946	0.376191	0.969017	-4.59564	Bacteria	no_rank_Bacteria	Firmicutes	Clostridia	Clostridiales	Ruminococcaceae	no_rank_Ruminococcaceae
Bacteria;no_rank_Bacteria;Proteobacteria;Alphaproteobacteria;Rhodospirillales;Rhodospirillaceae;Thalassospira	17	18	11	27	55	5	1.00242	10.3797	0.890705	0.396754	0.969017	-4.59588	Bacteria	no_rank_Bacteria	Proteobacteria	Alphaproteobacteria	Rhodospirillales	Rhodospirillaceae	Thalassospira
Bacteria;no_rank_Bacteria;Firmicutes;Clostridia;Clostridiales;Ruminococcaceae;Papillibacter	13	33	2	24	3	32	1.05487	9.82805	0.879373	0.402542	0.969017	-4.59593	Bacteria	no_rank_Bacteria	Firmicutes	Clostridia	Clostridiales	Ruminococcaceae	Papillibacter
Bacteria;no_rank_Bacteria;Proteobacteria;Epsilonproteobacteria;Campylobacterales;Helicobacteraceae;Helicobacter	13	3115	27	33	28	15	-1.45703	11.8959	-0.804544	0.442246	0.969017	-4.59633	Bacteria	no_rank_Bacteria	Proteobacteria	Epsilonproteobacteria	Campylobacterales	Helicobacteraceae	Helicobacter
Bacteria;no_rank_Bacteria;Bacteroidetes;Bacteroidia;Bacteroidales;Bacteroidaceae;Bacteroides	960	361	1139	1391	6272	151	1.16887	16.0402	0.793081	0.448556	0.969017	-4.59653	Bacteria	no_rank_Bacteria	Bacteroidetes	Bacteroidia	Bacteroidales	Bacteroidaceae	Bacteroides
Bacteria;no_rank_Bacteria;Proteobacteria;Epsilonproteobacteria;Campylobacterales;Helicobacteraceae;Wolinella	1	18	0	0	1	0	-1.13369	6.62673	-0.780818	0.455372	0.969017	-4.59622	Bacteria	no_rank_Bacteria	Proteobacteria	Epsilonproteobacteria	Campylobacterales	Helicobacteraceae	Wolinella
Bacteria;no_rank_Bacteria;Actinobacteria;no_rank_Actinobacteria;Coriobacteriales;Coriobacteriaceae;no_rank_Coriobacteriaceae	4	0	2	4	0	5	1.01343	7.25036	0.773857	0.459271	0.969017	-4.59625	Bacteria	no_rank_Bacteria	Actinobacteria	no_rank_Actinobacteria	Coriobacteriales	Coriobacteriaceae	no_rank_Coriobacteriaceae
Bacteria;no_rank_Bacteria;Firmicutes;Clostridia;Clostridiales;Ruminococcaceae;Acetanaerobacterium	0	4	4	0	0	1	-0.959919	6.55097	-0.755981	0.469386	0.969017	-4.59633	Bacteria	no_rank_Bacteria	Firmicutes	Clostridia	Clostridiales	Ruminococcaceae	Acetanaerobacterium
Bacteria;no_rank_Bacteria;Firmicutes;Clostridia;Clostridiales;Lachnospiraceae;Roseburia	30	122	127	41	2	140	-1.06365	11.679	-0.729354	0.484718	0.969017	-4.59678	Bacteria	no_rank_Bacteria	Firmicutes	Clostridia	Clostridiales	Lachnospiraceae	Roseburia
Bacteria;no_rank_Bacteria;Proteobacteria;Betaproteobacteria;Burkholderiales;Alcaligenaceae;Sutterella	23	4	30	19	4	1	-0.91668	9.34609	-0.717666	0.491549	0.969017	-4.59684	Bacteria	no_rank_Bacteria	Proteobacteria	Betaproteobacteria	Burkholderiales	Alcaligenaceae	Sutterella
Bacteria;no_rank_Bacteria;Firmicutes;Clostridia;Clostridiales;Lachnospiraceae;Moryella	2	20	14	9	15	7	0.804587	9.50458	0.707893	0.497306	0.969017	-4.59692	Bacteria	no_rank_Bacteria	Firmicutes	Clostridia	Clostridiales	Lachnospiraceae	Moryella
Bacteria;no_rank_Bacteria;Firmicutes;Clostridia;Clostridiales;Ruminococcaceae;Butyricicoccus	2	0	4	10	2	0	1.02804	7.26451	0.704196	0.499495	0.969017	-4.59655	Bacteria	no_rank_Bacteria	Firmicutes	Clostridia	Clostridiales	Ruminococcaceae	Butyricicoccus
Bacteria;no_rank_Bacteria;Firmicutes;Clostridia;Clostridiales;no_rank_Clostridiales;no_rank_Clostridiales	204	229	90	134	19	110	-0.703699	12.924	-0.688327	0.508959	0.969017	-4.59686	Bacteria	no_rank_Bacteria	Firmicutes	Clostridia	Clostridiales	no_rank_Clostridiales	no_rank_Clostridiales
Bacteria;no_rank_Bacteria;Proteobacteria;Betaproteobacteria;Burkholderiales;Alcaligenaceae;Parasutterella	23	7	44	6	19	3	-0.771998	9.8519	-0.652026	0.531021	0.969017	-4.59723	Bacteria	no_rank_Bacteria	Proteobacteria	Betaproteobacteria	Burkholderiales	Alcaligenaceae	Parasutterella
Bacteria;unclassified_Bacteria;unclassified_Bacteria;unclassified_Bacteria;unclassified_Bacteria;unclassified_Bacteria;unclassified_Bacteria	6	7	6	11	4	5	0.569576	8.97361	0.643127	0.536515	0.969017	-4.59719	Bacteria	unclassified_Bacteria	unclassified_Bacteria	unclassified_Bacteria	unclassified_Bacteria	unclassified_Bacteria	unclassified_Bacteria
Bacteria;no_rank_Bacteria;Firmicutes;Clostridia;Clostridiales;Lachnospiraceae;Dorea	0	27	123	60	43	2	1.31029	10.1324	0.615403	0.553847	0.969017	-4.59746	Bacteria	no_rank_Bacteria	Firmicutes	Clostridia	Clostridiales	Lachnospiraceae	Dorea
Bacteria;no_rank_Bacteria;Firmicutes;Clostridia;Clostridiales;Lachnospiraceae;Anaerostipes	2	16	0	4	1	4	0.783933	7.77869	0.596901	0.565591	0.969017	-4.59708	Bacteria	no_rank_Bacteria	Firmicutes	Clostridia	Clostridiales	Lachnospiraceae	Anaerostipes
Bacteria;no_rank_Bacteria;Bacteroidetes;Bacteroidia;Bacteroidales;Prevotellaceae;no_rank_Prevotellaceae	106	26	201	383	86	23	0.749316	12.6784	0.560897	0.588843	0.969017	-4.59741	Bacteria	no_rank_Bacteria	Bacteroidetes	Bacteroidia	Bacteroidales	Prevotellaceae	no_rank_Prevotellaceae
Bacteria;no_rank_Bacteria;Firmicutes;Clostridia;Clostridiales;Ruminococcaceae;Pseudoflavonifractor	1	7	2	4	1	3	0.558734	7.79283	0.528537	0.610177	0.969017	-4.59733	Bacteria	no_rank_Bacteria	Firmicutes	Clostridia	Clostridiales	Ruminococcaceae	Pseudoflavonifractor
Bacteria;no_rank_Bacteria;Firmicutes;unclassified_Firmicutes;unclassified_Firmicutes;unclassified_Firmicutes;unclassified_Firmicutes	2	1	2	1	1	3	0.531663	7.26451	0.523597	0.61347	0.969017	-4.59721	Bacteria	no_rank_Bacteria	Firmicutes	unclassified_Firmicutes	unclassified_Firmicutes	unclassified_Firmicutes	unclassified_Firmicutes
unclassified;unclassified;unclassified;unclassified;unclassified;unclassified;unclassified	29	22	14	17	14	25	0.425079	10.5455	0.503083	0.627239	0.969017	-4.59801	unclassified	unclassified	unclassified	unclassified	unclassified	unclassified	unclassified
Bacteria;no_rank_Bacteria;Proteobacteria;Deltaproteobacteria;Desulfovibrionales;Desulfovibrionaceae;Bilophila	0	3	5	0	2	0	-0.691106	6.66162	-0.494239	0.633223	0.969017	-4.59732	Bacteria	no_rank_Bacteria	Proteobacteria	Deltaproteobacteria	Desulfovibrionales	Desulfovibrionaceae	Bilophila
Bacteria;no_rank_Bacteria;Firmicutes;Clostridia;Clostridiales;Christensenellaceae;no_rank_Christensenellaceae	384	561	64	378	22	143	-0.608307	13.5555	-0.486398	0.638552	0.969017	-4.59768	Bacteria	no_rank_Bacteria	Firmicutes	Clostridia	Clostridiales	Christensenellaceae	no_rank_Christensenellaceae
Bacteria;no_rank_Bacteria;Firmicutes;Clostridia;Clostridiales;Lachnospiraceae;Acetitomaculum	0	87	36	234	0	33	1.11045	9.99359	0.456258	0.659241	0.969017	-4.59814	Bacteria	no_rank_Bacteria	Firmicutes	Clostridia	Clostridiales	Lachnospiraceae	Acetitomaculum
Bacteria;no_rank_Bacteria;Firmicutes;Erysipelotrichi;Erysipelotrichales;Erysipelotrichaceae;Allobaculum	181	234	196	584	27	50	-0.540028	13.3345	-0.447373	0.665399	0.969017	-4.5978	Bacteria	no_rank_Bacteria	Firmicutes	Erysipelotrichi	Erysipelotrichales	Erysipelotrichaceae	Allobaculum
Bacteria;no_rank_Bacteria;Actinobacteria;no_rank_Actinobacteria;Coriobacteriales;Coriobacteriaceae;Collinsella	3	3	2	2	2	0	-0.475956	7.32691	-0.432388	0.675847	0.969017	-4.59758	Bacteria	no_rank_Bacteria	Actinobacteria	no_rank_Actinobacteria	Coriobacteriales	Coriobacteriaceae	Collinsella
Bacteria;no_rank_Bacteria;Firmicutes;Clostridia;Clostridiales;Lachnospiraceae;Parasporobacterium	7	9	3	3	1	5	-0.400898	8.36582	-0.421317	0.683614	0.969017	-4.59788	Bacteria	no_rank_Bacteria	Firmicutes	Clostridia	Clostridiales	Lachnospiraceae	Parasporobacterium
Bacteria;no_rank_Bacteria;Firmicutes;Clostridia;Clostridiales;Ruminococcaceae;unclassified_Ruminococcaceae	117	183	77	92	15	138	-0.430622	12.6088	-0.409027	0.692282	0.969017	-4.59798	Bacteria	no_rank_Bacteria	Firmicutes	Clostridia	Clostridiales	Ruminococcaceae	unclassified_Ruminococcaceae
Bacteria;no_rank_Bacteria;Firmicutes;Clostridia;Clostridiales;Ruminococcaceae;Oscillibacter	22	116	8	49	4	78	0.5043	10.9864	0.388424	0.706919	0.969017	-4.59846	Bacteria	no_rank_Bacteria	Firmicutes	Clostridia	Clostridiales	Ruminococcaceae	Oscillibacter
Bacteria;no_rank_Bacteria;Firmicutes;Clostridia;Clostridiales;Lachnospiraceae;Butyrivibrio	9	2	7	0	0	49	-0.659286	8.08118	-0.384322	0.709849	0.969017	-4.59788	Bacteria	no_rank_Bacteria	Firmicutes	Clostridia	Clostridiales	Lachnospiraceae	Butyrivibrio
Bacteria;no_rank_Bacteria;Bacteroidetes;Bacteroidia;Bacteroidales;unclassified_Bacteroidales;unclassified_Bacteroidales	65	27	17	45	18	20	0.331737	11.0666	0.366768	0.722444	0.969017	-4.59852	Bacteria	no_rank_Bacteria	Bacteroidetes	Bacteroidia	Bacteroidales	unclassified_Bacteroidales	unclassified_Bacteroidales
Bacteria;no_rank_Bacteria;Firmicutes;Bacilli;Lactobacillales;Streptococcaceae;Streptococcus	6	5	18	6	3	16	0.358799	9.21708	0.347878	0.736097	0.969017	-4.59835	Bacteria	no_rank_Bacteria	Firmicutes	Bacilli	Lactobacillales	Streptococcaceae	Streptococcus
Bacteria;no_rank_Bacteria;Cyanobacteria;no_rank_Cyanobacteria;no_rank_Cyanobacteria;no_rank_Cyanobacteria;no_rank_Cyanobacteria	105	77	88	137	71	40	0.329586	12.5748	0.345756	0.737637	0.969017	-4.59817	Bacteria	no_rank_Bacteria	Cyanobacteria	no_rank_Cyanobacteria	no_rank_Cyanobacteria	no_rank_Cyanobacteria	no_rank_Cyanobacteria
Bacteria;no_rank_Bacteria;Bacteroidetes;Bacteroidia;Bacteroidales;Prevotellaceae;Paraprevotella	9	2	11	2	25	0	-0.537012	8.41146	-0.343975	0.73893	0.969017	-4.59811	Bacteria	no_rank_Bacteria	Bacteroidetes	Bacteroidia	Bacteroidales	Prevotellaceae	Paraprevotella
Bacteria;no_rank_Bacteria;Firmicutes;Clostridia;Clostridiales;Ruminococcaceae;Subdoligranulum	7	1	0	0	0	19	0.548265	7.02637	0.333987	0.7462	0.969017	-4.59771	Bacteria	no_rank_Bacteria	Firmicutes	Clostridia	Clostridiales	Ruminococcaceae	Subdoligranulum
Bacteria;no_rank_Bacteria;Firmicutes;Clostridia;Clostridiales;unclassified_Clostridiales;unclassified_Clostridiales	22	7	10	17	4	11	0.302135	9.6658	0.324838	0.752882	0.969017	-4.59851	Bacteria	no_rank_Bacteria	Firmicutes	Clostridia	Clostridiales	unclassified_Clostridiales	unclassified_Clostridiales
Bacteria;no_rank_Bacteria;Deferribacteres;Deferribacteres;Deferribacterales;Deferribacteraceae;Mucispirillum	0	13	0	0	0	1	-0.435127	6.2868	-0.301232	0.770224	0.969017	-4.59781	Bacteria	no_rank_Bacteria	Deferribacteres	Deferribacteres	Deferribacterales	Deferribacteraceae	Mucispirillum
Bacteria;no_rank_Bacteria;Firmicutes;Clostridia;Clostridiales;Lachnospiraceae;Johnsonella	3	5	2	2	0	21	0.397334	7.95298	0.299356	0.771608	0.969017	-4.59806	Bacteria	no_rank_Bacteria	Firmicutes	Clostridia	Clostridiales	Lachnospiraceae	Johnsonella
Bacteria;no_rank_Bacteria;Firmicutes;Bacilli;Bacillales;Staphylococcaceae;Jeotgalicoccus	4	0	0	2	0	0	0.335721	6.14547	0.270262	0.793182	0.969017	-4.59789	Bacteria	no_rank_Bacteria	Firmicutes	Bacilli	Bacillales	Staphylococcaceae	Jeotgalicoccus
Bacteria;no_rank_Bacteria;Proteobacteria;Gammaproteobacteria;Enterobacteriales;Enterobacteriaceae;unclassified_Enterobacteriaceae	0	1	6	0	2	0	-0.380045	6.49805	-0.2691	0.794047	0.969017	-4.59787	Bacteria	no_rank_Bacteria	Proteobacteria	Gammaproteobacteria	Enterobacteriales	Enterobacteriaceae	unclassified_Enterobacteriaceae
[truncated: 93 more rows]

## Sheet: 2.3 Differential Genera_summary
S2-3: Log-converted fold-changes of the differential (34days to before therapy) normalized genera abundances.
[truncated: 29 more rows]
