# Supplementary material for: Host-Microbiome Synergistic Control on Sphingolipid Metabolism by Mechanotransduction in Model Arthritis
Source: Biomolecules. 2019 Apr 9;9(4):144. doi: 10.3390/biom9040144 (PMC6523851; doi:10.3390/biom9040144)
Supplement: Supplementary file 1 [file biomolecules-09-00144-s001.zip › Supplementary/Data S3.xlsx]

## Sheet: README
KEGG pathways significantly enriched by differential microbiome KOs, including:
Data S3.1	KEGG pathways significantly enriched by all differential microbiome KOs (Modified Fisher's exact test p-value (EASE) ≤ 0.05).
Data S3.2	KEGG pathways significantly enriched by differential upregulated microbiome KOs (Modified Fisher's exact test p-value (EASE) ≤ 0.05).
Data S3.3	KEGG pathways significantly enriched by differential downregulated microbiome KOs (Modified Fisher's exact test p-value (EASE) ≤ 0.05).
Data S3.4	KEGG pathways overlapped by 2 and 3.

## Sheet: 3.1 SignAll_KO_enrich
S3-1. KEGG pathways significantly enriched by all differential microbiome KOs (Modified Fisher's exact p-value (EASE) ≤0.05 in bold).
Pathway	BRITE	MS-CIA	MTXMS-CIA	CIA-NOCIA	MS-MTXMS
path:map02040: Flagellar assembly	Cellular Processes; Cell Motility; Flagellar assembly	0.995307	0.969417	3.37749e-05	1
path:map00562: Inositol phosphate metabolism	Metabolism; Carbohydrate Metabolism; Inositol phosphate metabolism	0.936083	0.518919	0.00169044	1
path:map02060: Phosphotransferase system (PTS)	Environmental Information Processing; Membrane Transport; Phosphotransferase system (PTS)	0.949601	0.000831466	0.00668565	0.548376
path:map00500: Starch and sucrose metabolism	Metabolism; Carbohydrate Metabolism; Starch and sucrose metabolism	0.151997	0.100873	0.00979099	0.195337
path:map00524: Butirosin and neomycin biosynthesis	Metabolism; Biosynthesis of Other Secondary Metabolites; Butirosin and neomycin biosynthesis	0.0181076	0.171462	0.0100275	1
path:map00190: Oxidative phosphorylation	Metabolism; Energy Metabolism; Oxidative phosphorylation	0.0289327	0.376402	0.0103125	0.975505
path:map00440: Phosphonate and phosphinate metabolism	Metabolism; Metabolism of Other Amino Acids; Phosphonate and phosphinate metabolism	0.619144	0.395206	0.0127392	0.709062
path:map00521: Streptomycin biosynthesis	Metabolism; Biosynthesis of Other Secondary Metabolites; Streptomycin biosynthesis	0.655085	0.778217	0.0170327	1
path:map00511: Other glycan degradation	Metabolism; Glycan Biosynthesis and Metabolism; Other glycan degradation	0.000158309	0.644806	0.0185801	0.00810093
path:map00600: Sphingolipid metabolism	Metabolism; Lipid Metabolism; Sphingolipid metabolism	0.0675818	0.798161	0.022186	0.145816
path:map00603: Glycosphingolipid biosynthesis - globo series	Metabolism; Glycan Biosynthesis and Metabolism; Glycosphingolipid biosynthesis - globo series	0.351957	1	0.0280776	0.218653
path:map05014: Amyotrophic lateral sclerosis (ALS)	Human Diseases; Neurodegenerative Diseases; Amyotrophic lateral sclerosis (ALS)	0.351957	0.245845	0.0280776	1
path:map00561: Glycerolipid metabolism	Metabolism; Lipid Metabolism; Glycerolipid metabolism	0.40715	0.946105	0.0305803	1
path:map02030: Bacterial chemotaxis	Cellular Processes; Cell Motility; Bacterial chemotaxis	0.88282	0.417023	0.0399295	0.882532
path:map00052: Galactose metabolism	Metabolism; Carbohydrate Metabolism; Galactose metabolism	0.0108688	0.0283319	0.0518668	0.186824
path:map04210: Apoptosis	Cellular Processes; Cell Growth and Death; Apoptosis	0.0181076	0.00804612	0.190356	1
path:map00130: Ubiquinone and other terpenoid-quinone biosynthesis	Metabolism; Metabolism of Cofactors and Vitamins; Ubiquinone and other terpenoid-quinone biosynthesis	0.0570342	0.0210206	0.212306	0.103542
path:map00051: Fructose and mannose metabolism	Metabolism; Carbohydrate Metabolism; Fructose and mannose metabolism	0.00999219	0.00114078	0.26493	0.185154
path:map04142: Lysosome	Cellular Processes; Transport and Catabolism; Lysosome	0.00200697	0.518919	0.295524	0.0575684
path:map00520: Amino sugar and nucleotide sugar metabolism	Metabolism; Carbohydrate Metabolism; Amino sugar and nucleotide sugar metabolism	0.00293262	0.284364	0.298463	0.263677
path:map00540: Lipopolysaccharide biosynthesis	Metabolism; Glycan Biosynthesis and Metabolism; Lipopolysaccharide biosynthesis	0.0218669	0.0619668	0.401183	0.731238
path:map00450: Selenocompound metabolism	Metabolism; Metabolism of Other Amino Acids; Selenocompound metabolism	0.407836	0.648035	0.437119	0.0364807
path:map01040: Biosynthesis of unsaturated fatty acids	Metabolism; Lipid Metabolism; Biosynthesis of unsaturated fatty acids	0.0534137	0.168231	0.486488	0.00632683
path:map00564: Glycerophospholipid metabolism	Metabolism; Lipid Metabolism; Glycerophospholipid metabolism	0.044109	0.124202	0.514313	0.895288
path:map00030: Pentose phosphate pathway	Metabolism; Carbohydrate Metabolism; Pentose phosphate pathway	0.700463	0.306436	0.589215	0.0170707
path:map00531: Glycosaminoglycan degradation	Metabolism; Glycan Biosynthesis and Metabolism; Glycosaminoglycan degradation	0.00614065	0.224468	0.652272	0.0386289
path:map01212: Fatty acid metabolism	Metabolism; Lipid Metabolism; Fatty acid metabolism	0.576231	0.781967	0.673252	0.00757878
path:map01110: Biosynthesis of secondary metabolites	Metabolism; Biosynthesis of secondary metabolites	0.23522	0.418069	0.833513	0.0497321
path:map03070: Bacterial secretion system	Environmental Information Processing; Membrane Transport; Bacterial secretion system	0.0173278	1.9047e-05	0.996362	0.00479537
path:map00290: Valine, leucine and isoleucine biosynthesis	Metabolism; Amino Acid Metabolism; Valine, leucine and isoleucine biosynthesis	0.901282	0.778217	1	0.00632683
path:map04260: Cardiac muscle contraction	Organismal Systems; Circulatory System; Cardiac muscle contraction	0.0196987	1	1	1

## Sheet: 3.2 SignUp_KO_enrich
S3-2. KEGG pathways significantly enriched by differential upregulated microbiome KOs (Modified Fisher's exact p-value (EASE) ≤ 0.05 in bold).
Pathway	BRITE	MS-CIA-Up	MTXMS-CIA-Up	CIA-NOCIA-Up	MS-MTXMS-Up
path:map00195: Photosynthesis	Metabolism; Energy Metabolism; Photosynthesis	0.977155	0.877706	0.000657996	1
path:map00523: Polyketide sugar unit biosynthesis	Metabolism; Metabolism of Terpenoids and Polyketides; Polyketide sugar unit biosynthesis	1	1	0.0141275	1
path:map00740: Riboflavin metabolism	Metabolism; Metabolism of Cofactors and Vitamins; Riboflavin metabolism	0.700714	0.463282	0.0263326	0.444083
path:map00190: Oxidative phosphorylation	Metabolism; Energy Metabolism; Oxidative phosphorylation	0.018088	0.0866109	0.0273126	0.992242
path:map00511: Other glycan degradation	Metabolism; Glycan Biosynthesis and Metabolism; Other glycan degradation	0.000270923	1	0.26193	0.00340317
path:map00520: Amino sugar and nucleotide sugar metabolism	Metabolism; Carbohydrate Metabolism; Amino sugar and nucleotide sugar metabolism	0.00374625	0.46617	0.515352	0.427846
path:map00130: Ubiquinone and other terpenoid-quinone biosynthesis	Metabolism; Metabolism of Cofactors and Vitamins; Ubiquinone and other terpenoid-quinone biosynthesis	0.0333696	0.0149079	0.587315	0.0452869
path:map00052: Galactose metabolism	Metabolism; Carbohydrate Metabolism; Galactose metabolism	0.0194411	0.38838	0.742611	0.0808736
path:map00330: Arginine and proline metabolism	Metabolism; Amino Acid Metabolism; Arginine and proline metabolism	0.193801	0.028242	0.939766	0.438159
path:map02020: Two-component system	Environmental Information Processing; Signal Transduction; Two-component system	0.0896509	0.00415257	0.997231	0.28193
path:map00020: Citrate cycle (TCA cycle)	Metabolism; Carbohydrate Metabolism; Citrate cycle (TCA cycle)	0.0293004	0.161018	1	0.535363
path:map00524: Butirosin and neomycin biosynthesis	Metabolism; Biosynthesis of Other Secondary Metabolites; Butirosin and neomycin biosynthesis	0.0097268	0.1246	1	1
path:map00531: Glycosaminoglycan degradation	Metabolism; Glycan Biosynthesis and Metabolism; Glycosaminoglycan degradation	0.00152534	0.13212	1	0.0205272
path:map00540: Lipopolysaccharide biosynthesis	Metabolism; Glycan Biosynthesis and Metabolism; Lipopolysaccharide biosynthesis	0.0106709	0.0516584	1	0.599287
path:map00600: Sphingolipid metabolism	Metabolism; Lipid Metabolism; Sphingolipid metabolism	0.0208852	0.677694	1	0.0844334
path:map00920: Sulfur metabolism	Metabolism; Energy Metabolism; Sulfur metabolism	0.0255998	0.0210954	1	0.0175832
path:map00930: Caprolactam degradation	Metabolism; Xenobiotics Biodegradation and Metabolism; Caprolactam degradation	0.0866389	0.0296609	1	0.0269487
path:map01040: Biosynthesis of unsaturated fatty acids	Metabolism; Lipid Metabolism; Biosynthesis of unsaturated fatty acids	0.0655336	0.0793994	1	0.00221996
path:map01212: Fatty acid metabolism	Metabolism; Lipid Metabolism; Fatty acid metabolism	0.461103	0.560734	1	0.0197473
path:map03070: Bacterial secretion system	Environmental Information Processing; Membrane Transport; Bacterial secretion system	0.00195081	1.2756e-07	1	0.00182897
path:map04142: Lysosome	Cellular Processes; Transport and Catabolism; Lysosome	0.000243596	0.34834	1	0.0269401
path:map04260: Cardiac muscle contraction	Organismal Systems; Circulatory System; Cardiac muscle contraction	0.00821954	1	1	1
path:map04932: Non-alcoholic fatty liver disease (NAFLD)	Human Diseases; Endocrine and metabolic diseases; Non-alcoholic fatty liver disease (NAFLD)	0.0325967	0.579207	1	1

## Sheet: 3.3 SignDown_KO_enrich
S3-3. KEGG pathways significantly enriched by differential downregulated microbiome KOs (Modified Fisher's exact p-value (EASE) ≤ 0.05 in bold).
Pathway	BRITE	MS-CIA-Down	MTXMS-CIA-Down	CIA-NOCIA-Down	MS-MTXMS-Down
path:map02040: Flagellar assembly	Cellular Processes; Cell Motility; Flagellar assembly	0.841988	0.758444	2.23886e-05	1
path:map00562: Inositol phosphate metabolism	Metabolism; Carbohydrate Metabolism; Inositol phosphate metabolism	1	1	0.000501014	1
path:map00524: Butirosin and neomycin biosynthesis	Metabolism; Biosynthesis of Other Secondary Metabolites; Butirosin and neomycin biosynthesis	1	1	0.00668939	1
path:map00600: Sphingolipid metabolism	Metabolism; Lipid Metabolism; Sphingolipid metabolism	1	1	0.0097572	1
path:map02030: Bacterial chemotaxis	Cellular Processes; Cell Motility; Bacterial chemotaxis	0.726246	0.631185	0.0163905	0.483196
path:map00603: Glycosphingolipid biosynthesis - globo series	Metabolism; Glycan Biosynthesis and Metabolism; Glycosphingolipid biosynthesis - globo series	1	1	0.0189762	1
path:map05014: Amyotrophic lateral sclerosis (ALS)	Human Diseases; Neurodegenerative Diseases; Amyotrophic lateral sclerosis (ALS)	1	1	0.0189762	1
path:map00440: Phosphonate and phosphinate metabolism	Metabolism; Metabolism of Other Amino Acids; Phosphonate and phosphinate metabolism	1	0.437281	0.0292906	1
path:map00561: Glycerolipid metabolism	Metabolism; Lipid Metabolism; Glycerolipid metabolism	0.0610341	1	0.0370652	1
path:map02060: Phosphotransferase system (PTS)	Environmental Information Processing; Membrane Transport; Phosphotransferase system (PTS)	0.298851	5.60944e-07	0.0405734	0.56418
path:map05134: Legionellosis	Human Diseases; Infectious diseases; Legionellosis	0.0816488	0.0518428	0.042382	1
path:map00052: Galactose metabolism	Metabolism; Carbohydrate Metabolism; Galactose metabolism	0.427171	0.0357284	0.0437031	1
path:map00053: Ascorbate and aldarate metabolism	Metabolism; Carbohydrate Metabolism; Ascorbate and aldarate metabolism	1	1	0.0487611	1
path:map00500: Starch and sucrose metabolism	Metabolism; Carbohydrate Metabolism; Starch and sucrose metabolism	0.454302	0.0497102	0.0622595	0.534337
path:map00473: D-Alanine metabolism	Metabolism; Metabolism of Other Amino Acids; D-Alanine metabolism	0.0212942	0.0130396	0.347571	1
path:map00010: Glycolysis / Gluconeogenesis	Metabolism; Carbohydrate Metabolism; Glycolysis / Gluconeogenesis	0.260989	0.0166772	0.361748	0.836188
path:map00660: C5-Branched dibasic acid metabolism	Metabolism; Carbohydrate Metabolism; C5-Branched dibasic acid metabolism	0.0396294	0.119475	0.381223	0.0067733
path:map00030: Pentose phosphate pathway	Metabolism; Carbohydrate Metabolism; Pentose phosphate pathway	0.453096	0.57667	0.406555	0.0379735
path:map00051: Fructose and mannose metabolism	Metabolism; Carbohydrate Metabolism; Fructose and mannose metabolism	0.0521162	0.00446455	0.515594	0.526663
path:map00564: Glycerophospholipid metabolism	Metabolism; Lipid Metabolism; Glycerophospholipid metabolism	0.0250125	0.835689	0.751776	1
path:map03013: RNA transport	Genetic Information Processing; Translation; RNA transport	0.0464414	0.0241144	0.766155	0.35033
path:map03430: Mismatch repair	Genetic Information Processing; Replication and Repair; Mismatch repair	0.0444346	0.658481	0.908829	0.154391
path:map00900: Terpenoid backbone biosynthesis	Metabolism; Metabolism of Terpenoids and Polyketides; Terpenoid backbone biosynthesis	0.000135267	0.00124795	0.940609	1
path:map00970: Aminoacyl-tRNA biosynthesis	Genetic Information Processing; Translation; Aminoacyl-tRNA biosynthesis	0.0133392	0.459486	0.970101	1
path:map00650: Butanoate metabolism	Metabolism; Carbohydrate Metabolism; Butanoate metabolism	0.0426944	0.00339709	0.977534	0.503139
path:map01230: Biosynthesis of amino acids	Metabolism; Overview; Biosynthesis of amino acids	0.526043	0.686086	0.997951	0.0155563
path:map00072: Synthesis and degradation of ketone bodies	Metabolism; Lipid Metabolism; Synthesis and degradation of ketone bodies	0.00528447	0.263974	1	1
path:map00300: Lysine biosynthesis	Metabolism; Amino Acid Metabolism; Lysine biosynthesis	0.0672019	0.117162	1	0.0448817
path:map01210: 2-Oxocarboxylic acid metabolism	Metabolism; Overview; 2-Oxocarboxylic acid metabolism	0.894106	1	1	0.000811014
path:map04917: Prolactin signaling pathway	Organismal Systems; Endocrine system; Prolactin signaling pathway	0.048522	1	1	1
path:map05150: Staphylococcus aureus infection	Human Diseases; Infectious Diseases; Staphylococcus aureus infection	0.00739577	0.00247376	1	1
path:map00290: Valine, leucine and isoleucine biosynthesis	Metabolism; Amino Acid Metabolism; Valine, leucine and isoleucine biosynthesis	1	1	1	0.0067733

## Sheet: 3.4 Down_Up_overlap
S3-4. KEGG pathways overlaped by S3-2 and S3-3.
Pathway	BRITE	MS.CIA.Up	MTXMS.CIA.Up	CIA.NOCIA.Up	MS.MTXMS.Up	MS.CIA.Down	MTXMS.CIA.Down	CIA.NOCIA.Down	MS.MTXMS.Down
path:map00524: Butirosin and neomycin biosynthesis	Metabolism; Biosynthesis of Other Secondary Metabolites; Butirosin and neomycin biosynthesis	0.0097268	0.1246	1	1	1	1	0.00668939	1
path:map00052: Galactose metabolism	Metabolism; Carbohydrate Metabolism; Galactose metabolism	0.0194411	0.38838	0.742611	0.0808736	0.427171	0.0357284	0.0437031	1
path:map00600: Sphingolipid metabolism	Metabolism; Lipid Metabolism; Sphingolipid metabolism	0.0208852	0.677694	1	0.0844334	1	1	0.0097572	1
