# Supplementary material for: Host-Microbiome Synergistic Control on Sphingolipid Metabolism by Mechanotransduction in Model Arthritis
Source: Biomolecules. 2019 Apr 9;9(4):144. doi: 10.3390/biom9040144 (PMC6523851; doi:10.3390/biom9040144)
Supplement: Supplementary file 1 [file biomolecules-09-00144-s001.zip › Supplementary/Data S4.xlsx]

## Sheet: README
Differential PBMC mRNA analysis and functional enrichment.
Groups are defined as:
Batch1 GSE48025 including: MS, MTX,CIA
Batch2 GSE58456 including: MS, MTXMS, CIA
Time points:
E early genes observation, 1h (batch1 only)
A after therapy, 34 days
Comparisons are labeled as:
group_time2group_time
Functional Enrichment:
Data S4.1:	Differential PBMC genes between MS-CIA, MTXMS-CIA, MS-MTXMS and CIA-NOCIA (limma, pvalue<0.05, fold change >= 2).
Data S4.2~4.4	KEGG pathways enrichment (Modified Fisher's exact p-value (EASE)) on KOs converted from differential (all differential, upregulated, downregulated differential) PBMC genes.
Data S4.5:	Gene Ontology (GO) enrichment in DAVID by differential PBMC mRNAs in batch1.
Data S4.6~4.7	Gene Ontology (GO) enrichment in DAVID by differential PBMC mRNAs in batch2.

## Sheet: 4.1 Differential genes
S4.1: Differential PBMC genes between MS-CIA, MTXMS-CIA, MS-MTXMS and CIA-NOCIA (limma, p<0.05, fold change >= 2).
MS vs CIA
probes	symbols	t	p.value	B	FC	calls	MS_A.7	MS_A.8	MS_A.9	CIA_B.1	CIA_B.2	logFC
1393347_at	Itgal	23.7986	9.71202e-07	1.43738	138.711	PPPPA	12.9474	13.5641	13.7416	6.24231	6.36124	7.11593
1389597_at	Pgbd5	7.61956	0.000409858	-0.151999	4.64707	PPPAM	8.05741	8.11805	8.727	5.92834	6.24065	2.21632
1383556_at	Dennd2c	6.26607	0.00108626	-0.697005	4.97874	PPPPP	10.8548	11.2231	11.682	8.53684	9.33824	2.31578
1394895_at	---	6.06649	0.00127198	-0.79425	4.05682	PPPPP	13.0773	13.2408	13.9892	11.308	11.5229	2.02035
1368278_at	Lgals2	3.96088	0.00894813	-2.18496	6.89799	PPPPP	9.46441	9.12459	10.9423	6.29915	7.81602	2.78618
1369137_at	Chrne	-4.66239	0.0043804	-1.63803	-5.01207	PPPPP	9.74505	8.73644	8.08557	11.2223	11.1399	-2.32541
1381162_at	Sep10	4.68978	0.00426593	-1.61852	4.92522	PPPPA	7.10338	7.62646	8.65504	5.7199	5.26965	2.30019
1398622_at	Crim1	5.99027	0.00135246	-0.832709	3.67267	PPPPP	12.0662	12.4658	12.7821	10.283	10.8393	1.87683
1395999_at	---	5.9243	0.00142691	-0.866611	3.68406	PPPPM	8.58065	8.7779	9.36275	6.80348	7.24812	1.8813
1374728_at	---	4.63997	0.00447669	-1.65408	4.81758	PPPPP	10.0601	10.5325	11.4287	7.97471	8.83618	2.26831
1387398_at	Pkia	5.02627	0.00310682	-1.38965	4.03756	PPPPP	10.3349	10.7359	11.5513	8.69758	9.02358	2.01348
1377181_at	---	5.11736	0.00285849	-1.33097	3.93713	PPPPP	9.1728	8.89081	10.039	7.26407	7.51672	1.97715
1372261_at	---	7.33127	0.000498015	-0.253236	2.86095	PPPPP	8.78975	9.0957	8.96942	7.45749	7.41276	1.5165
1371969_at	---	5.41973	0.00218385	-1.14567	3.68011	PPPPP	10.8048	11.2336	11.7709	9.17911	9.6009	1.87975
1391320_at	---	-5.92912	0.00142132	-0.864115	-3.34633	AMPPP	4.93213	5.71627	5.12693	7.02664	6.97541	-1.74258
1372937_at	---	6.22718	0.00111985	-0.715572	3.20745	MMPPA	8.84421	8.75847	9.29771	7.48317	7.08757	1.68143
1371465_at	Cttn	5.90357	0.00145128	-0.877379	3.30518	PPPPP	9.69249	10.3315	10.022	8.04186	8.53933	1.72473
1372296_at	Sh3bgr	4.5025	0.005123	-1.75454	4.35559	PPPPP	10.9744	11.5982	12.0705	8.86657	9.98308	2.12287
1389586_at	---	-4.04142	0.0082134	-2.11735	-4.84179	APPPP	6.04122	7.55212	6.8562	8.49771	9.68639	-2.27554
1368174_at	Egln3	5.8047	0.00157435	-0.929541	3.21838	PPPPP	8.86709	9.47048	9.62641	7.63179	7.6382	1.68633
1373082_at	---	4.78094	0.003909	-1.55459	3.82957	PPPPP	11.7469	12.11	12.6813	9.79385	10.6906	1.93718
1370067_at	Me1	5.29096	0.00244581	-1.22284	3.44282	PPPPP	11.2889	11.5991	11.8887	9.40006	10.2172	1.78359
1398441_at	Nck2	5.58851	0.00188806	-1.04829	3.23273	PPPPP	12.0874	12.4823	12.9389	10.7516	10.8686	1.69275
1392893_a_at	---	5.2276	0.00258792	-1.26175	3.43408	PPPPP	7.45192	7.82834	8.39989	5.92213	6.30478	1.77993
1387111_at	Ddah1	4.99287	0.00320403	-1.41151	3.56743	PPPMP	7.06546	7.99131	8.02488	6.03451	5.68349	1.83488
1381084_at	---	7.03609	0.000612099	-0.364618	2.65769	AMMPP	7.70668	7.76122	7.75558	6.21003	6.45195	1.41017
1369142_at	Bglap	5.04754	0.00304668	-1.37583	3.43996	PPPPP	8.63103	9.07439	9.42949	6.89762	7.62753	1.78239
1393410_at	---	4.0738	0.00793748	-2.09053	4.39102	PPPPP	8.43566	9.0488	9.85176	6.44723	7.50781	2.13456
1374784_at	Prtfdc1	5.0976	0.00291035	-1.34358	3.39439	PPPPP	10.7245	11.1179	11.6151	9.11112	9.66761	1.76315
1374159_at	Als2cl	4.95798	0.00330933	-1.43454	3.4578	PPPPP	8.14163	8.09857	8.43353	5.90697	6.96247	1.78986
1389654_at	Pls1	4.98438	0.0032293	-1.41709	3.42172	PPPPP	10.5992	10.8495	11.2979	8.72275	9.55885	1.77472
1368247_at	Hspa1a /// Hspa1b	5.19947	0.00265404	-1.27923	3.27453	PPPPA	7.7468	8.44564	7.51465	6.25903	6.12312	1.71129
1383993_at	---	5.17918	0.00270295	-1.29192	3.27408	PPPPM	7.8554	8.43264	8.78543	6.49935	6.79413	1.71109
1384273_at	Shpk	5.2926	0.00244225	-1.22184	3.17682	PPPPP	9.71952	10.294	10.2821	8.11167	8.75023	1.66758
1369748_at	Serpini2	5.63861	0.00180937	-1.02018	2.99344	PPPPP	8.30667	8.34218	8.9487	7.05976	6.84166	1.5818
1368571_at	Clip2	5.58915	0.00188703	-1.04793	2.96758	PPPPP	9.40075	9.60932	10.0292	7.91022	8.31072	1.56929
1376178_at	---	-6.0062	0.00133516	-0.824609	-2.75522	MPPPP	7.58139	7.42984	7.44134	9.2131	8.67962	-1.46217
1373302_at	Acer2	4.00176	0.0085663	-2.15048	4.08883	PPPPP	9.65789	9.81132	11.1919	8.06003	8.31737	2.03169
1372030_at	Zfyve21	4.09041	0.00780006	-2.07686	3.96556	PPPPP	9.2498	10.1405	10.5945	7.57001	8.44479	1.98752
1384468_at	---	4.58771	0.00471072	-1.69187	3.47762	PPPPP	12.1537	12.4751	13.3513	10.7985	10.9254	1.7981
1374342_at	Ly6g6c	4.31315	0.00619563	-1.89863	3.69276	PPPPP	10.3517	11.0793	11.6541	8.85241	9.43497	1.8847
1386277_at	Uba7	4.5813	0.00474037	-1.69654	3.43763	PPPPP	9.09523	9.40115	9.55452	6.99824	8.13953	1.78141
1374389_at	Gucy1b3	3.93946	0.00915593	-2.20316	4.07272	PPPPP	10.5388	11.8909	12.1121	9.32346	9.65245	2.02599
1368755_at	Clec4f	5.31525	0.00239375	-1.20809	2.95947	PPPPP	9.72946	9.61033	10.2914	8.50202	8.12141	1.56534
1387648_at	Cxcl6	2.92693	0.0293858	-3.16764	6.39915	PPPAP	7.73189	7.79632	8.14425	3.60532	6.82055	2.67788
1370122_at	LOC363410 /// Rab27b	4.43247	0.00549288	-1.80705	3.47975	PPPPP	9.40579	9.54121	10.5876	7.9658	8.12598	1.79898
1369178_a_at	P2rx1	4.40874	0.00562504	-1.82505	3.49323	PPPPP	9.35668	10.0081	10.3067	7.64103	8.53088	1.80456
1379924_at	Pitpnm2	-4.90652	0.00347201	-1.46888	-3.0981	PAPPP	7.45621	6.57199	6.97599	8.85822	8.40734	-1.63138
1372455_at	Tspan12	5.40777	0.00220678	-1.15273	2.82999	PPPPP	11.5211	11.798	12.2119	10.2173	10.4684	1.5008
1388955_at	Ehd2	3.58519	0.0135211	-2.51744	4.37695	PPPPP	10.5221	11.0322	12.3111	8.71842	9.5987	2.12992
1378738_at	Kcnab1	4.46955	0.00529336	-1.77914	3.30696	PPPPP	12.9227	13.9501	14.0081	11.882	11.9209	1.7255
1371677_at	Spink8	3.63882	0.0127302	-2.46823	4.18652	PPPAM	6.7482	7.85968	8.26349	4.98654	6.12954	2.06575
1372809_at	LOC290595	4.8173	0.00377632	-1.5295	3.05579	PPPPP	9.39204	10.2969	10.2062	8.29933	8.40767	1.61154
1378107_at	---	4.44805	0.00540802	-1.79529	3.28598	PPPPP	12.0256	12.3924	13.2118	10.7648	10.8891	1.71632
1378611_at	---	4.65086	0.00442963	-1.64628	3.14411	PPPMA	7.80877	8.3558	8.75597	6.3853	6.92309	1.65265
1391664_at	Pigv	5.01122	0.0031502	-1.39948	2.93107	PPPPA	7.1033	7.67811	7.97866	6.01034	6.06018	1.55143
1389622_at	Slc25a13	4.69334	0.00425131	-1.616	3.08356	PPPPP	9.89876	9.71391	10.3332	8.77705	7.93768	1.6246
1388891_at	Parvb	4.23057	0.00674207	-1.96359	3.41991	PPPPP	9.74866	10.3253	10.7163	8.01591	8.96303	1.77396
1398347_at	Axl	-3.85149	0.0100683	-2.27884	-3.76296	PPPPP	6.86662	7.72514	8.07509	8.9139	10.0211	-1.91187
1371119_at	LOC360231	5.41679	0.00218947	-1.1474	2.70271	PPPPP	10.978	11.3249	11.6129	9.98431	9.75733	1.43441
1373642_at	Paqr6	4.58865	0.00470639	-1.69119	3.10679	PPPPP	8.30909	9.20767	9.29078	7.23303	7.36781	1.63542
1372612_at	Dynll2	5.09618	0.00291412	-1.34449	2.83041	PPPPP	12.044	12.5945	12.5313	10.6099	11.1679	1.50101
1375767_at	Plekhg3	6.20722	0.00113755	-0.725171	2.44943	PPPPP	8.02264	8.27107	8.02171	6.73958	6.88582	1.29244
1368399_a_at	Pgcp	4.75519	0.00400625	-1.5725	3.00261	PPPMP	8.49891	8.80984	9.32341	7.01592	7.56642	1.58622
1390159_at	Rasgrp3	4.14412	0.00737376	-2.033	3.41076	PPPPP	10.8774	11.7052	11.9623	9.34288	10.1468	1.77009
1371151_at	Cpa3	-5.05608	0.0030229	-1.37029	-2.80253	PPPPP	7.66495	7.22347	8.03308	9.18481	9.06965	-1.48673
1393783_at	LOC100364190 /// LOC500105	4.50869	0.00509169	-1.74995	3.09194	PPPPP	8.56143	9.11483	9.66451	7.57438	7.39578	1.62851
1373584_at	RGD1559643	3.21286	0.0208027	-2.8749	4.62853	PPPPP	10.2142	9.9491	11.0794	9.24743	7.15993	2.21055
1374528_at	---	5.48961	0.00205532	-1.10484	2.60886	PPPAP	6.90777	7.50994	7.20914	5.7861	5.86497	1.38342
1398507_at	---	4.31751	0.00616822	-1.89524	3.20799	PPPPP	9.99985	10.493	11.1661	8.67325	9.06939	1.68167
1367953_at	Tyro3	4.59489	0.00467772	-1.68665	3.00424	PPPPM	7.76799	8.23723	8.59984	6.29605	6.93333	1.587
1370870_at	Me1	4.09851	0.00773402	-2.07021	3.36366	PPPPP	10.9002	11.2097	12.1001	9.34593	9.96067	1.75003
1391428_at	---	4.54192	0.00492733	-1.72538	3.02597	PPPPP	12.2147	12.9629	13.109	10.9203	11.4093	1.5974
1383557_at	---	4.86797	0.0035999	-1.4949	2.8367	PPPPP	10.1026	10.4766	10.9742	8.93575	9.09145	1.50422
1373688_at	LOC498145	6.32829	0.00103494	-0.667683	2.34738	PPPPP	8.17046	8.29857	8.33575	7.05643	7.01798	1.23105
1374298_at	---	3.38675	0.0169654	-2.70452	4.18722	PPPMA	7.2551	7.29788	9.0892	5.71289	5.91658	2.06599
1372219_at	Tpm2	3.31469	0.0184506	-2.7744	4.30015	PPPPP	8.0974	8.54508	9.7378	5.98993	7.38815	2.10439
1384743_at	---	4.60367	0.00463779	-1.68028	2.9557	PPPPP	10.9868	11.3415	11.9046	9.62772	10.0672	1.5635
1398406_at	---	-3.74244	0.0113454	-2.37482	-3.66793	PPPPP	9.14522	7.53032	8.08923	9.94113	10.3187	-1.87497
1393373_at	Opn3	3.81937	0.0104268	-2.30687	3.57038	PPPPP	9.66812	10.2395	11.231	8.41149	8.67545	1.83608
1374280_at	Cbln2	4.4023	0.00566155	-1.82995	3.06243	PPPPP	8.91163	9.28723	9.92254	7.5053	8.01295	1.61468
1398330_at	Stxbp1	5.59293	0.00188096	-1.04579	2.50179	PPPPP	10.5153	10.9406	10.9439	9.3957	9.55824	1.32296
1378251_at	Treml1	4.50922	0.00508901	-1.74955	2.97114	PPPPP	13.7638	14.1816	14.5694	12.2541	12.947	1.57102
1371602_at	Tspan9	4.27744	0.00642551	-1.92656	3.0987	PMPMP	9.5341	10.0115	10.6528	8.21883	8.65012	1.63166
1368348_at	Slc6a4	3.73407	0.0114506	-2.38228	3.58037	PPPPP	10.9025	11.2748	12.4794	9.6678	9.75645	1.84011
1390215_at	---	3.92815	0.00926778	-2.2128	3.36211	PPPPP	9.183	9.95805	10.6452	8.17602	8.18273	1.74937
1369988_at	Epor	4.77156	0.00394412	-1.5611	2.78411	PPPPP	8.21226	8.8408	8.90231	6.94519	7.40395	1.47722
1391145_at	---	5.14047	0.00279916	-1.3163	2.62099	PPPPP	9.5201	9.89984	10.2187	8.45074	8.52813	1.39011
1375842_at	---	3.57614	0.0136599	-2.52579	3.70869	PPPPP	12.9183	13.3995	11.9402	10.3626	11.3609	1.89091
1387522_at	Rhag	4.47112	0.00528506	-1.77796	2.92047	PPPPP	8.80278	9.7334	9.61534	7.69709	7.97819	1.5462
1370173_at	Sod2	4.15399	0.00729837	-2.02501	3.10149	PPPPP	12.527	12.361	13.5176	11.1561	11.1817	1.63296
1391196_at	---	-4.21728	0.00683509	-1.97417	-3.04801	PPPPP	7.10395	7.37458	6.23774	8.42134	8.60524	-1.60787
1390042_at	Tmem140	3.62918	0.0128686	-2.47704	3.56421	PPPPP	11.9582	13.307	13.4389	11.293	10.8426	1.83358
1383558_at	Eefsec	3.74877	0.0112664	-2.36919	3.42946	PPPPP	9.45202	8.81641	10.0697	7.18861	8.14752	1.77798
1397340_at	---	-3.40889	0.0165361	-2.68326	-3.83922	PPPPP	8.07324	6.97895	6.16956	8.82567	9.20379	-1.94081
1395976_at	Plekha8	-3.91361	0.00941394	-2.22523	-3.2606	PAMPP	8.06493	6.99678	6.84678	8.75106	9.26487	-1.70514
1379031_at	Gca	4.13176	0.00746948	-2.04304	3.07623	PPPAP	6.9924	7.02596	7.98161	5.44039	5.98393	1.62116
1373363_at	Map1b	4.02149	0.00838861	-2.13396	3.13482	PPPPP	9.53576	10.5585	9.97561	7.95973	8.79006	1.64838
1398528_at	---	3.88736	0.00968443	-2.2478	3.21342	PPPPP	8.11552	9.23097	9.40307	7.12483	7.33998	1.68411
1372107_at	Fhl1	4.21022	0.00688503	-1.9798	2.95889	PPPPP	12.0492	12.6541	13.1392	10.8508	11.2474	1.56506
1382627_at	---	-5.83133	0.00154005	-0.91536	-2.29771	PPPPP	8.73695	8.51187	8.78675	9.91456	9.84287	-1.20019
1380822_at	---	3.87302	0.00983583	-2.26017	3.20594	PPPPP	11.0531	11.4905	12.4266	9.87626	10.0757	1.68075
1370139_a_at	Trpc6	4.08281	0.00786263	-2.08311	3.0301	PPPPP	8.88519	9.17877	10.0797	7.79892	7.76476	1.59937
1387258_a_at	Pcmt1	5.65849	0.00177919	-1.00913	2.33218	PPPPP	12.6671	12.6479	12.8818	11.3697	11.6515	1.22168
1371883_at	Mmd	5.54887	0.00195313	-1.07078	2.35371	PPPPP	11.1612	11.4264	11.5837	10.1821	10.1288	1.23494
1391878_at	RGD1560020_predicted	-3.2254	0.0204957	-2.86241	-3.89647	PPPPP	12.145	10.3428	10.3166	12.8669	12.927	-1.96217
1382037_at	---	3.99685	0.00861121	-2.15461	3.03704	PPPPA	7.35078	7.30845	8.44039	6.10662	6.08779	1.60267
1373888_at	Ap3b1	5.29219	0.00244314	-1.22209	2.40064	PPPPP	10.622	10.7425	11.1147	9.49335	9.63264	1.26342
1383914_at	Mrvi1	4.23957	0.00667993	-1.95645	2.85847	PPPPP	10.375	11.043	11.4026	9.24797	9.60191	1.51524
1376226_at	---	-4.62182	0.00455642	-1.66715	-2.65069	PMPPP	7.16061	7.14116	6.57876	8.64683	8.08626	-1.40637
1371112_at	Ret	3.97795	0.00878644	-2.17053	3.0203	PPPPP	10.9422	10.8974	11.707	9.13531	10.0397	1.59469
1393386_at	Fam183b	3.94814	0.00907102	-2.19577	3.04226	PPPAP	7.45152	7.64556	8.01427	5.51137	6.6859	1.60515
1390961_at	Gp9	3.70666	0.0118035	-2.40684	3.24872	PPPPP	12.164	12.4582	13.27	10.4345	11.4273	1.69987
1380202_at	Znf821	-5.00694	0.00316267	-1.40228	-2.48035	PPPPP	7.02135	7.11704	6.51002	8.1472	8.2395	-1.31054
1380636_at	Alox12	4.27235	0.00645904	-1.93056	2.81713	PPPPP	12.2608	12.7128	13.2742	11.0886	11.4215	1.49423
1382365_at	Nlk	4.60768	0.00461965	-1.67737	2.63801	PPPPP	9.38971	9.9819	10.2276	8.50009	8.43383	1.39945
1390841_at	---	3.83389	0.010263	-2.29417	3.10125	PPPPP	10.2142	11.0972	11.5399	9.16255	9.47259	1.63285
1382853_at	LOC683844	4.03619	0.00825898	-2.1217	2.93974	PPPPP	10.7377	10.2906	11.3551	8.94569	9.53187	1.55569
1373267_at	Sh3yl1	3.44697	0.015826	-2.64691	3.48046	PPPPP	9.28192	9.86275	11.0156	8.2585	8.24982	1.79928
1370172_at	Sod2	5.10157	0.00289983	-1.34104	2.42235	PPPPP	13.786	13.936	14.1296	12.4301	12.9182	1.27641
1378256_at	Rpap1	4.11606	0.00759305	-2.05584	2.86878	PPPPP	10.7302	11.1228	11.7727	9.45435	9.92185	1.52044
1383212_at	---	4.33476	0.00606106	-1.88184	2.72968	PPPPP	8.16075	8.60274	8.90469	6.77485	7.4398	1.44873
1369744_at	Tg	4.15899	0.00726047	-2.02096	2.83143	PPPPP	7.63515	8.46995	8.23115	6.25426	6.96683	1.50153
1383055_at	---	4.91283	0.00345156	-1.46464	2.46752	PPPPP	9.00975	9.09666	9.62222	8.00962	7.87001	1.30306
1384393_at	---	3.38274	0.0170443	-2.70838	3.49847	PPPPP	10.2969	10.2451	11.8133	9.14337	8.81342	1.80672
1370636_at	Ppbp	3.84585	0.0101303	-2.28375	3.0095	PPPPP	11.5184	12.543	12.53	10.2927	10.9226	1.58952
1387130_at	Slc40a1	4.5008	0.0051316	-1.7558	2.60815	PPPPP	12.1235	12.3642	12.8755	10.8562	11.2866	1.38302
1369847_at	Kcnab1	5.53887	0.00196996	-1.07649	2.24789	PPPMM	9.34404	9.37167	9.56087	8.13098	8.38293	1.16857
1383330_at	---	5.21316	0.00262163	-1.27071	2.33005	PPPPP	8.71126	8.72408	9.10423	7.74341	7.50892	1.22036
1390425_at	---	-5.0375	0.0030749	-1.38234	-2.37937	PPPPP	7.10266	6.80967	6.5685	8.19787	7.95717	-1.25058
1368728_at	P2ry12	4.2544	0.00657896	-1.94471	2.71291	PPPPP	10.344	10.7672	11.2506	9.11482	9.57999	1.43984
1373515_at	Hspc159	4.56754	0.00480477	-1.70659	2.55427	PPPPP	13.2797	13.3747	13.9324	11.9582	12.3939	1.35291
1389836_a_at	---	3.39648	0.016775	-2.69516	3.39936	PPPPP	9.91459	10.6259	11.655	8.89317	9.03996	1.76526
1381750_at	---	-4.42253	0.00554779	-1.81458	-2.61799	PAPPP	7.27247	7.10911	6.41631	8.34896	8.29321	-1.38846
1377906_at	Dhx36	-4.90351	0.00348179	-1.4709	-2.41836	PPPPP	7.37895	7.2328	7.61358	8.94409	8.42085	-1.27403
1373298_at	---	5.06543	0.00299714	-1.36426	2.36232	PPPPP	11.7849	11.8836	12.3021	10.6784	10.8216	1.24021
1368824_at	Cald1	4.72581	0.00412059	-1.59308	2.47356	PPPPP	9.47223	9.57522	10.149	8.38414	8.467	1.30659
1393449_at	Jam2	-5.34969	0.00232209	-1.18733	-2.26786	PPPPP	8.01533	7.67696	7.63603	8.93683	8.97805	-1.18133
1369313_at	Fhl2	-3.32642	0.0181993	-2.76296	-3.43621	PPPPP	9.66711	9.024	7.95247	10.9357	10.3884	-1.78082
1397851_at	---	4.39306	0.00571438	-1.837	2.59792	PPPPA	5.70457	5.56196	5.90322	4.76677	3.92501	1.37736
1370319_at	Ppif	4.33072	0.00608594	-1.88497	2.62225	PPPPP	10.1896	10.6157	10.9824	8.95021	9.45999	1.39081
1375040_at	Nfe2	4.45495	0.00537092	-1.7901	2.56242	PPPPP	13.0673	13.5597	13.7057	11.8097	12.3638	1.35751
1370624_at	F2rl2	3.51704	0.0146067	-2.58079	3.18574	PPPPP	10.5838	10.7186	11.0696	8.36882	9.86927	1.67163
1368259_at	Ptgs1	3.73279	0.0114669	-2.38343	2.9887	PPPPP	12.1237	12.716	13.4427	10.9932	11.3694	1.57952
1380566_at	C2cd2l	4.67945	0.00430868	-1.62586	2.44632	PPPPP	9.52786	9.87507	10.1583	8.37939	8.74689	1.29062
1374060_at	---	4.05354	0.00810887	-2.10729	2.74852	PPPPP	8.14564	8.23636	8.9181	6.61318	7.33624	1.45865
1367687_a_at	Pam	3.73823	0.0113982	-2.37857	2.96461	PPPPP	10.2409	10.3787	11.4392	8.94072	9.29608	1.56784
1391897_at	Rabgap1l	3.31882	0.0183616	-2.77036	3.37486	PPPPP	10.3918	10.9462	12.109	9.57858	9.20975	1.75483
1375080_at	Slc25a45	4.1134	0.00761425	-2.05802	2.70857	PPPPP	8.16477	9.16668	8.9704	7.27576	7.38375	1.43753
1379387_at	---	4.7721	0.0039421	-1.56073	2.40186	PPPPP	13.6113	14.0892	14.1688	12.54	12.8445	1.26415
1383590_at	Csgalnact1	4.40845	0.00562668	-1.82527	2.54429	PPPPP	9.37425	9.59563	10.213	8.41869	8.34202	1.34726
1376165_at	Slc24a3	3.34371	0.0178356	-2.74613	3.30683	PPPPP	10.6135	11.394	12.0996	9.18994	10.0972	1.72545
1379397_at	Rora	-3.57558	0.0136685	-2.52631	-3.05856	PPPPP	9.74024	9.97901	8.72896	11.4297	10.7615	-1.61285
1381803_at	---	5.65992	0.00177705	-1.00833	2.131	PPPPM	8.55127	8.54175	8.51751	7.51914	7.37149	1.09153
1383010_at	---	5.27249	0.00248629	-1.23412	2.22192	PPPPP	9.32576	9.72675	9.52418	8.36145	8.38607	1.15181
1370152_at	Gp5	3.5556	0.013981	-2.54483	3.06646	PPPPP	10.096	10.2713	11.3514	8.63934	9.27332	1.61657
1375908_at	Mpzl2	5.487	0.00205996	-1.10635	2.16402	PMPPA	7.94952	8.15315	8.2089	6.9737	7.00659	1.11371
1390412_at	Slc40a1	4.33742	0.00604475	-1.87978	2.54256	PPPPP	12.9913	13.4147	13.74	11.7926	12.2789	1.34628
1374779_at	F13a1	4.04881	0.00814951	-2.11122	2.69001	PPPPP	13.1659	13.6335	14.2095	12.105	12.3791	1.42761
1396965_at	---	-4.6382	0.00448438	-1.65535	-2.41046	PPPPP	11.2555	10.5716	10.7649	12.2062	12.0604	-1.26931
1383399_at	Sv2a	3.75845	0.0111469	-2.36058	2.87749	PPPPP	10.2967	10.7077	11.2682	8.80081	9.66459	1.52481
1367902_at	Gng11	4.10024	0.00771996	-2.06879	2.64489	PPPPP	14.2111	14.5553	14.5563	12.5594	13.516	1.40321
1377721_at	Pacrg	3.93404	0.00920932	-2.20777	2.73737	PPPPP	12.7364	13.5474	13.6733	11.596	12.1365	1.45279
1373652_at	Cnst	4.01328	0.00846209	-2.14083	2.68805	PPPPP	12.3216	12.7489	13.3453	11.1936	11.5638	1.42656
1395979_at	---	4.58197	0.00473724	-1.69605	2.41223	PPPPA	6.71084	6.38396	7.07981	5.57661	5.33241	1.27037
1389342_at	Tal1	4.02564	0.00835178	-2.1305	2.66546	PPPPP	12.8148	13.1531	13.7715	11.6002	12.064	1.41438
1393106_x_at	Gtf2f1	-5.55607	0.00194112	-1.06668	-2.11241	AMPPP	9.05442	8.89743	8.95632	10.0822	10.0143	-1.07889
1393863_at	Cd180	4.28235	0.00639334	-1.92271	2.50979	PPPPP	7.55267	7.69113	8.3825	6.58881	6.50693	1.32757
1373599_at	LOC100363275	4.03156	0.00829962	-2.12557	2.63142	PPPPP	10.3837	10.8543	11.2082	9.09352	9.74562	1.39584
1381428_a_at	---	4.46716	0.00530598	-1.78093	2.41963	PPPPP	13.9644	14.4159	14.6719	12.925	13.2269	1.27479
1379765_at	Nlk	3.95649	0.00899033	-2.18868	2.66554	PPPPP	10.5782	11.2237	11.6203	9.56267	9.88991	1.41443
1374254_a_at	Tmem205	3.66455	0.0123695	-2.44484	2.85738	PPPPP	10.1387	10.5153	11.0004	8.52859	9.54497	1.51469
1381248_at	---	3.60386	0.0132398	-2.50025	2.89936	PPPPP	9.68589	10.0345	10.7542	8.19428	9.05067	1.53573
1396325_at	Zfp819	-4.32348	0.00613085	-1.89059	-2.45926	PPPPP	7.09039	7.85531	7.16903	8.72215	8.61746	-1.29823
1383696_at	Ptpla	3.82421	0.0103718	-2.30263	2.72223	PPPPP	7.87271	8.04043	8.95908	6.74371	6.94819	1.44479
1390792_a_at	---	3.76892	0.0110192	-2.35129	2.75296	PPPPP	10.886	11.0205	11.8466	9.4634	10.1167	1.46098
1382271_at	Rps6ka5	4.56514	0.00481611	-1.70834	2.35261	PPPPP	9.46632	9.92964	10.0335	8.75593	8.39516	1.23426
1388759_at	---	3.94331	0.00911812	-2.19987	2.63538	PPPPP	13.4567	13.7682	14.3048	12.1099	12.7806	1.39801
1368134_a_at	Il4ra	-3.95735	0.008982	-2.18795	-2.62677	PPPPP	11.8688	10.974	10.9025	12.6718	12.6116	-1.39329
1379218_at	Nlk	3.53785	0.0142652	-2.56135	2.90175	PPPPP	10.0832	10.7156	11.431	8.98538	9.42734	1.53692
1372307_at	---	4.6352	0.00449747	-1.65751	2.30747	PPPPP	7.96552	8.14495	7.81642	6.48821	7.05043	1.20631
1380709_at	---	-3.96295	0.00892836	-2.1832	-2.60539	PPPPP	8.93237	8.30903	8.39315	10.3367	9.51596	-1.3815
1384165_at	---	3.48437	0.0151616	-2.6115	2.93567	PPPPP	12.4826	12.3178	13.0859	10.4641	11.686	1.55369
1394651_at	RGD1309453	3.2445	0.0200378	-2.84345	3.167	PPPPP	8.02118	8.77789	9.70555	7.35908	6.98443	1.66311
1369097_s_at	Gucy1b3	3.01488	0.0263886	-3.07598	3.44674	PPPPP	9.84001	11.3104	11.6818	8.86414	9.4535	1.78523
1380511_at	Parvb	4.21015	0.00688556	-1.97986	2.46772	PPPPP	8.22018	8.68816	8.87065	6.99696	7.58268	1.30318
1372945_at	Ing3	-4.65829	0.00439781	-1.64095	-2.28792	PPPPP	9.47098	9.09605	9.71479	10.669	10.5736	-1.19404
1369300_at	Ncr1	3.66092	0.0124197	-2.44814	2.78248	PPPPP	9.11586	10.1806	10.2708	8.45209	8.30662	1.47637
1393453_at	Sav1	3.83954	0.0102	-2.28924	2.65904	PPPPP	8.69747	9.39078	9.63718	7.53126	8.13054	1.41091
1372335_at	LOC682105	3.47503	0.0153246	-2.62032	2.92367	PPPPP	9.7441	10.3882	11.0793	8.55694	9.15519	1.54778
1382535_at	---	4.80982	0.00380316	-1.53464	2.22609	PPPPP	10.1911	10.6566	10.5089	9.17011	9.42525	1.15451
1383173_at	---	4.08119	0.00787598	-2.08444	2.50434	PPPPP	9.11063	9.35443	9.99972	8.0278	8.29986	1.32443
1388185_at	Rb1	3.90046	0.00954837	-2.23652	2.59527	PPPPP	12.2762	12.499	12.9803	10.8057	11.6129	1.37588
1369732_a_at	St3gal2	3.86632	0.00990756	-2.26597	2.61385	PPPPP	10.8714	11.2292	11.8791	9.72847	10.1524	1.38617
1395091_at	---	-3.60267	0.0132574	-2.50134	-2.78606	MAPPP	7.8044	6.60844	7.32613	8.45192	8.99717	-1.47822
1387206_at	B4galt6	3.84536	0.0101356	-2.28417	2.61699	PPPPP	9.57071	10.3918	10.4947	8.52969	8.99929	1.38791
1395830_at	---	-4.69396	0.00424879	-1.61556	-2.24381	PPPPP	7.02284	7.41615	6.85754	8.32745	8.20213	-1.16595
1389640_at	---	3.16455	0.0220336	-2.92328	3.17585	PPPPP	9.23505	10.4217	10.9752	8.61387	8.47314	1.66714
1390301_at	---	3.10775	0.023585	-2.98073	3.24272	PPPPP	9.73225	10.0804	11.2731	8.20597	9.12346	1.6972
1384544_at	Pon3	3.79551	0.0107024	-2.32782	2.63851	PPPPP	9.03728	9.86778	10.1406	8.2706	8.29373	1.39972
1398209_at	---	-4.43511	0.00547837	-1.80505	-2.32795	PAPPP	6.66381	6.24463	6.23881	7.87051	7.33244	-1.21906
1393889_x_at	---	3.15264	0.0223493	-2.93528	3.15274	PPPPP	9.10181	9.01804	8.29474	6.37769	7.91883	1.65661
1396091_at	LOC687516	-5.15225	0.00276948	-1.30885	-2.09614	PPPPP	8.05558	7.9832	8.27311	9.1282	9.21521	-1.06774
1376627_at	---	4.76057	0.00398571	-1.56875	2.19914	PPPPP	11.9079	11.7318	12.248	10.8712	10.7801	1.13694
1389413_at	Evi2a	4.98587	0.00322483	-1.41611	2.13551	PPPPP	13.471	13.517	13.7212	12.3196	12.6306	1.09458
1385266_at	Nlk /// RGD1561440	3.47244	0.0153701	-2.62276	2.83327	PPPPP	11.3469	12.0002	12.7516	10.5981	10.4627	1.50247
1376193_at	---	3.09618	0.0239157	-2.99251	3.1986	PPPPP	9.7532	10.2305	11.4664	8.54875	9.0631	1.67744
1394734_at	Acbd3	-4.25406	0.00658127	-1.94498	-2.3711	PPPPP	8.57569	7.99032	7.94699	9.62129	9.21183	-1.24556
1368109_at	St3gal5	3.94265	0.00912459	-2.20044	2.51712	PPPPP	10.6471	11.0909	11.3137	9.30694	10.064	1.33177
1380633_at	---	4.07638	0.00791594	-2.08841	2.44844	PPPPP	9.12188	9.55819	10.0435	8.31371	8.25164	1.29186
1378396_at	---	3.42075	0.0163112	-2.6719	2.86325	PPPPP	10.4528	10.3854	11.5788	9.00369	9.57233	1.51765
1370680_at	Stau2	3.1932	0.0212941	-2.89453	3.07838	PPPPP	9.33975	9.92845	10.6767	7.82804	8.8909	1.62217
1386955_at	Gp1bb /// Sept5	3.3181	0.0183771	-2.77107	2.94186	PPPPP	7.98613	9.07322	9.07141	6.69152	7.61553	1.55673
1394109_at	---	3.89618	0.00959252	-2.2402	2.52565	PPPPP	11.2791	11.9116	12.3044	10.5462	10.4439	1.33665
1367774_at	Gsta3	3.59649	0.01335	-2.50702	2.70816	PPPPP	9.39	9.78516	10.5948	8.30972	8.6623	1.43732
1384903_at	Gpt2	3.31314	0.0184841	-2.77591	2.93403	PPPAP	7.4766	7.64409	7.69188	5.28155	6.82106	1.55288
1375972_at	RGD1307493	3.9948	0.00862999	-2.15633	2.46079	PPPMM	8.31553	8.18946	9.06809	7.15237	7.29811	1.29912
1388298_at	Myl9	3.91948	0.00935467	-2.22021	2.49573	PPPPP	14.0981	14.6044	14.8458	12.8646	13.5287	1.31946
1371541_at	Mylk	3.98675	0.00870429	-2.1631	2.45935	PPPPP	12.9925	13.4876	13.5181	11.6538	12.4152	1.29828
1370445_at	Pla1a	3.70399	0.0118384	-2.40923	2.61602	PPPPP	12.839	13.2645	13.7003	11.4818	12.2793	1.38737
1375638_at	Sdpr	2.80227	0.0342926	-3.29987	3.54101	PPPPP	9.44987	10.0883	11.5635	8.22599	8.86011	1.82416
1377969_at	---	3.4108	0.0164997	-2.68143	2.82112	PPPPP	12.7646	13.6132	13.9085	11.5286	12.3364	1.49627
1385148_at	P2rx1	3.18388	0.0215315	-2.90386	3.02587	PPPPP	10.5887	11.3394	12.1324	9.41764	10.0946	1.59735
1393028_at	---	4.57478	0.00477077	-1.7013	2.2132	PPPPP	9.31949	9.90784	9.55669	8.40212	8.49495	1.14613
1367989_at	Slc2a4	4.55422	0.00486805	-1.71634	2.21664	PPPPP	9.76047	9.55713	10.1528	8.70304	8.64713	1.14837
1395365_at	---	-5.19665	0.00266078	-1.28099	-2.0427	PPPPP	8.89947	8.85028	9.03609	10.0181	9.9001	-1.03048
1374025_at	Nmnat3	3.7952	0.010706	-2.32809	2.53712	PPPPP	7.84014	8.69102	7.97994	6.53242	7.12194	1.34319
1382452_at	Sdpr	2.91369	0.0298683	-3.18155	3.32497	PPPPP	8.29836	8.51745	10.1353	7.05117	7.44953	1.73334
1384386_at	Rasa2	-3.28303	0.0191485	-2.80542	-2.90338	PPPPP	9.02526	7.87715	7.60376	9.89461	9.5183	-1.53773
1377624_at	Gtpbp10	-4.69374	0.00424967	-1.61572	-2.15949	PPPPP	8.60992	8.18202	8.14092	9.41335	9.42992	-1.11069
1394912_at	RGD1311164	-4.57427	0.00477313	-1.70166	-2.18899	PPPPP	6.35486	6.76493	6.20494	7.56126	7.58242	-1.13027
1379381_at	---	5.09908	0.00290643	-1.34264	2.04701	PPPPP	9.67019	9.73353	9.91621	8.78686	8.69273	1.03352
1370211_at	Nrgn	3.19792	0.021175	-2.88981	2.95987	PPPPP	11.7903	12.9438	12.8589	10.4578	11.4731	1.56554
1374277_at	Ccnjl	3.11546	0.0233674	-2.9729	3.04529	PPPMP	6.97556	6.96971	8.47878	5.83557	5.90064	1.60658
1367946_at	Pdlim1	4.27214	0.00646042	-1.93073	2.28654	PPPPP	13.9512	14.2914	14.3322	12.6885	13.3084	1.19316
1396460_at	---	3.65183	0.0125464	-2.45639	2.58592	PPPPP	10.1035	10.8268	11.0284	8.95076	9.61367	1.37068
1372869_at	RGD1563564	-4.32313	0.00613306	-1.89086	-2.2613	PPPPP	9.2174	8.5234	8.97117	10.139	10.0232	-1.17715
1382148_at	---	3.62937	0.0128658	-2.47687	2.5972	PPPPP	11.1254	11.4942	12.2808	10.166	10.347	1.37696
1391448_at	Crim1	3.49261	0.0150194	-2.60373	2.682	PPPPP	10.8468	11.1515	12.0294	9.69077	10.1477	1.42331
1387909_at	Abi2	3.72272	0.0115952	-2.39243	2.52925	PPPPP	10.2439	10.4777	11.2278	9.10092	9.5213	1.33871
1374965_at	---	3.63635	0.0127655	-2.47049	2.58124	PPPPP	8.35164	8.93933	9.49338	7.40976	7.71035	1.36806
1392053_at	Mmrn1	3.43213	0.0160986	-2.66104	2.72144	PPPPP	12.0111	12.2805	13.274	10.9258	11.2292	1.44437
1393162_at	Slc39a6	3.64771	0.0126043	-2.46014	2.57292	PPPPP	9.70956	10.472	10.8045	8.79967	9.13088	1.3634
1398439_a_at	Orc6l	-3.68079	0.0121476	-2.43014	-2.54548	PAPPP	6.2722	5.39507	5.75766	7.51666	6.79584	-1.34794
1377976_at	---	-4.38816	0.00574265	-1.84075	-2.219	PPPPP	7.71657	7.07263	7.28207	8.54277	8.47122	-1.14991
1389134_at	---	-4.67859	0.0043123	-1.62648	-2.1258	PPPPP	9.50078	9.19042	9.29684	10.608	10.2267	-1.088
1371133_a_at	Prkar2b	4.08873	0.00781383	-2.07824	2.33112	PPPPP	12.4041	12.7618	12.9907	11.1993	11.7964	1.22102
1376972_at	Slc40a1	3.70816	0.0117838	-2.40549	2.51739	PPPPP	9.58742	9.99229	10.4088	8.29177	9.03673	1.33193
1386075_at	---	4.4773	0.00525271	-1.77333	2.18218	PPPPP	8.89337	9.13514	9.47123	7.95684	8.12478	1.12577
1392630_at	---	3.41656	0.0163903	-2.67591	2.69182	PPPPP	9.62558	9.92107	10.8723	8.52797	8.89419	1.42858
1382603_at	---	-4.75172	0.00401957	-1.57493	-2.08344	PPPPP	10.525	10.4404	10.1264	11.4743	11.3715	-1.05896
1373850_at	Smpdl3b	3.77577	0.0109367	-2.34524	2.4468	PPPPP	11.2819	11.7474	12.1524	10.1574	10.7153	1.2909
1381528_at	St3gal2	4.25488	0.00657572	-1.94433	2.22911	PPPPP	8.21659	8.16124	8.42295	6.78297	7.43794	1.15647
1384591_at	Pear1	3.19342	0.0212884	-2.89431	2.84344	PPPPP	8.88295	9.59613	10.4256	7.98682	8.26772	1.50764
1386811_at	Ptplad2	4.13771	0.00742321	-2.0382	2.27139	PPPPP	9.83752	9.89925	10.524	8.8132	8.99352	1.18357
1392504_at	RGD1306613	-3.11975	0.0232473	-2.96854	-2.90133	PAPPP	5.73701	4.56794	6.16034	7.04547	7.00482	-1.53672
1383272_at	Asb11	4.80256	0.00382946	-1.53964	2.05375	PPPAM	9.04529	8.96305	8.96698	7.76653	8.14049	1.03826
1377812_a_at	C2cd2l	4.48727	0.00520092	-1.76588	2.14131	PPPPP	10.7154	11.0952	10.9303	9.60496	10.0254	1.09849
1395166_at	Ehd2	3.53493	0.0143125	-2.56407	2.56725	PPPAP	8.48961	8.64039	9.58006	7.39864	7.68763	1.36022
1395536_at	---	4.0554	0.00809296	-2.10575	2.29385	PPPPP	7.84615	7.21963	7.87349	6.63129	6.26602	1.19777
1390021_at	Hist1h2bh	3.49845	0.0149196	-2.59824	2.58631	PPPPP	13.7284	14.3158	14.3293	12.2337	13.2735	1.37089
1390558_at	Stau2	3.52138	0.0145349	-2.57674	2.5702	PPPPP	10.0842	10.2332	11.1479	8.91859	9.33456	1.36188
1378998_at	---	-4.85207	0.0036542	-1.50571	-2.03636	PPPPP	10.9932	10.7361	10.6682	11.8578	11.7925	-1.02599
1373003_at	Sart3	-3.83711	0.0102271	-2.29137	-2.38068	PPPPP	10.1239	9.21832	9.73559	11.107	10.7809	-1.25137
1396097_at	---	-3.77547	0.0109403	-2.3455	-2.40802	PPPPP	6.87838	5.99797	6.31304	7.42968	7.89895	-1.26785
1392146_at	---	-3.77612	0.0109324	-2.34492	-2.40524	PPPPP	7.77262	7.25467	6.77568	8.5998	8.46787	-1.26618
1393558_at	Itga6	3.00295	0.0267747	-3.08833	2.98732	PPPPP	8.69429	9.38607	10.3414	8.22322	7.56694	1.57885
1388208_a_at	Ret	3.16002	0.0221529	-2.92783	2.82805	PPPPP	10.135	10.6749	11.0426	8.47332	9.76209	1.49981
1384284_at	---	3.09711	0.0238889	-2.99156	2.88185	PPPPP	10.1548	11.5945	11.452	9.31025	9.77001	1.527
1383156_at	Kif2a	3.97578	0.0088068	-2.17236	2.30517	PPPPP	11.9865	12.1758	12.6625	10.8177	11.3224	1.20488
1394845_at	Aqr	-4.04944	0.00814403	-2.11069	-2.2721	PPPPP	8.80528	8.09613	8.11546	9.5584	9.48756	-1.18403
1369004_at	Rab26	3.2905	0.0189812	-2.79808	2.70213	PPPPP	7.70669	8.20026	8.67906	6.24046	7.28202	1.43409
1397296_at	---	4.13355	0.00745553	-2.04159	2.23465	PPPPP	9.05514	9.72605	9.55679	8.42941	8.14247	1.16005
1375385_at	---	-3.7057	0.011816	-2.40769	-2.4253	PAMPP	7.46594	6.91131	6.42566	8.2714	8.15353	-1.27816
1392280_at	Tlr2	3.93903	0.00916014	-2.20352	2.30926	PPPPP	11.0521	10.9676	11.3495	10.3055	9.52575	1.20743
1390915_at	Morc4	3.48976	0.0150684	-2.60641	2.54971	PPPPP	8.04944	8.22831	9.1583	6.98324	7.27345	1.35033
1372715_at	---	4.1557	0.00728534	-2.02362	2.21891	PPPPP	11.1776	11.3531	11.8132	10.1328	10.4635	1.14985
1395446_at	---	-3.52382	0.0144945	-2.57445	-2.5254	PPPPP	8.09026	7.15466	7.03872	8.91851	8.61027	-1.33651
1397749_at	---	-3.80833	0.0105533	-2.31654	-2.36656	PPPPP	7.16366	7.41896	8.02921	8.59128	8.96886	-1.24279
1375929_at	Mnt	-4.0945	0.0077666	-2.0735	-2.23769	PPPPP	11.4762	11.1006	11.2366	12.7678	12.0985	-1.16201
1371951_at	Fhl2	-2.85006	0.0323129	-3.24887	-3.12505	PPPPP	11.5786	10.5784	9.62809	12.3977	12.08	-1.64388
1388379_at	Ptpn11	4.04073	0.00821943	-2.11793	2.25209	PPPPP	13.286	13.6403	13.6906	12.0346	12.7009	1.17127
1367681_at	Cd151	3.46149	0.0155643	-2.63313	2.54129	PPPPP	12.564	12.5027	13.471	11.207	11.7936	1.34556
1371050_at	Pon1	2.6627	0.0408712	-3.45093	3.35332	PPPPA	6.49454	7.0139	7.13925	6.22264	4.0513	1.74559
1367784_a_at	Clu	3.37825	0.0171333	-2.71271	2.5867	PPPPP	12.5306	13.0465	13.6384	11.358	12.0435	1.37111
1371907_at	Arl6ip4	-4.29097	0.00633729	-1.91595	-2.14437	PPPPP	9.16855	8.59391	8.87985	10.1122	9.85044	-1.10055
1373818_at	---	4.10818	0.00765602	-2.06229	2.20692	PPPPP	13.8165	14.3845	14.3116	12.824	13.2336	1.14203
1389353_at	Sema6d	2.99553	0.0270182	-3.09603	2.90839	PPPPP	9.11515	10.2982	10.8023	8.57715	8.4862	1.54022
1380154_at	Immt	-4.33591	0.00605399	-1.88095	-2.1263	PPPPP	8.56618	8.38572	7.98481	9.35578	9.44538	-1.08834
1375508_at	---	3.75415	0.0111999	-2.3644	2.35697	PPPPP	7.11725	6.82913	7.71244	6.17582	5.78953	1.23693
1376374_at	---	3.55526	0.0139863	-2.54514	2.46054	PPPPP	10.2253	10.5673	11.2815	9.21441	9.57041	1.29897
1388392_at	Tax1bp3	3.68877	0.0120402	-2.42293	2.37045	PPPPP	10.7955	11.0535	11.7364	9.80324	10.0967	1.24516
1374556_at	Smox	3.96941	0.00886692	-2.17774	2.23889	PPPPP	12.0278	12.3993	12.3601	10.7477	11.4515	1.16278
1398981_at	Triap1	3.91323	0.00941783	-2.22556	2.26022	PPPPP	13.0999	13.6153	13.8804	12.2038	12.507	1.17646
1394049_at	Dcun1d1	4.4444	0.00542776	-1.79804	2.07196	PPPPP	8.87873	9.39469	9.18359	8.10194	8.10074	1.051
1388799_at	Klhl7	2.66171	0.0409227	-3.45202	3.25856	PPPPP	7.30688	7.71586	7.92076	4.87929	7.0079	1.70424
1376470_at	Fnbp4	-3.52837	0.0144196	-2.57019	-2.43595	PPPPP	10.4843	9.68384	9.44636	11.3084	11.0036	-1.28449
1382655_at	---	3.70493	0.0118261	-2.40839	2.33863	PPPPP	7.69843	7.8803	8.12935	6.23395	7.12011	1.22566
1386615_at	Chst2	-2.66743	0.0406274	-3.44577	-3.24353	PAPPP	8.27973	6.3094	6.85754	9.27067	8.42224	-1.69756
1367811_at	Phgdh	-4.18961	0.00703333	-1.99629	-2.13485	PPPPP	10.1589	9.85449	9.50553	10.9607	10.9069	-1.09413
1372046_at	Gtf3c3	-3.54667	0.0141232	-2.55314	-2.41696	PPPPP	9.74448	8.99589	8.68628	10.52	10.3108	-1.27319
1379057_at	LOC683460	2.86257	0.0318155	-3.23558	2.97399	PPPPA	7.16039	8.66266	8.68121	6.9321	6.25928	1.5724
1384685_at	---	-3.71563	0.0116867	-2.39879	-2.32651	PPPPP	8.72234	8.14141	7.80574	9.58845	9.29422	-1.21817
1369323_at	Leprot	3.95936	0.00896274	-2.18625	2.217	PPPPP	10.329	10.611	11.1141	9.49257	9.57957	1.14861
1394440_at	Tnpo1	4.44063	0.00544825	-1.80089	2.05427	PPPPA	7.04586	7.40645	6.9258	6.11413	6.06069	1.03863
1390791_at	Gas2l1	2.98987	0.0272051	-3.1019	2.82846	PPPPP	9.44216	9.97994	10.8871	8.18209	9.02398	1.50002
1393819_x_at	---	2.7863	0.0349834	-3.317	3.05377	PPPPP	8.94865	9.38402	10.8401	8.1202	8.10716	1.61059
1388726_a_at	LOC100188932	4.07513	0.0079264	-2.08944	2.16518	PPPPP	12.9492	13.1528	13.3504	11.7379	12.3347	1.11449
1370366_at	Timm10	-4.3021	0.00626573	-1.90725	-2.08795	PPPPP	9.94635	9.55736	9.4043	10.6226	10.7736	-1.06209
1376975_at	---	3.5996	0.0133033	-2.50416	2.37323	PPPPP	7.14385	6.38849	7.31008	5.50958	5.89167	1.24685
1389446_at	---	-3.2307	0.0203675	-2.85714	-2.60044	PMPPP	8.49963	7.89606	8.28693	10.2294	8.98323	-1.37876
1378008_at	---	3.56362	0.0138546	-2.53739	2.38493	PPPAP	7.28572	8.09734	8.29822	6.69429	6.58534	1.25395
1381420_at	---	-4.00399	0.00854603	-2.14861	-2.18334	PPPPP	7.71367	7.02686	7.16378	8.53517	8.32078	-1.12653
1392453_at	Clcn3	3.42997	0.0161387	-2.6631	2.45976	PPPPP	9.60035	10.0787	10.7818	8.89098	8.81915	1.29852
1387131_at	Serpini1	4.09413	0.0077696	-2.0738	2.14462	PPPPP	8.9064	8.87722	9.42659	8.12902	7.80968	1.10072
1382086_at	---	3.64355	0.012663	-2.46392	2.328	PPPPP	8.35135	8.51973	9.215	7.27193	7.6806	1.21909
1373412_at	Nt5c3	3.87258	0.00984058	-2.26056	2.22236	PPPPP	12.2222	12.7341	12.8708	11.2172	11.6966	1.15209
1393674_at	---	-4.36001	0.00590803	-1.86234	-2.05203	PPPPP	7.99301	7.8599	7.9988	9.23914	8.73611	-1.03705
1387911_at	Rabggtb	-4.22485	0.00678195	-1.96814	-2.09129	PPPPP	11.2848	10.9435	10.6814	12.0574	12.0112	-1.06439
1372300_at	---	2.99948	0.0268883	-3.09193	2.7698	PPPPP	8.32528	9.66917	9.41753	7.26502	8.07007	1.46978
1396410_at	---	-4.3679	0.00586115	-1.85627	-2.04631	PPPPP	7.39136	7.52384	7.02894	8.30661	8.38886	-1.03302
1367945_at	Atox1	3.59667	0.0133473	-2.50686	2.34174	PPPPP	12.5204	13.0696	13.4329	11.5451	12.0151	1.22758
1389903_at	Pttg1ip	3.96608	0.00889854	-2.18056	2.17574	PPPPP	12.7848	13.1125	13.496	11.8697	12.1495	1.12151
1382333_at	Thumpd3	3.61825	0.0130273	-2.48704	2.32792	PPPPP	7.52936	7.914	7.62358	6.93501	6.00486	1.21904
1385204_at	Dcaf17	-4.00572	0.00853032	-2.14716	-2.15929	PPPPP	8.27496	7.76786	7.56572	9.03091	8.92924	-1.11056
1394756_at	---	-4.07846	0.00789862	-2.08669	-2.13297	PPPPP	9.39248	8.79362	8.94475	10.2864	9.98658	-1.09287
1389621_at	Fip1l1	-4.30831	0.0062262	-1.9024	-2.05856	PPPPP	9.95202	9.60299	9.71474	11.0076	10.5888	-1.04163
1397870_at	---	4.29725	0.00629679	-1.91103	2.06174	MMPPA	7.07176	7.30621	6.75438	5.97343	6.02708	1.04386
1369724_at	F13a1	3.45778	0.0156308	-2.63665	2.41448	PPPPP	11.2512	11.9053	12.3637	10.4445	10.6922	1.27171
1382883_at	---	4.43193	0.00549584	-1.80746	2.02183	PPPMP	7.27113	7.54575	7.73079	6.44912	6.55135	1.01566
1391169_at	Tmem117	2.74622	0.0367846	-3.36017	3.02788	PPPPP	10.1316	10.4898	12.0068	9.35165	9.20383	1.59831
1379337_at	Fastkd2	-3.52375	0.0144957	-2.57452	-2.37294	PPPPP	8.27489	7.31807	7.99265	9.33896	8.87814	-1.24668
1375371_at	Ranbp2	-3.60766	0.0131832	-2.49675	-2.32817	PPPPP	9.01115	8.20813	8.42357	10.0601	9.47351	-1.21919
1372605_at	Gatad1	3.42981	0.0161417	-2.66325	2.42618	PPPPP	10.2681	10.7838	11.3965	9.39234	9.68261	1.27869
1375337_at	---	3.45437	0.015692	-2.63988	2.41045	PPPPP	8.92998	9.36235	10.0634	8.18244	8.18275	1.2693
1379506_at	---	4.23154	0.00673534	-1.96282	2.07711	PPPPP	8.70045	9.19934	9.13174	7.83605	8.07581	1.05458
1376513_a_at	---	4.18411	0.00707355	-2.00071	2.08662	PPPPP	14.0471	14.2872	14.1799	12.8266	13.3938	1.06117
1371430_at	---	4.29033	0.00634138	-1.91645	2.05036	PPPPP	7.55223	7.82866	8.09827	6.8138	6.76722	1.03588
1393226_at	---	3.7205	0.0116238	-2.39442	2.25926	PPPPP	10.1343	10.3108	11.0047	9.30808	9.30676	1.17585
1374348_at	Otud7b	4.02643	0.00834482	-2.12984	2.13503	PPPPP	8.16051	8.76743	8.75743	7.39393	7.54114	1.09425
1377435_at	---	-2.959	0.0282517	-3.13406	-2.76597	PPPPP	10.4617	9.27257	8.88344	10.881	11.133	-1.46778
1376678_at	Apbb2	-3.63662	0.0127617	-2.47024	-2.29131	PPPPP	9.19863	9.09998	8.31487	10.1343	10.0004	-1.19617
1372321_at	LOC100365743 /// Lyl1	3.38093	0.0170801	-2.71012	2.43123	PPPPP	9.86897	10.4166	10.936	8.85905	9.39197	1.28169
1392492_at	---	-3.74499	0.0113135	-2.37255	-2.23924	PPPPP	10.0312	9.16824	9.43129	10.6376	10.7756	-1.16301
1371966_at	Pcmt1	4.35098	0.00596229	-1.86931	2.01402	PPPPP	13.1627	13.3052	13.5808	12.2152	12.4638	1.01008
1380425_at	Rnasel	2.70733	0.0386297	-3.40231	3.0094	PPPPP	8.40068	9.0892	10.3858	7.7032	7.70163	1.58948
1374406_at	Klhdc2	-3.22056	0.0206136	-2.86723	-2.51529	PPPPP	13.061	11.97	11.8563	13.6719	13.5812	-1.33072
1374652_at	---	-2.86828	0.0315912	-3.22952	-2.80899	PPPPP	12.3364	10.7685	10.8753	12.7637	12.8698	-1.49005
1392192_at	---	2.75504	0.0363797	-3.35065	2.93277	PPMMA	5.3296	6.44053	5.21953	4.79675	3.42516	1.55226
1380631_at	LOC100366273	-3.9214	0.00933535	-2.21857	-2.14172	PAPPP	5.92283	5.71082	6.42216	7.20749	7.02725	-1.09877
1380831_at	---	3.012	0.0264814	-3.07896	2.65894	PPPPP	9.35658	10.0724	10.7854	8.35405	8.9672	1.41085
1391070_at	RGD1566220	2.9848	0.027374	-3.10717	2.68169	PPPPP	9.18388	9.60832	10.5001	7.91775	8.76419	1.42314
1372205_at	Zfp278	3.59145	0.013426	-2.51167	2.27497	PPPPP	10.7268	10.8659	11.6386	9.87044	9.91202	1.18585
1378190_at	---	-3.76424	0.0110761	-2.35544	-2.19518	PPPPP	9.76897	9.91389	9.1598	10.601	10.8961	-1.13434
1383240_at	---	3.70557	0.0118178	-2.40782	2.22038	PPPPP	13.0461	13.5797	13.9337	12.3413	12.3968	1.1508
1387279_at	F11r	3.10956	0.0235338	-2.97889	2.57039	PPPPP	10.8881	11.6073	12.016	9.70853	10.5751	1.36199
1380650_at	Triobp	4.29682	0.00629958	-1.91137	2.00977	PPPPP	8.51969	8.35524	8.32033	7.16185	7.62092	1.00703
1379371_at	---	4.25638	0.00656559	-1.94315	2.01975	PPPPP	14.5685	14.7267	14.5864	13.3629	13.8632	1.01418
1391791_at	Acer2	3.1503	0.0224118	-2.93763	2.53175	PPPPP	9.49143	9.78499	10.6667	8.31843	8.96335	1.34014
1373011_at	Fam134b	4.21474	0.00685297	-1.97619	2.02946	PPPPP	11.9663	12.201	12.4544	11.0564	11.3158	1.0211
1374320_at	F5	3.81103	0.0105222	-2.31417	2.16723	PPPPP	14.0922	14.2634	14.8314	13.1553	13.4043	1.11585
1372248_at	Sesn1	-3.76576	0.0110576	-2.35409	-2.1855	PPPPP	11.4412	10.7383	10.7471	11.9784	12.2287	-1.12797
1368154_at	Gucy1a3	3.11438	0.0233978	-2.97399	2.55401	PPPPP	10.7089	10.642	11.9028	9.71847	9.74519	1.35276
1390441_at	Asap1	3.5939	0.013389	-2.50941	2.25678	PPPPP	10.2328	10.6736	11.1111	9.29459	9.70185	1.17427
1387984_at	Cklf	3.1909	0.0213525	-2.89683	2.48839	PPPPP	9.89351	10.6899	11.2114	9.2484	9.31772	1.31521
1374485_at	---	3.1241	0.0231263	-2.96413	2.53673	PPPPP	8.06426	8.22632	9.15086	6.75403	7.52098	1.34297
1389531_at	Zfp330	-4.06343	0.00802471	-2.0991	-2.06663	PPPPP	11.8633	11.3372	11.7217	12.8544	12.5216	-1.04728
1376870_at	Zfp278	3.16947	0.0219045	-2.91833	2.49897	PPPPP	10.0921	11.0604	10.9438	8.95895	9.79592	1.32133
1386914_at	Gmpr	3.22785	0.0204362	-2.85997	2.44983	PPPPP	11.2071	11.6276	12.2319	10.0153	10.7771	1.29268
1389434_at	Bbs9	3.94471	0.0091045	-2.19869	2.09918	PPPPP	10.3127	10.0405	10.6847	9.13248	9.41984	1.06982
1390671_at	---	-3.90137	0.00953895	-2.23573	-2.11095	PPPPP	11.2461	10.6668	10.8518	11.7832	12.2158	-1.07789
1368801_at	Cxxc4	3.33894	0.0179352	-2.75077	2.36862	PPPPP	8.20779	8.51728	9.31943	7.53984	7.33507	1.24405
1383298_at	RGD1310444	3.80867	0.0105494	-2.31624	2.13668	PPPPP	7.98901	8.46889	8.60259	7.03185	7.4844	1.09537
1382027_at	---	3.72572	0.0115568	-2.38974	2.16973	PPPPP	13.8898	14.2456	14.7271	13.1195	13.2205	1.11752
1373070_at	---	3.69331	0.0119797	-2.41885	2.18339	PPPPP	13.3263	13.6755	13.7812	12.1037	12.8319	1.12657
1378310_at	Nmb	-3.83391	0.0102628	-2.29416	-2.11893	PPPPP	8.40503	8.26188	7.70236	9.29586	9.11699	-1.08333
1375845_at	Aig1	3.63355	0.0128056	-2.47304	2.19991	PPPPP	10.303	10.7206	10.9876	9.23898	9.82695	1.13745
1384465_at	Pspc1	-3.55684	0.0139614	-2.54368	-2.23498	PPPPP	10.9384	10.0008	10.5788	11.7632	11.5693	-1.16026
1383901_at	---	2.97753	0.0276182	-3.11473	2.59747	PPPMP	6.91662	7.4179	7.86543	5.42202	6.62372	1.37711
1375898_at	RGD1561067	4.10949	0.0076455	-2.06122	2.01949	PPPPP	8.41043	8.65147	8.90559	7.79109	7.49259	1.01399
1384250_a_at	---	3.48092	0.0152217	-2.61476	2.26258	PPPPP	12.147	12.5847	13.0282	11.1524	11.6649	1.17797
1369068_at	Cul5	-3.43981	0.0159568	-2.65372	-2.2817	PPPPP	7.62872	6.73146	7.63682	8.60008	8.4448	-1.19011
1392368_at	---	-3.89782	0.00957555	-2.23878	-2.07938	PPPPP	10.0712	9.44772	9.47793	10.6877	10.7559	-1.05616
1392953_at	Ptpla	2.84862	0.0323704	-3.25039	2.69441	PPPPP	8.20753	8.56322	9.45632	6.76695	7.85783	1.42997
1375422_at	---	-3.03213	0.0258413	-3.05817	-2.53358	PPPPP	12.0238	12.8111	11.4797	13.7258	13.1664	-1.34118
1384215_at	---	2.88988	0.0307585	-3.20666	2.64292	PPPPP	7.56451	8.29499	9.05782	6.58841	7.21889	1.40213
1371768_at	Ssu72	3.3939	0.0168253	-2.69764	2.28951	PPPPP	12.3692	12.7401	13.247	11.2794	11.9014	1.19504
1373943_at	Stk4	3.83474	0.0102535	-2.29343	2.09184	PPPPP	12.373	12.6157	13.0096	11.4179	11.7848	1.06478
1371542_at	Tuba4a	4.08666	0.0078308	-2.07994	2.00545	PPPPP	12.6498	13.0566	13.1979	11.9351	11.9933	1.00393
1399065_at	Rbpms2	3.20418	0.0210179	-2.88355	2.39555	PPPPM	7.77001	8.14251	8.97699	6.93667	7.13563	1.26036
1382167_at	Sit1	-3.78783	0.0107928	-2.33458	-2.1037	PPPPP	11.4161	11.1148	10.6799	12.0423	12.2441	-1.07293
1383661_at	---	-4.01606	0.00843713	-2.1385	-2.02369	PPPPP	8.54773	8.2321	8.79388	9.41933	9.66379	-1.01699
1391789_at	Txnl1	-4.0167	0.00843136	-2.13796	-2.02238	PAPPP	5.81554	6.02041	5.47467	6.65289	6.91963	-1.01605
1397503_at	---	-3.89017	0.00965502	-2.24537	-2.06349	PPPPP	7.87244	7.46919	8.16029	8.89169	8.86643	-1.04509
1378263_at	---	3.0988	0.0238403	-2.98984	2.45507	PPPPA	7.5582	7.93207	8.56419	6.2758	7.16898	1.29576
1393577_at	---	-4.01956	0.00840584	-2.13558	-2.01543	PPPPP	8.14139	8.04552	7.67415	8.79003	9.13952	-1.01109
1367857_at	Fads1	3.62607	0.0129135	-2.47988	2.15914	PPPPP	10.2863	10.8483	10.9449	9.3274	9.83799	1.11046
1390216_a_at	---	3.74213	0.0113493	-2.3751	2.10835	PPPPP	9.0053	9.70924	9.43955	8.13797	8.47919	1.07612
1379633_a_at	Uba7	2.87533	0.0313168	-3.22206	2.61613	PPPPP	9.6127	10.2455	11.1353	8.69194	9.19556	1.38744
1368915_at	Kmo	4.005	0.00853681	-2.14776	2.01194	PPPPM	7.52573	8.11471	7.6957	6.76499	6.77527	1.00859
1393583_at	Etaa1	-3.61765	0.0130361	-2.48759	-2.15196	PPPPP	10.1147	9.63706	9.24381	10.7862	10.7554	-1.10565
1390923_a_at	Osbpl1a	3.66957	0.0123004	-2.44029	2.12993	PPPPP	11.6947	11.8535	12.3245	10.6088	11.1248	1.0908
1390687_at	Plek	3.70268	0.0118557	-2.41041	2.11033	PPPPP	13.8433	14.2755	14.5028	12.9072	13.3522	1.07747
1392758_at	Tra2a	-3.41849	0.0163538	-2.67406	-2.23662	PPPPP	9.26328	8.67575	8.55171	10.3354	9.64771	-1.16132
1381982_at	Uap1l1	3.90635	0.00948784	-2.23146	2.03115	PPPPP	8.3463	8.0346	8.00967	7.37879	6.83699	1.0223
1381487_at	Angpt1	2.68376	0.0397963	-3.42795	2.77143	PPPPP	8.58115	9.96694	10.3501	8.09849	8.22568	1.47063
1373678_at	---	3.95549	0.00899989	-2.18953	2.00076	PPPPP	9.73051	9.77754	10.1623	8.69548	9.08364	1.00055
1383107_at	Snrpd1	-3.16253	0.0220867	-2.92531	-2.35549	PPPPP	11.3274	10.3291	10.201	11.9269	11.7835	-1.23603
1380135_at	---	-3.38026	0.0170934	-2.71077	-2.23152	PPPPP	8.65385	7.72245	7.91529	9.42091	9.08954	-1.15803
1392623_at	---	2.58893	0.0448915	-3.53196	2.863	PPPPP	9.00367	10.704	10.5909	8.91139	8.25258	1.51753
1382934_at	Panx1	3.91021	0.00944853	-2.22815	2.01144	PPPPP	8.27101	8.64341	8.8101	7.72726	7.40597	1.00823
1382345_at	Pctk2	-2.76207	0.0360606	-3.34307	-2.65911	PPPPP	12.5908	11.6332	10.9232	13.3279	12.9254	-1.41095
1372816_at	---	3.53472	0.0143161	-2.56427	2.14865	PPPPP	9.12334	9.44097	9.67228	7.95133	8.66622	1.10343
1372805_at	---	3.42706	0.0161928	-2.66587	2.19783	PPPPP	11.0412	11.4211	11.9782	10.1941	10.494	1.13608
1367912_at	Ltbp1	3.09732	0.023883	-2.99135	2.38512	PPPPP	9.95254	10.6912	11.0651	8.99683	9.6343	1.25406
1395345_at	---	-2.80846	0.0340288	-3.29325	-2.61021	PPPPP	8.16196	6.82887	7.00117	9.10967	8.32	-1.38417
1374178_at	---	3.04792	0.0253511	-3.04191	2.41113	PPPPP	12.9322	13.834	13.881	11.8698	12.6889	1.26971
1370408_at	Nid67	3.65252	0.0125367	-2.45576	2.09072	PPPPP	11.1133	11.8382	11.7625	10.5671	10.4475	1.064
1367724_a_at	Atp6v0e1	3.62148	0.0129801	-2.48408	2.10127	PPPPP	13.1654	13.6466	13.5766	12.07	12.7133	1.07126
1373937_at	Fyco1	3.60906	0.0131625	-2.49547	2.09845	PPPPP	12.5628	12.987	13.3206	11.721	12.0539	1.06933
1387112_at	Plp1	3.54659	0.0141245	-2.55321	2.12414	PPPPP	12.1118	12.6553	12.7836	11.1752	11.6848	1.08688
1380981_at	Ston2	2.68835	0.0395662	-3.42295	2.6987	PPPPP	8.00469	8.85717	9.74082	7.18537	7.68523	1.43226
1387827_x_at	Hist1h2bf	3.2734	0.0193667	-2.81491	2.24299	PPPMM	5.96327	6.94119	6.84745	5.51264	5.32445	1.16542
1397164_at	---	-3.64645	0.0126221	-2.46129	-2.07061	PPPPP	10.8867	11.3464	11.6729	12.355	12.3491	-1.05006
1396397_at	---	-3.0902	0.0240885	-2.99861	-2.34673	PPPPP	7.31267	6.42613	7.05757	8.60586	7.71969	-1.23065
1368751_at	Kcns3	2.95733	0.0283096	-3.13581	2.43558	PPPPP	9.73287	10.9816	10.6967	9.45982	8.91238	1.28427
1370606_at	P2ry1	3.39073	0.0168873	-2.70069	2.17557	MPPPM	7.58418	7.83325	8.46071	7.03522	6.64076	1.12139
1389213_at	Vash1	3.30374	0.0186887	-2.78511	2.21642	PPPPP	10.4757	11.0899	10.9764	9.28242	10.1158	1.14823
1369104_at	Prkaa1	-3.24045	0.0201339	-2.84746	-2.25032	PPPPP	8.02692	6.98704	7.67725	8.91262	8.55511	-1.17013
1373284_at	Sav1	2.80174	0.0343151	-3.30044	2.55628	PPPPP	9.37832	10.281	10.9879	8.867	8.8564	1.35405
1383066_at	---	-3.29408	0.0189016	-2.79457	-2.21841	APPPP	4.99503	6.05274	5.62705	6.68748	6.72812	-1.14953
1371499_at	Cd9	3.66738	0.0123304	-2.44227	2.04874	PPPPP	13.8685	14.2956	14.5509	13.0417	13.3655	1.03474
1368838_at	Tpm4	3.79405	0.0107195	-2.3291	2.00342	PPPPP	11.4764	11.729	11.9916	10.9457	10.5141	1.00246
1388525_at	Pik3ip1	-3.56729	0.0137973	-2.53399	-2.08502	PPPPP	11.0014	11.7617	11.5717	12.3742	12.6358	-1.06006
1392913_at	Znf710	3.63764	0.0127471	-2.46931	2.05576	PPPPP	8.60442	8.9899	9.32003	8.08558	7.77799	1.03967
1369979_at	Skap2	3.51694	0.0146085	-2.58089	2.10409	PPPPP	12.827	13.2692	13.5713	11.9272	12.3715	1.0732
1370371_a_at	Ceacam1 /// Ceacam10	3.03416	0.0257776	-3.05607	2.3585	PPPPP	11.1722	11.1816	12.1906	9.98052	10.5733	1.23787
1372846_at	Cybasc3	3.60746	0.0131862	-2.49694	2.06316	PPPPP	10.8454	10.8651	10.1646	9.57126	9.58911	1.04486
1377890_at	---	2.67546	0.0402161	-3.437	2.65203	PPPPP	10.7686	12.1544	12.4081	10.4861	10.2537	1.4071
1368122_at	Rnf103	3.49355	0.0150035	-2.60285	2.10922	PPPPP	11.7283	11.962	12.5386	11.1468	10.8523	1.07671
1378038_at	---	-3.61496	0.0130755	-2.49005	-2.054	PPPPP	11.3177	10.7473	10.5671	11.9498	11.8819	-1.03844
1383850_at	LOC690000	-3.17053	0.0218769	-2.91727	-2.24815	PPPPP	10.5501	9.75512	9.48367	11.2494	10.9473	-1.16874
1397316_at	---	-2.51832	0.0491412	-3.6102	-2.78943	PPPPP	8.77214	6.89499	7.89945	9.70408	8.96691	-1.47997
1368407_at	Hpse	2.92321	0.0295204	-3.17155	2.40382	PPPPP	11.5231	12.0381	12.918	10.8546	10.9342	1.26533
1369132_at	Slc18a2	3.23521	0.0202592	-2.85267	2.20771	PPPPP	7.8061	8.10244	8.85022	7.04875	7.17199	1.14255
1367741_at	Herpud1	-3.49729	0.0149395	-2.59933	-2.0831	PPPPP	11.8767	11.2411	11.1163	12.6056	12.3345	-1.05873
1385856_at	Riok1	-3.62985	0.0128588	-2.47642	-2.03064	PMPPP	10.7315	10.1966	10.1441	11.5751	11.1835	-1.02193
1380552_at	---	2.8891	0.0307881	-3.20749	2.41779	PPPPP	10.5307	11.908	11.5551	9.95598	10.1591	1.27369
1392219_at	---	-3.66424	0.0123737	-2.44512	-2.01119	PPPPP	9.7276	9.5823	9.0956	10.3261	10.627	-1.00805
1396839_at	---	-3.40557	0.0165996	-2.68643	-2.11411	PPPPP	6.84683	6.86233	6.54163	8.2561	7.40452	-1.08005
1390585_at	Masp1	2.80672	0.0341026	-3.29511	2.47568	PPPMA	6.39851	5.70762	5.6599	5.26689	3.96148	1.30782
1387079_at	Gucy1a3	3.36521	0.0173949	-2.7253	2.12904	PPPPA	6.77865	7.18849	7.685	6.27677	5.97759	1.0902
1379284_at	Ubash3b	3.37475	0.017203	-2.71608	2.1243	PPPPP	11.192	11.3151	12.0467	10.5355	10.3264	1.08698
1375343_at	---	3.58145	0.0135782	-2.52089	2.03705	PPPPP	10.031	9.75466	10.1004	9.28195	8.58919	1.02648
1374480_at	Daam1	3.43288	0.0160848	-2.66033	2.0966	PPPPP	9.95792	10.4314	10.8554	9.34717	9.34657	1.06805
1375498_at	---	-3.63156	0.0128343	-2.47487	-2.00591	PPPPP	8.88416	8.27335	8.41769	9.71066	9.34799	-1.00426
1368674_at	Pygl	3.17736	0.0216995	-2.91041	2.20409	PPPPP	11.7377	11.9673	12.7452	10.8432	11.1766	1.14018
1396713_at	---	-2.89195	0.0306801	-3.20448	-2.37944	PAMPP	6.71626	5.40412	6.50066	7.40406	7.51121	-1.25062
1380100_at	---	2.77653	0.0354136	-3.32751	2.46964	PPPPP	8.71554	9.87899	9.96914	7.87096	8.56288	1.3043
1369588_a_at	Atpif1	3.4271	0.0161922	-2.66584	2.07843	PPPPP	13.3753	13.7144	14.0636	12.3853	12.9393	1.05549
1370507_at	Dlgap4	2.97043	0.0278592	-3.12214	2.3201	PPPPP	10.342	10.681	11.5387	9.41164	9.86774	1.21419
1398346_at	---	3.3536	0.0176314	-2.73654	2.10608	PPPPP	10.782	11.2275	11.7052	10.0758	10.2515	1.07456
1376562_at	Tnik	-3.43333	0.0160764	-2.6599	-2.07048	PPPPP	9.33438	8.63841	8.68149	9.73791	10.1315	-1.04996
1382094_at	Ptprj	3.58509	0.0135227	-2.51753	2.00604	PPPPP	12.5459	13.0284	13.2591	12.0348	11.8454	1.00435
1374770_at	Asah1	3.50609	0.0147902	-2.59106	2.03276	PPPPP	10.948	11.1666	11.694	10.3741	10.1181	1.02344
1388725_at	Leprot	3.52295	0.0145088	-2.57526	2.0262	PPPPP	11.8297	12.2711	12.5783	11.0783	11.3368	1.01878
1389198_at	Sh2d3c	3.13131	0.0229272	-2.95682	2.20704	PPPPP	8.01394	8.78201	8.97384	7.1976	7.69804	1.14211
1377376_at	---	-2.5247	0.0487402	-3.60311	-2.68717	PPAPP	6.89675	6.22426	6.50659	8.87292	7.06432	-1.42609
1388573_at	Alkbh	-3.23635	0.0202319	-2.85154	-2.14948	PPPPP	9.7789	8.84416	8.94481	10.3442	10.2423	-1.10398
1396024_at	Sptlc1	-2.96061	0.028196	-3.13238	-2.30386	PPPPP	8.35824	7.25892	7.27659	9.00992	8.66068	-1.20405
1380466_at	---	2.75361	0.0364452	-3.35219	2.45697	PPPPP	8.42389	9.22703	9.98756	7.94586	7.88603	1.29688
1376812_at	---	-3.47538	0.0153185	-2.61999	-2.0364	PPPPP	9.33448	9.13081	8.63853	10.2653	9.85597	-1.02602
1398939_at	---	3.36966	0.0173051	-2.721	2.07686	PPPPP	11.7639	12.2779	12.5184	10.8942	11.3704	1.0544
1372192_at	---	3.0985	0.0238489	-2.99015	2.20903	PPPMP	8.93272	9.50623	9.93721	8.03781	8.59282	1.14341
1379194_at	Klhdc5	2.77995	0.0352624	-3.32383	2.41578	PPPMP	7.96431	8.25036	6.84034	6.54047	6.28456	1.27249
1396300_at	Afmid	2.7531	0.0364684	-3.35274	2.43704	PPPPP	6.87521	7.97295	7.17942	6.58486	5.52993	1.28513
1377551_at	---	-3.14357	0.022593	-2.94443	-2.17176	APPPP	6.53846	7.10914	6.68682	8.35753	7.43648	-1.11887
1390231_at	---	3.50207	0.0148582	-2.59484	2.0103	PMPPA	7.13798	7.40367	7.64986	6.68957	6.08995	1.00741
1377198_at	---	2.91044	0.0299881	-3.18497	2.3104	PPPPP	9.74641	10.1113	10.6679	8.48295	9.45113	1.20814
1389194_at	---	3.49505	0.0149778	-2.60144	2.00632	PPPPP	13.6803	14.2347	14.3003	12.8699	13.2646	1.00455
1368888_a_at	Rtn4	3.29752	0.0188255	-2.7912	2.08594	PPPPP	12.2305	12.3829	13.1094	11.4596	11.5676	1.0607
1376943_at	---	2.94258	0.0288263	-3.15123	2.26655	PPPPP	10.7766	11.446	12.0523	10.1728	10.3161	1.1805
1381522_at	---	-3.02945	0.0259256	-3.06094	-2.20922	PPPPP	8.59985	7.44901	8.01958	9.30976	9.02294	-1.14354
1395193_at	---	-3.11975	0.0232474	-2.96854	-2.14962	PPPPP	8.33249	7.43263	7.50832	9.07618	8.64762	-1.10408
1377779_at	Pdcl3	-3.22447	0.0205182	-2.86333	-2.09279	PPPPP	9.36755	8.55758	8.58677	10.0793	9.72621	-1.06543
1381106_at	---	3.04205	0.0255322	-3.04795	2.18614	PPMPA	7.06481	6.89943	5.99564	5.45879	5.59103	1.12838
1378978_a_at	Prr12	3.07285	0.0245981	-3.01634	2.16566	PPPPA	6.41594	5.56058	6.61723	5.04851	5.11771	1.11481
1384281_at	---	3.21567	0.0207333	-2.87209	2.09148	PPPPP	7.7461	8.19199	8.67512	7.30636	6.97339	1.06453
1383633_at	---	3.29306	0.0189243	-2.79558	2.05615	PPPPP	12.6727	13.1371	13.5698	11.987	12.1861	1.03995
1383691_at	---	-3.2574	0.0197351	-2.83069	-2.06918	PPPPP	5.81982	6.15047	5.21845	6.7463	6.81097	-1.04906
1384202_at	Tesc	2.73154	0.0374695	-3.37604	2.38467	PPPPP	10.602	10.7323	11.9598	9.72402	9.96448	1.25379
1373564_at	Hibch	2.77633	0.0354221	-3.32771	2.34242	PPPPP	9.17626	9.45118	10.4466	8.18125	8.74546	1.228
1376786_a_at	Neo1	2.91012	0.0299999	-3.18531	2.24752	PPPPA	7.38881	8.03626	7.77539	7.11922	6.0111	1.16833
1393231_at	Ppp4r2	2.98577	0.0273418	-3.10617	2.2009	PPPPP	7.6349	8.49532	8.79138	7.1679	7.17031	1.1381
1371125_at	Kif2a	3.09346	0.0239943	-2.99529	2.13942	PPPPP	10.7174	10.9412	11.7275	9.90709	10.1558	1.09722
1379566_at	Rbm11	3.16876	0.0219232	-2.91905	2.09897	PPPAP	7.99181	8.29179	8.41005	6.70169	7.62139	1.06968
1377321_at	---	-3.0141	0.0264139	-3.07679	-2.17909	PPPPP	9.34964	8.21936	8.71443	10.0234	9.74631	-1.12373
1385732_at	---	3.34384	0.0178329	-2.74601	2.01903	PPPPA	5.66377	5.95242	6.40082	5.21004	4.77398	1.01366
1371921_at	Ctnna1	3.3728	0.0172421	-2.71797	2.00257	PPPPP	11.5204	11.7921	12.2719	10.6904	11.0289	1.00185
1390631_at	---	-3.34238	0.0178634	-2.74743	-2.01394	PPPPP	10.2913	9.55531	9.54497	10.786	10.8285	-1.01002
1375003_at	Serpinb6a	2.65944	0.0410405	-3.4545	2.41591	PPPPP	9.43504	9.67735	10.9059	8.61544	8.85159	1.27257
1373650_at	Cmas	3.35282	0.0176474	-2.7373	2.00882	PPPPP	12.5076	13.0068	12.9075	11.4697	12.1321	1.00635
1377029_at	---	-3.20177	0.0210783	-2.88596	-2.07353	PPPPP	9.85769	10.4893	9.53056	11.0392	10.9834	-1.05209
1388945_at	RGD1311307	2.80889	0.0340106	-3.29279	2.28988	PPPPM	9.30096	9.37101	10.4024	8.80947	8.18293	1.19527
1389390_at	Gatad1	3.19442	0.0212632	-2.89331	2.0679	PPPPP	10.2144	10.7727	11.1779	9.73034	9.61672	1.04817
1376909_at	Rasl10a	3.03196	0.0258466	-3.05834	2.14755	PPPPA	6.51917	7.56034	6.7645	5.99313	5.6975	1.10269
1368589_at	Ptprj	3.10358	0.0237037	-2.98498	2.10552	PPPPP	10.308	11.1573	11.2712	9.84684	9.82916	1.07418
1368664_at	LOC56764	3.3329	0.0180621	-2.75665	2.00052	MPPPP	8.24859	8.508	8.89809	7.28164	7.82074	1.00037
1391435_at	Pltp	2.89308	0.0306371	-3.20328	2.21946	PPPPP	10.119	10.4594	11.2828	9.25853	9.68183	1.15021
1370786_at	LOC257643	3.12378	0.0231352	-2.96445	2.08841	AMPPM	7.97462	8.29765	8.08986	6.57171	7.5449	1.06241
1390049_at	Fhl1	2.98321	0.0274272	-3.10883	2.15913	PPPMP	7.57884	7.75237	8.52311	6.54749	7.13449	1.11045
1372456_at	Mrps31	-3.02803	0.0259704	-3.0624	-2.13094	PPPPP	8.95149	8.02881	8.78036	9.94207	9.41469	-1.09149
1367594_at	Bgn	2.54593	0.0474303	-3.57953	2.47076	PPPPM	10.1529	10.5556	10.7464	8.37075	9.9893	1.30496
1392532_at	Kif2a	2.93022	0.0292669	-3.16418	2.17943	PPPPP	10.7936	10.9962	11.7923	9.77313	10.367	1.12395
1392741_at	---	-2.84027	0.0327082	-3.25929	-2.23228	PPPPP	10.4115	9.37652	9.21526	10.9202	10.7323	-1.15852
1389059_at	---	3.22324	0.0205481	-2.86455	2.02231	PPPPP	8.74238	9.36181	8.52006	7.71833	7.99916	1.016
1382353_at	Taf1b	-2.90985	0.0300099	-3.1856	-2.17933	APMPP	6.80904	7.56705	7.68003	8.86236	8.08949	-1.12388
1399039_at	Dnajb2	3.11709	0.0233217	-2.97124	2.0682	PPPPP	11.9561	12.5051	12.0735	10.7156	11.5442	1.04837
1397907_at	LOC501546	-3.02622	0.0260275	-3.06427	-2.11376	PPPPP	9.20409	8.27914	8.30092	9.82696	9.5221	-1.07981
1373139_at	---	2.80764	0.0340638	-3.29413	2.24165	PPPPP	7.42984	8.03685	8.65974	6.61186	7.14331	1.16456
1380815_at	Gorab	-2.91083	0.0299739	-3.18457	-2.17465	PPPPP	9.87682	8.95244	8.83392	10.553	10.1306	-1.12078
1395651_at	---	2.56532	0.0462669	-3.55805	2.42406	PPPPP	8.41725	8.93746	9.99909	7.62087	8.06014	1.27743
1380360_at	Oma1	2.93437	0.029118	-3.15983	2.14686	PPPPP	7.89537	8.46353	8.96165	7.08801	7.5879	1.10223
1382982_at	---	-2.74185	0.0369873	-3.3649	-2.26846	PPPPP	8.42797	7.16059	8.21863	9.29703	8.93786	-1.18172
1372308_at	---	2.53031	0.0483905	-3.59688	2.434	PPPPP	8.826	9.3117	10.4863	8.25472	8.26127	1.28333
1378929_at	---	3.02134	0.0261822	-3.06931	2.09422	PPPPA	7.53996	8.38839	7.45907	6.89629	6.56249	1.06641
1397740_at	Sfxn1	2.87746	0.0312345	-3.2198	2.17338	PPPPP	8.76621	9.07635	9.84823	7.84426	8.37639	1.11994
1379977_at	Orai3	3.17857	0.0216681	-2.90919	2.01418	PPPPP	7.57753	7.8641	8.46868	6.86805	7.05177	1.01019
1380652_at	---	-2.78353	0.0351047	-3.31998	-2.2248	PMPPP	7.24965	5.95283	6.41201	7.81657	7.5671	-1.15367
1376715_at	Cbara1 /// LOC100362065	3.15762	0.0222165	-2.93025	2.02005	PPPPM	7.36296	7.61068	7.54897	6.94701	6.03928	1.01439
1394207_at	---	2.94073	0.0288918	-3.15317	2.1242	PPPPP	7.48252	6.91613	7.28545	6.64082	5.64141	1.08692
1379732_at	Stx11	2.90509	0.0301864	-3.19061	2.13884	PPPPP	12.3866	13.1299	13.4731	11.6912	12.1082	1.09683
1379016_at	---	3.00898	0.026579	-3.08209	2.08224	PPPAP	5.93519	6.46118	6.31309	4.71328	5.64341	1.05814
1373525_at	---	3.08398	0.0242699	-3.00496	2.04404	MPPPA	7.63041	7.53227	7.71648	6.10247	7.08745	1.03143
1391853_at	---	-3.03531	0.0257418	-3.05489	-2.06473	PPPPP	10.6316	9.90192	9.77241	10.9049	11.391	-1.04596
1381687_at	---	-2.87856	0.0311918	-3.21863	-2.14767	PAMPM	7.28004	6.4643	6.49442	8.23866	7.45939	-1.10277
1370541_at	Nr1d2	-2.76085	0.0361158	-3.34438	-2.21689	PPPPP	11.2693	10.4706	9.99276	11.9162	11.536	-1.14854
1377092_at	---	3.12979	0.022969	-2.95836	2.00873	PPPPP	12.4242	12.3452	12.6669	11.9141	11.0308	1.00628
1389008_at	---	-3.06092	0.0249552	-3.02856	-2.03781	PPPPP	9.28343	8.48798	8.43522	9.92867	9.59646	-1.02702
1383884_at	---	-2.89211	0.030674	-3.20431	-2.12497	PPPPP	9.43844	8.37822	8.95672	10.2693	9.75452	-1.08744
1374484_at	Tmem39a	-2.61876	0.0432164	-3.4991	-2.30427	PPPPP	9.93505	9.12698	8.42498	10.4524	10.2809	-1.20431
1368510_at	Gata1	2.68851	0.039558	-3.42277	2.25009	PPPPP	8.41755	9.07232	8.85813	6.98476	8.24062	1.16998
1391260_at	---	3.02037	0.0262132	-3.07031	2.04802	PPPPP	10.3913	11.0133	11.0524	9.42258	10.147	1.03423
1391649_a_at	---	-3.08403	0.0242686	-3.00491	-2.01671	PPPPP	9.57476	8.71053	9.43358	10.4013	10.102	-1.012
1394726_at	---	-2.99386	0.027073	-3.09776	-2.05273	PPMPP	5.85605	5.03527	4.99191	6.53467	6.12925	-1.03755
1393800_at	LOC100361182	-3.07309	0.0245911	-3.0161	-2.00637	PPPPP	9.99105	9.42843	9.15868	10.7636	10.2976	-1.00459
1394371_at	Nufip1	-3.00531	0.0266981	-3.08589	-2.03698	PPPPP	8.60826	7.73806	7.7074	9.11629	8.97238	-1.02643
1383825_at	Rdx	-2.85855	0.0319744	-3.23985	-2.10721	PPPPP	8.66579	8.29515	7.97182	9.86364	8.90886	-1.07533
1385310_at	---	2.87204	0.0314443	-3.22553	2.0984	PPPPP	9.29297	9.54725	10.2022	8.95635	8.26667	1.06929
1389433_at	Mkks	2.90817	0.0300721	-3.18737	2.07655	APPPM	7.69218	8.62306	8.45487	6.93951	7.46552	1.05419
1383245_at	Mbip	-2.91876	0.0296826	-3.17623	-2.06817	PPPPP	8.81045	7.90822	8.12022	9.61925	9.0367	-1.04835
1383785_at	Lef1	-2.77948	0.0352829	-3.32433	-2.14036	PPPPP	12.6131	11.3787	12.2045	13.1377	13.1889	-1.09786
1376071_at	---	-2.67324	0.0403294	-3.43942	-2.20903	PPPPP	9.6326	9.28165	9.16187	9.85037	11.1539	-1.14341
1371130_at	Slc1a3	2.99236	0.0271225	-3.09931	2.02257	PPPPP	7.59441	8.11577	8.5808	7.21843	6.94318	1.01619
1379274_at	---	-3.0158	0.0263591	-3.07503	-2.011	PPPPP	12.3556	11.8872	11.431	12.7073	13.0911	-1.00791
1386937_at	Atp1b1	2.72881	0.0375987	-3.37901	2.16897	PPPPP	7.64704	8.67341	8.40291	6.73544	7.51278	1.11701
1393795_at	Zeb2	2.98656	0.0273153	-3.10534	2.01785	PPPPP	9.42529	9.60954	10.38	8.86195	8.72232	1.01282
1390999_at	---	-3.00049	0.0268552	-3.09089	-2.00465	PPPPP	10.4452	9.69454	9.53023	10.7793	11.0074	-1.00335
1368753_at	Camkk2	2.73884	0.0371273	-3.36815	2.14516	PPPPA	8.05737	7.51914	7.41862	7.10856	6.01935	1.10109
1374165_at	RGD1565457	2.70423	0.0387809	-3.40567	2.16557	PPPPP	10.1315	10.6633	11.1783	9.13318	9.95268	1.11475
1393898_at	---	-2.62106	0.0430905	-3.49658	-2.21502	PPPPP	11.2715	10.0314	10.1395	11.8312	11.4251	-1.14732
1378009_at	---	-2.67527	0.040226	-3.43721	-2.17519	PPPPP	9.70068	9.08781	8.47506	10.5006	9.91742	-1.12114
1393708_at	Bhlhe22	-2.89902	0.0304134	-3.19701	-2.03309	PPPPP	10.3963	9.63948	9.53436	10.6119	11.1489	-1.02367
1392476_at	RGD1562378	2.56311	0.046398	-3.5605	2.24046	PPPPP	8.44449	9.81422	8.89762	7.61636	8.16026	1.16379
1379664_at	Zc3h13	-2.94396	0.0287773	-3.14978	-2.00568	PPPPP	9.50979	9.22676	9.36703	10.8676	9.87626	-1.00409
1372103_at	Dnaja4	2.60292	0.0440977	-3.51654	2.20189	PPPPP	9.97613	10.2109	11.2384	9.08803	9.58473	1.13874
1369522_a_at	Cd244	2.65956	0.0410342	-3.45437	2.15363	PPPPP	6.77282	7.25937	7.10533	6.56412	5.31403	1.10677
1388821_at	Trib2	-2.65954	0.0410353	-3.45439	-2.15331	PPPPP	13.9036	12.9144	12.639	14.1586	14.3592	-1.10656
1377734_at	---	2.84035	0.0327045	-3.2592	2.04432	PPPPP	7.11538	7.61627	6.83237	5.75717	6.5556	1.03162
1393356_at	---	2.59937	0.0442975	-3.52044	2.16765	PPPPP	11.5081	12.2718	12.8192	10.8476	11.3195	1.11613
1369174_at	Smad1	2.69232	0.0393684	-3.41863	2.10572	PMPPA	6.86306	6.96964	6.96085	6.49183	5.22191	1.07431
1397768_at	---	-2.84544	0.0324987	-3.25378	-2.01778	PAPPP	7.69005	6.74809	7.04693	8.43535	7.91356	-1.01277
1380340_at	---	-2.73703	0.0372119	-3.37011	-2.07358	PPMPP	4.88405	5.75227	4.73482	6.43497	5.9167	-1.05212
1390430_at	---	-2.71348	0.0383311	-3.39562	-2.08476	PPPPP	11.7999	11.0672	10.5871	12.3198	12.1028	-1.05988
1375199_at	---	-2.7603	0.0361406	-3.34498	-2.04238	PPPPP	9.70255	8.77562	8.6523	9.96574	10.1817	-1.03025
1394986_at	Fam120b	-2.71651	0.0381854	-3.39234	-2.05676	PPPPP	8.95833	8.08531	7.81556	9.41971	9.23384	-1.04037
1397227_at	Tmem35	2.72003	0.0380162	-3.38852	2.05142	PPPPA	5.79063	6.73773	5.65187	4.91617	5.13074	1.03662
1393082_at	Ppp1r14c	2.77876	0.0353149	-3.32511	2.01634	PPPPA	6.65465	7.13116	6.05725	5.43071	5.77452	1.01174
1383853_at	Dyrk3	2.54793	0.047309	-3.57732	2.13578	PPPPP	8.47502	8.81329	8.31719	6.78784	8.09298	1.09476
1370287_a_at	Tpm1	2.6702	0.0404848	-3.44274	2.05517	PPPPP	8.03139	8.95875	9.20066	7.70778	7.67424	1.03926
1376919_at	Mfsd6	2.64573	0.0417604	-3.46951	2.06817	PPPPP	11.7071	12.0369	12.8743	11.351	10.9645	1.04836
1390395_at	Plekha8	-2.54799	0.0473049	-3.57724	-2.12515	PPPPP	9.96149	8.97297	8.81115	10.029	10.6432	-1.08756
1375953_at	---	-2.68501	0.0397338	-3.42659	-2.03775	PPPPP	12.6608	12.1927	11.477	13.2304	13.0439	-1.02698
1389037_at	Rit1	2.68483	0.0397428	-3.42679	2.02472	PPPPP	9.40091	9.92547	10.4162	8.58365	9.20927	1.01772
1395273_at	Ahcyl1	-2.6277	0.0427277	-3.48928	-2.05724	PPPPP	7.76727	7.34476	6.57377	8.45006	8.08856	-1.04071
1382568_at	---	2.61822	0.0432466	-3.4997	2.06	PPPPP	9.01917	9.22632	10.1881	8.31053	8.55988	1.04264
1380750_at	---	-2.63426	0.0423732	-3.48208	-2.04026	PPPPP	7.78025	8.8838	7.84886	9.15124	9.2482	-1.02875
1383553_at	Nlrx1	2.55303	0.0470007	-3.57166	2.07206	PPPPP	7.5422	8.31631	8.83956	7.0617	7.30154	1.05107
1374515_at	RGD1306437	2.5091	0.0497278	-3.62047	2.08741	PPPPP	9.37308	9.81004	10.7059	8.80051	9.00209	1.06171
1384310_at	---	2.55351	0.0469717	-3.57113	2.04705	PPPPP	12.3399	12.9793	13.5103	11.6297	12.1895	1.03354
1373948_at	Mare	2.54301	0.0476082	-3.58277	2.04991	PPMPP	9.80144	9.56504	8.60391	8.12642	8.44939	1.03556
1369679_a_at	Nfia	-2.56523	0.0462719	-3.55814	-2.03178	PPPPP	8.38412	7.31247	8.01294	8.59478	9.25706	-1.02275
1389553_at	Clec4a3	2.52819	0.0485222	-3.59923	2.04081	PPPPP	11.6168	12.0963	12.8904	11.2912	11.0528	1.02914
1392412_at	---	-2.59256	0.0446843	-3.52796	-2.0017	PAPPP	7.25372	7.33168	6.56053	8.48958	7.61015	-1.00122
1382078_at	---	2.56706	0.0461641	-3.55613	2.00013	PPPPP	9.75348	10.7364	10.397	8.93087	9.66019	1.00009
1389919_at	Parvb	2.52032	0.0490152	-3.60798	2.01562	PPPPP	10.3449	11.1528	10.5649	9.18846	10.1642	1.01123
MTXMS vs CIA
probes	symbols	t	p.value	B	FC	calls	MTXMS_A.4	MTXMS_A.5	MTXMS_A.6	CIA_B.1	CIA_B.2	logFC
1393410_at	---	5.40084	0.00257702	-4.02581	4.93676	PPPPP	9.46437	9.56949	8.80939	6.44723	7.50781	2.30356
1384202_at	Tesc	7.16482	0.00068695	-3.9697	3.22623	PPPPP	11.5363	11.3308	11.7352	9.72402	9.96448	1.68985
1368278_at	Lgals2	4.04871	0.00900277	-4.10857	5.74185	PPPPP	10.3481	8.91704	9.47215	6.29915	7.81602	2.52151
1375003_at	Serpinb6a	5.10982	0.00330655	-4.03963	4.08482	PPPPP	10.836	10.1296	11.3258	8.61544	8.85159	2.03027
1371677_at	Spink8	4.42988	0.00617119	-4.07984	4.77042	PPPAM	8.39236	7.85804	7.18606	4.98654	6.12954	2.25412
1390873_at	---	3.59242	0.0145583	-4.15057	6.08553	PPPPP	8.50715	9.39804	10.9478	6.9578	7.06673	2.60538
1372219_at	Tpm2	4.22164	0.00756545	-4.0949	4.72053	PPPPP	8.61695	9.53145	8.63556	5.98993	7.38815	2.23895
1368348_at	Slc6a4	4.69908	0.00478527	-4.06242	4.11538	PPPPP	12.199	12.0966	10.9638	9.6678	9.75645	2.04102
1379450_at	Cttnbp2nl	6.78146	0.000893554	-3.97886	2.89169	PPPPP	8.91794	9.2739	9.24928	7.65303	7.57723	1.53191
1371969_at	---	5.30626	0.00279139	-4.03011	3.34427	PPPPP	11.453	11.282	10.6602	9.17911	9.6009	1.74169
1387648_at	Cxcl6	2.97932	0.0292305	-4.22361	6.9354	PPPAP	8.19477	8.06896	7.75702	3.60532	6.82055	2.79398
1372273_at	Gypc	6.58735	0.00102564	-3.98402	2.69022	PPPPP	11.2954	11.06	11.3835	9.83558	9.80156	1.42772
1382452_at	Sdpr	4.56592	0.00542011	-4.07077	3.67906	PPPPP	8.77873	9.83397	8.77636	7.05117	7.44953	1.87934
1378355_a_at	Slc24a4	5.30963	0.00278341	-4.02995	3.04169	PMMAP	8.11009	7.94377	7.78766	5.96647	6.71813	1.60487
1376503_a_at	Rbm7	5.90875	0.00170683	-4.00544	2.77543	APPPP	7.17464	7.28514	7.22205	5.48509	6.02403	1.47271
1370287_a_at	Tpm1	5.8826	0.00174225	-4.00638	2.70823	PPPPP	9.40911	8.89464	9.08134	7.70778	7.67424	1.43735
1383696_at	Ptpla	5.49076	0.00239077	-4.02188	2.7822	PPPPP	8.49784	8.50623	7.96248	6.74371	6.94819	1.47623
1388131_at	Tubb2b	6.19477	0.00136965	-3.9957	2.5166	PPPPP	10.2063	10.0822	10.042	8.64271	8.91464	1.33148
1385627_at	Bcl3	4.74782	0.00457467	-4.05949	3.0287	MPPPA	7.7567	8.03237	7.29867	6.41164	5.78279	1.5987
1370636_at	Ppbp	4.6773	0.00488295	-4.06375	2.91341	PPPPP	11.9425	12.5546	11.9539	10.2927	10.9226	1.54271
1391072_at	Fcer2	-4.13581	0.00824307	-4.10154	-3.16334	APPPP	6.8826	7.66049	7.92421	9.45593	8.84517	-1.66145
1394304_at	---	-5.25019	0.00292828	-4.03274	-2.57386	PPPPP	7.45311	7.81684	7.27917	8.74906	9.01155	-1.36393
1380213_at	Mbnl1	4.31448	0.0069034	-4.088	3.01836	PPPPA	7.55374	6.93465	7.95816	6.09515	5.68168	1.59377
1394970_at	Cars	4.68098	0.00486628	-4.06353	2.76985	PPPPP	8.84125	8.45085	8.17386	7.29719	6.7405	1.46981
1381993_at	Clic2	4.18242	0.00786683	-4.0979	2.97102	PPPPP	8.33805	7.59206	7.32314	5.96452	6.39573	1.57096
1368259_at	Ptgs1	4.82196	0.00427453	-4.05516	2.60561	PPPPP	12.7383	12.7577	12.1927	10.9932	11.3694	1.38162
1370959_at	Col3a1	5.72129	0.00198068	-4.01246	2.3051	PPPMM	6.5588	6.69708	6.71442	5.56486	5.33902	1.20483
1367774_at	Gsta3	4.68856	0.00483219	-4.06306	2.62906	PPPPP	10.1988	9.9476	9.49526	8.30972	8.6623	1.39455
1388791_at	Spats2l	5.80041	0.00185928	-4.00943	2.24401	PPPPA	6.62262	6.6226	6.57683	5.35752	5.52501	1.16608
1393783_at	LOC100364190 /// LOC500105	3.84444	0.0111201	-4.12624	3.0922	PPPPP	9.51764	9.47105	8.35245	7.57438	7.39578	1.62863
1392893_a_at	---	4.98222	0.00370038	-4.04627	2.46953	PPPPP	7.50514	7.60508	7.14286	5.92213	6.30478	1.30424
1398528_at	---	3.40832	0.0178364	-4.1703	3.47667	PPPPP	9.86172	9.08558	8.14304	7.12483	7.33998	1.7977
1368399_a_at	Pgcp	4.2828	0.00712152	-4.09032	2.74517	PPPMP	9.14024	8.78091	8.32304	7.01592	7.56642	1.4569
1367912_at	Ltbp1	4.18341	0.00785903	-4.09782	2.72319	PPPPP	10.5823	10.4904	11.2099	8.99683	9.6343	1.4453
1380822_at	---	4.24569	0.00738719	-4.09308	2.65894	PPPPP	11.1587	11.9228	11.079	9.87626	10.0757	1.41085
1374854_at	Pinx1	2.86184	0.0336318	-4.24019	4.04011	MPPMA	8.01101	8.27693	8.20384	7.33857	4.96049	2.01439
1375017_at	---	4.99304	0.00366494	-4.04569	2.29478	APPPM	7.64607	7.94066	7.60653	6.70068	6.36478	1.19836
1389640_at	---	3.85382	0.0110112	-4.12539	2.77345	PPPPP	10.2583	10.4308	9.35646	8.61387	8.47314	1.47168
1383212_at	---	4.60296	0.00523425	-4.0684	2.37751	PPPPP	8.38916	8.31677	8.36441	6.77485	7.4398	1.24945
1368824_at	Cald1	3.59052	0.0145884	-4.15076	2.86726	PPPPP	10.3273	10.3295	9.17894	8.38414	8.467	1.51967
1391142_at	---	-4.53559	0.00557796	-4.07274	-2.35355	PPPPP	9.88733	9.31081	9.31273	10.7918	10.6851	-1.23484
1370828_at	Zdhhc2	3.67359	0.013334	-4.14241	2.74401	PPPPP	8.02258	7.23431	6.8231	5.9454	5.86203	1.45628
1382975_at	Ceacam1	3.05482	0.0267408	-4.21343	3.25929	PPPPP	7.9247	8.35694	9.2914	7.42657	6.21301	1.70456
1389528_s_at	Jun	2.83083	0.0349127	-4.24472	3.52818	PPPPP	10.3881	12.5387	11.6376	9.61492	9.79015	1.81892
1375538_at	---	5.03115	0.00354325	-4.04368	2.11194	PPPPP	10.9329	10.8358	10.6492	9.79283	9.66199	1.07857
1374784_at	Prtfdc1	3.53021	0.0155831	-4.15704	2.74978	PPPPP	11.4387	10.8326	10.2748	9.11112	9.66761	1.45932
1387922_at	Crispld2	4.96729	0.00374991	-4.04707	2.12439	APPPP	8.32965	8.65829	8.39642	7.34356	7.40525	1.08705
1373214_at	Kdelc1	3.94926	0.00996993	-4.11696	2.48497	PPPAM	7.31716	7.68361	6.93849	5.70219	6.29752	1.31323
1368247_at	Hspa1a /// Hspa1b	3.14084	0.0241878	-4.20226	3.06433	PPPPA	7.19639	7.45925	8.76429	6.25903	6.12312	1.61557
1390301_at	---	3.60039	0.0144325	-4.14975	2.6693	PPPPP	10.2783	10.3379	9.62728	8.20597	9.12346	1.41646
1397192_at	Mycbp2	3.38618	0.0182841	-4.17279	2.79309	PPPPP	6.99905	6.4796	7.71193	5.26845	5.89488	1.48186
1367628_at	Lgals1	-4.5412	0.0055484	-4.07238	-2.19153	PPPPP	11.576	11.107	11.0937	12.374	12.4077	-1.13194
1376754_at	Cars	4.46706	0.00595464	-4.07731	2.19491	PMPPP	8.72484	8.30951	8.27481	7.1597	7.44476	1.13416
1369877_at	Cd8a	-4.4929	0.00580924	-4.07557	-2.18391	PPPPP	11.081	10.8801	10.635	11.8241	12.1604	-1.12692
1397340_at	---	-4.65171	0.00500074	-4.06533	-2.11255	PPPPP	7.80076	8.01838	7.9881	8.82567	9.20379	-1.07899
1387398_at	Pkia	3.0221	0.0277897	-4.2178	3.00924	PPPPP	11.284	10.4791	9.58681	8.69758	9.02358	1.5894
1391435_at	Pltp	3.42617	0.0174847	-4.16831	2.64843	PPPPP	10.4383	10.625	11.5627	9.25853	9.68183	1.40514
1395920_at	Tmem106b	4.36166	0.00659255	-4.08461	2.18758	MAPPP	8.11548	8.0667	7.73064	7.05884	6.62436	1.12934
1393386_at	Fam183b	3.18514	0.0229798	-4.19668	2.79414	PPPAP	8.07715	7.50621	7.15977	5.51137	6.6859	1.48241
1380981_at	Ston2	3.61294	0.0142371	-4.14847	2.48638	PPPPP	9.21976	8.77291	8.25536	7.18537	7.68523	1.31404
1395116_at	Cd8a	-4.61394	0.00518055	-4.0677	-2.06497	PPPPP	9.73317	9.40694	9.35701	10.5252	10.5651	-1.04612
1386321_s_at	Trib3	4.37817	0.00648762	-4.08344	2.12991	PPPPP	8.99817	8.68617	9.05248	7.63055	8.01241	1.09079
1393719_at	---	-4.56996	0.00539947	-4.07051	-2.07225	PPPPP	7.56264	7.42685	7.78711	8.52618	8.76061	-1.0512
1391316_at	---	4.29829	0.00701389	-4.08918	2.14337	PPPPP	5.88339	5.89485	5.94571	4.51638	5.09982	1.09988
1399065_at	Rbpms2	3.42688	0.0174708	-4.16823	2.5411	PPPPM	8.61678	8.82303	7.705	6.93667	7.13563	1.34545
1369783_a_at	Nrg1	2.83528	0.0347254	-4.24406	3.0745	PPPPP	8.25172	7.85723	6.49487	6.14716	5.68135	1.62035
1379555_at	---	-4.28635	0.00709664	-4.09006	-2.12861	PPPPP	8.6834	9.22803	9.05469	10.1574	9.99988	-1.08991
1397877_at	Rictor	3.65904	0.0135446	-4.14385	2.37912	PPPPA	6.62878	6.40394	7.30991	5.3745	5.6864	1.25043
1392149_at	---	3.81938	0.0114169	-4.12853	2.30053	PPPPP	9.26316	8.91664	8.41113	7.74939	7.57397	1.20197
1370232_at	Ivd	-3.85619	0.0109838	-4.12518	-2.28394	PPPPP	7.16159	7.66212	7.93221	8.61177	8.94189	-1.19152
1375598_at	---	-4.18585	0.00783992	-4.09763	-2.15414	PPPPP	10.3253	9.94849	9.71562	11.1782	11.0289	-1.10711
1372296_at	Sh3bgr	2.68415	0.0417427	-4.26701	3.21438	PPPPP	11.7393	11.5052	10.0835	8.86657	9.98308	1.68454
1393866_at	Tnfrsf25	-4.47545	0.00590695	-4.07674	-2.05959	PPPPP	9.20713	8.84725	8.99041	9.92241	10.1922	-1.04236
1392856_at	Serf1	4.00542	0.00940993	-4.11217	2.20922	PPPPP	8.74364	8.0679	8.17511	7.25249	7.11821	1.14353
1381810_at	---	4.29035	0.00706883	-4.08977	2.09763	PPPPP	8.72992	8.68968	8.98175	7.95624	7.50714	1.06876
1395165_at	Psip1	-3.08385	0.0258471	-4.20961	-2.7255	APPPP	6.16896	7.62921	7.1847	8.34139	8.54024	-1.44652
1392447_at	---	4.20076	0.0077242	-4.09649	2.12094	PPPPP	7.28135	6.86314	7.28011	5.87845	6.23521	1.0847
1379016_at	---	3.64936	0.0136868	-4.14481	2.34334	MPPAP	6.50183	6.47359	6.24532	4.71328	5.64341	1.22857
1382993_at	Bbc3	3.97048	0.00975394	-4.11513	2.19444	PPPPP	11.0768	10.9547	10.6529	9.46274	10.0592	1.13385
1375569_at	Ccdc92	2.82629	0.0351046	-4.24539	2.9076	PPPPP	9.8445	9.78057	8.91805	7.23767	8.71142	1.53983
1386907_at	Eno3	-3.25399	0.0212343	-4.18824	-2.52944	PPPPP	8.3549	9.37429	8.74116	10.5449	9.77965	-1.33882
1373082_at	---	2.74121	0.0389254	-4.25816	2.97549	PPPPP	12.6075	11.91	10.9285	9.79385	10.6906	1.57313
1374280_at	Cbln2	2.78548	0.0368828	-4.25145	2.87203	PPPPP	9.93089	9.61603	8.29666	7.5053	8.01295	1.52207
1386491_at	---	2.91186	0.0316742	-4.23302	2.69245	MPPMA	6.49802	5.19614	5.05502	4.20329	4.10499	1.42892
1382987_at	---	3.02912	0.0275609	-4.21686	2.59068	PPPPP	8.79003	10.0512	9.1978	7.64031	8.30569	1.37333
1372335_at	LOC682105	2.83155	0.0348821	-4.24461	2.76284	PPPPP	10.9128	10.635	9.41891	8.55694	9.15519	1.46615
1388705_at	Selm	3.39162	0.018173	-4.17218	2.33926	PMPPA	8.03586	7.14527	7.45606	6.61304	6.02631	1.22605
1368606_at	Slco1a5	-3.79753	0.0116832	-4.13055	-2.14886	PPPPP	7.22415	6.56101	6.8205	7.78789	8.15636	-1.10357
1393911_at	---	3.85242	0.0110274	-4.12552	2.11692	MPPPP	6.61683	6.52689	7.18094	5.64309	5.74275	1.08197
1382838_at	---	3.66369	0.0134768	-4.14339	2.1905	PPPPP	6.88059	7.3808	6.55367	5.88573	5.72846	1.13126
1385148_at	P2rx1	2.66137	0.0429289	-4.2706	2.91282	PPPPP	11.9763	11.6481	10.2713	9.41764	10.0946	1.54242
1368725_at	Jag1	3.86501	0.0108828	-4.12438	2.10099	APPPP	7.34382	7.52405	7.86589	6.2803	6.73339	1.07107
1386097_at	Ankrd12	-3.5575	0.0151238	-4.15418	-2.22515	PPPPP	7.45928	7.02511	7.86628	8.42065	8.7876	-1.1539
1392296_at	---	3.83459	0.0112357	-4.12714	2.10968	PPPPP	8.23681	7.94244	8.59866	7.32426	7.0403	1.07702
1390188_at	Mrpl51	3.64188	0.0137978	-4.14556	2.18398	PPPPP	7.35964	7.33728	6.93524	6.43586	5.73167	1.12696
1389997_at	Cd3e	-3.35227	0.0189942	-4.17666	-2.31795	PPPPP	10.3687	9.89152	9.32716	10.9367	11.2139	-1.21285
1369788_s_at	Jun	2.86196	0.0336272	-4.24017	2.6628	PPPPP	10.2998	11.5845	10.1791	9.08063	9.46912	1.41294
1388891_at	Parvb	2.74366	0.0388088	-4.25779	2.7717	PPPPP	10.6148	10.1182	9.14774	8.01591	8.96303	1.47077
1388728_at	Laptm4b	3.60689	0.014331	-4.14909	2.14955	PPPPP	10.9445	10.7283	11.5065	9.84101	10.0705	1.10403
1382730_at	---	-3.35034	0.0190357	-4.17688	-2.2525	APMPP	6.777	7.47955	7.65606	8.25708	8.69438	-1.17153
1370260_at	Add3	-3.8507	0.0110472	-4.12567	-2.0408	PPPPP	9.19401	9.57389	9.83062	10.6094	10.5146	-1.02913
1381555_at	---	3.9277	0.010195	-4.11883	2.01155	PPPAP	7.24527	7.04953	6.66431	5.99074	5.96538	1.00831
1370408_at	Nid67	3.39911	0.0180212	-4.17133	2.19422	PPPPP	11.3017	11.4371	12.1843	10.5671	10.4475	1.13371
1390021_at	Hist1h2bh	2.79768	0.0363411	-4.24963	2.5814	PPPPP	14.6066	14.3076	13.4511	12.2337	13.2735	1.36816
1369635_at	Sord	-2.55381	0.0490502	-4.28807	-2.83207	APPPP	5.05042	5.90558	7.00816	7.46006	7.51976	-1.50186
1392053_at	Mmrn1	3.03234	0.0274568	-4.21642	2.38295	PPPPP	12.6342	12.7469	11.6097	10.9258	11.2292	1.25275
1376911_at	---	-3.64439	0.0137605	-4.14531	-2.06882	PPPPP	7.99374	8.62179	7.95706	9.26969	9.20964	-1.04881
1393520_at	---	-2.80277	0.0361177	-4.24887	-2.55068	APPPP	6.61024	7.33124	6.39074	7.52286	8.73371	-1.35088
1376845_at	Ifi27l2b	-3.80544	0.0115859	-4.12981	-2.0018	PPPPP	11.6383	12.1207	12.2246	12.9867	13.0049	-1.0013
1389426_at	Ccdc92	2.59499	0.0466012	-4.28128	2.74236	PPPPP	11.2892	10.5897	10.0816	8.49197	9.90421	1.45542
1372414_at	---	3.77418	0.0119756	-4.13273	2.0099	PPPPP	7.97955	8.62367	8.33172	7.2938	7.31524	1.00712
1375270_at	---	3.6368	0.0138738	-4.14607	2.03738	PPPPA	7.26589	7.13462	7.23975	6.54154	5.83186	1.02672
1388913_at	Ppap2c	-3.69024	0.0130974	-4.14077	-2.0131	PMPPP	7.1825	6.57689	7.01087	8.06713	7.79855	-1.00942
1393863_at	Cd180	-3.53809	0.0154489	-4.15621	-2.05917	APPPP	5.06213	5.78672	5.66856	6.58881	6.50693	-1.04206
1374342_at	Ly6g6c	2.77441	0.0373825	-4.25312	2.49324	PPPPP	11.0434	10.6702	9.67158	8.85241	9.43497	1.31802
1389989_at	---	-3.33309	0.0194097	-4.17888	-2.13272	PPPPP	6.03517	6.75476	6.09761	7.63099	7.14609	-1.09269
1382037_at	---	3.34791	0.0190878	-4.17716	2.12563	PPPPA	7.21467	7.62973	6.71089	6.10662	6.08779	1.08789
1395091_at	---	-3.10962	0.0250815	-4.20626	-2.23981	AMMPP	7.27405	8.13288	7.27658	8.45192	8.99717	-1.16338
1397441_at	Ttc13	-3.04627	0.0270105	-4.21456	-2.27385	PPPPP	6.73809	7.13413	7.85596	8.2438	8.61192	-1.18514
1374620_at	Ceacam1	2.85414	0.0339449	-4.24131	2.39581	PPPPP	9.92921	10.6651	11.3304	9.40828	9.35382	1.26051
1373577_at	---	-2.66477	0.0427496	-4.27006	-2.54527	PPPPP	8.3723	9.88382	8.93314	10.7247	10.0971	-1.34782
1397765_at	---	-2.73154	0.0393875	-4.25965	-2.44135	MPPPP	5.21318	6.52301	6.52406	7.44318	7.30567	-1.28768
1377757_at	Shprh	-3.37993	0.0184128	-4.1735	-2.0434	PPPPP	7.73524	7.13388	7.73239	8.33559	8.79403	-1.03097
1389622_at	Slc25a13	3.0333	0.0274255	-4.2163	2.21103	PPPPP	9.93888	9.37269	9.1947	8.77705	7.93768	1.14472
1398566_at	---	2.89491	0.0323232	-4.23543	2.26533	PPPPA	6.5697	5.84888	7.10114	5.40548	5.24821	1.17972
1387131_at	Serpini1	3.11689	0.02487	-4.20532	2.13295	PPPPP	9.61505	8.67897	8.89258	8.12902	7.80968	1.09285
1380511_at	Parvb	2.67415	0.0422587	-4.26858	2.40468	PPPPP	9.11239	8.79173	7.76288	6.99696	7.58268	1.26585
1377450_s_at	Pvrl4	3.23161	0.0217849	-4.19095	2.01288	PPPPA	6.65865	6.31155	6.57578	5.89816	5.11398	1.00926
1382380_at	---	2.99095	0.0288308	-4.22202	2.12487	PPMPP	6.50021	6.36236	5.51789	5.14993	4.92896	1.08737
1394715_at	Dicer1	3.03865	0.0272536	-4.21558	2.09882	PPPAP	7.09084	6.87768	6.22082	5.40819	5.91221	1.06958
1388945_at	RGD1311307	3.056	0.026704	-4.21327	2.08467	PPPPM	9.32932	9.32137	10.0174	8.80947	8.18293	1.05982
1389234_at	Vwf	2.79822	0.0363172	-4.24955	2.2262	PPPPP	12.0881	11.8941	10.9828	10.2436	10.7572	1.15458
1393135_at	---	2.96763	0.0296386	-4.22522	2.12458	MPPAP	6.61764	6.36774	7.0667	5.17732	6.01636	1.08718
1374320_at	F5	2.92455	0.0311976	-4.23123	2.14124	PPPPP	14.6747	14.7215	13.7386	13.1553	13.4043	1.09845
1398615_at	Garnl4	-3.02402	0.0277268	-4.21754	-2.08509	PPPPP	10.1109	11.0138	10.9924	11.7431	11.7885	-1.06011
1369866_at	Cym	2.80113	0.0361897	-4.24911	2.20864	PAPMP	7.19723	6.18142	6.48325	5.1161	5.83885	1.14316
1386869_at	Actg2	3.09304	0.025571	-4.20841	2.03595	MPPPM	6.04781	6.57989	5.70463	4.90892	5.26123	1.0257
1374216_at	---	2.99355	0.0287423	-4.22167	2.08407	MPPPA	6.94716	7.67877	6.74132	6.23798	5.88805	1.0594
1396362_at	---	2.58339	0.0472771	-4.28318	2.33672	PPPPA	6.67023	6.76064	6.76595	6.27054	4.74503	1.22449
1373113_at	Mar8	3.13681	0.0243011	-4.20277	2.00692	PPPPP	10.1322	9.9266	9.40606	8.56662	9.06665	1.00498
1381428_a_at	---	3.12597	0.024609	-4.20416	2.01015	PPPPP	14.33	14.3312	13.5886	12.925	13.2269	1.0073
1371922_at	Car12	2.71813	0.0400387	-4.26171	2.20132	PPPPA	8.00783	7.5121	7.38295	7.06302	5.92881	1.13837
1370056_at	Ly6c	-2.61243	0.045604	-4.27845	-2.25421	PPPPP	10.6566	12.0148	10.9993	12.2816	12.5108	-1.17262
1398000_at	---	2.83503	0.0347361	-4.2441	2.04673	PPPPA	8.26515	8.58183	7.56198	7.26017	6.94583	1.03332
1393471_at	---	2.55516	0.0489676	-4.28784	2.21339	PPPPP	7.63105	7.94223	8.78249	7.36804	6.57662	1.14626
1374277_at	Ccnjl	2.60292	0.0461451	-4.27999	2.15506	PPPMP	7.46273	7.25146	6.21329	5.83557	5.90064	1.10773
1394688_at	---	2.81607	0.035541	-4.24689	2.00779	PPPAP	7.28392	7.07188	6.31683	5.73664	6.0339	1.00561
1384933_at	Slc18a2	2.77474	0.0373675	-4.25307	2.0285	PPPPP	9.96472	10.5312	9.43827	8.88088	9.03444	1.02041
1385759_at	Serpinb10	2.57963	0.0474985	-4.2838	2.10432	PPPPP	10.7819	11.4285	11.9172	9.9878	10.6172	1.07335
1381836_at	Rab20	2.57537	0.0477506	-4.2845	2.10671	PPPPP	8.3092	8.78059	9.11605	8.17262	7.14797	1.07499
1375034_at	Pla2g15	2.69084	0.0414011	-4.26596	2.02717	PPPPP	7.64475	7.87371	8.48465	6.60456	7.35858	1.01947
1380263_at	Fam193a	-2.57976	0.0474909	-4.28378	-2.05475	PPPPP	6.86518	7.60483	6.36706	8.01936	7.94995	-1.03897
1390427_at	---	-2.56404	0.0484289	-4.28637	-2.0229	PPPPP	7.02777	7.98403	7.6919	8.21947	8.94918	-1.01642
MS vs MTXMS
probes	symbols	t	p.value	B	FC	calls	MS_A.7	MS_A.8	MS_A.9	MTXMS_A.4	MTXMS_A.5	MTXMS_A.6	logFC
1393347_at	Itgal	3.2468	0.0156417	-2.69442	35.3447	PPPAPP	12.9474	13.5641	13.7416	6.76899	12.2234	5.83048	5.14342
1393863_at	Cd180	7.38292	0.000216308	0.39676	5.16809	PPPAPP	7.55267	7.69113	8.3825	5.06213	5.78672	5.66856	2.36963
1380407_at	RGD1310352	-9.18846	5.82198e-05	1.06524	-3.15987	PPPPPP	7.90375	7.78699	7.77056	9.47352	9.47748	9.48989	-1.65986
1382730_at	---	5.24229	0.00150566	-0.850693	4.74127	PPPAPM	8.74605	10.1532	9.7492	6.777	7.47955	7.65606	2.24527
1376178_at	---	-5.98777	0.000723299	-0.344499	-4.07404	MPPPPP	7.58139	7.42984	7.44134	9.00625	9.30784	10.2179	-2.02646
1379924_at	Pitpnm2	-4.49806	0.0033664	-1.44981	-4.86926	PAPPPP	7.45621	6.57199	6.97599	10.1362	8.25576	9.46329	-2.2837
1367741_at	Herpud1	-6.59814	0.000416328	0.00941779	-3.53152	PPPPPP	11.8767	11.2411	11.1163	13.0646	13.1412	13.4892	-1.82029
1375422_at	---	-5.38971	0.00129531	-0.743552	-3.95664	PPPPPP	12.0238	12.8111	11.4797	13.9434	13.9537	14.3704	-1.98428
1369023_at	Mipep	6.33548	0.000525437	-0.136747	3.40691	PPPPPP	8.21712	8.49348	8.28786	6.1402	7.04243	6.51043	1.76846
1387378_at	Fcnb	2.97207	0.022605	-3.0066	6.76145	PPPPPP	13.2635	12.8076	13.9752	10.424	12.5931	8.75728	2.75733
1381162_at	Sep10	5.0077	0.00192437	-1.02882	4.0927	PPPMAP	7.10338	7.62646	8.65504	5.61798	5.72623	5.94151	2.03305
1383010_at	---	5.88501	0.000797031	-0.409187	3.58231	PPPPPP	9.32576	9.72675	9.52418	7.11209	7.7774	8.16453	1.84089
1393449_at	Jam2	-6.34354	0.00052164	-0.132127	-3.31669	PPPPPP	8.01533	7.67696	7.63603	9.11228	9.4804	9.92488	-1.72974
1371027_at	Cblb	-6.90758	0.000319351	0.170567	-3.09278	PPPPPP	11.2361	11.4838	10.9201	13.0524	12.67	12.8043	-1.6289
1391320_at	---	-5.50888	0.00114929	-0.659564	-3.67113	AMPPPP	4.93213	5.71627	5.12693	6.58727	7.26463	7.5521	-1.87623
1391187_at	Ppl	-2.78632	0.0291585	-3.22422	-6.95254	PPAPPP	9.41689	7.10787	5.41079	10.616	9.12893	10.5832	-2.79754
1389553_at	Clec4a3	3.47825	0.0115655	-2.44156	5.48676	PPPPPP	11.6168	12.0963	12.8904	8.3087	11.0267	9.90016	2.45595
1376673_at	---	-6.36599	0.00051123	-0.119306	-3.22831	PPPPPP	9.8244	9.80029	9.40287	11.7315	10.9986	11.3698	-1.69078
1388525_at	Pik3ip1	-5.54656	0.00110706	-0.633493	-3.57879	PPPPPP	11.0014	11.7617	11.5717	13.8092	13.1622	12.8818	-1.83947
1397765_at	---	4.65067	0.00283632	-1.3187	3.72247	PPPMPP	7.98136	7.69238	8.27528	5.21318	6.52301	6.52406	1.89626
1391072_at	Fcer2	4.17543	0.00489062	-1.74163	4.05534	PPPAPP	10.3795	9.42874	8.71848	6.8826	7.66049	7.92421	2.01982
1382993_at	Bbc3	-6.86157	0.000331994	0.147334	-2.693	PPPPPP	9.52459	9.5233	9.34891	11.0768	10.9547	10.6529	-1.42922
1389700_at	---	-4.43864	0.00360192	-1.50204	-3.78489	PPPPPP	9.94866	9.79371	9.21689	12.3859	10.8274	11.5067	-1.92025
1370965_at	Zeb1	-5.28585	0.00143975	-0.818654	-3.21794	PPPPPP	10.8649	10.6617	10.0379	12.659	12.0459	11.9181	-1.68614
1383066_at	---	-5.19919	0.00157422	-0.882706	-3.2086	APPPPP	4.99503	6.05274	5.62705	6.94438	7.47684	7.29943	-1.68194
1389621_at	Fip1l1	-6.45592	0.000471825	-0.0686184	-2.67977	PPPPPP	9.95202	9.60299	9.71474	11.4148	10.9643	11.157	-1.42211
1390102_at	Dirc2	6.59877	0.000416101	0.00975571	2.62608	PPPPPP	10.3069	10.259	10.6735	8.89325	9.07987	9.08755	1.39291
1392497_at	---	5.5043	0.00115455	-0.662753	2.9497	PPPPMP	9.03329	9.58214	9.821	7.61348	8.14501	7.99623	1.56057
1381750_at	---	-5.05746	0.00182565	-0.990236	-3.16205	PAPPPP	7.27247	7.10911	6.41631	8.28237	8.44391	9.05419	-1.66086
1382627_at	---	-6.10359	0.000649288	-0.273426	-2.71666	PPPPPP	8.73695	8.51187	8.78675	9.85655	10.0407	10.4638	-1.44183
1398448_at	---	6.14526	0.000624779	-0.248313	2.68379	PPPPPP	9.22602	9.43394	9.28934	7.78224	7.65082	8.24342	1.42427
1395446_at	---	-4.59344	0.00302335	-1.36735	-3.40266	PPPPPP	8.09026	7.15466	7.03872	9.23978	8.68828	9.65555	-1.76666
1376810_at	Mphosph8 /// Parp4	6.24483	0.000570358	-0.189301	2.615	PPPPPP	9.67735	10.0069	10.0621	8.28859	8.66403	8.63335	1.38681
1389198_at	Sh2d3c	4.89518	0.00217044	-1.11768	3.12219	PPPAPP	8.01394	8.78201	8.97384	7.07917	7.23421	6.52873	1.64256
1397617_at	Jarid1a	-6.61106	0.000411666	0.0163786	-2.44807	PPPPPP	8.62877	8.41438	8.44933	9.84156	9.63223	9.89361	-1.29164
1372749_at	---	5.79882	0.000865457	-0.464644	2.68342	PPPPPP	10.857	11.1481	11.0752	9.33234	9.98811	9.48767	1.42407
1394970_at	Cars	-4.61063	0.00296575	-1.35267	-3.23066	PPPPPP	7.42571	6.78904	6.17573	8.84125	8.45085	8.17386	-1.69183
1370056_at	Ly6c	4.50674	0.00333344	-1.44223	3.26176	PPPPPP	12.8969	12.7326	13.1581	10.6566	12.0148	10.9993	1.70565
1375751_at	---	-2.91989	0.0242705	-3.06725	-5.00298	APMPPP	7.20999	9.12705	5.72398	9.50108	9.75919	9.76911	-2.32279
1394943_at	RGD1565584	6.41206	0.000490596	-0.0932081	2.41124	PPPPPP	10.054	10.3027	10.0248	8.78834	8.99472	8.78906	1.26978
1389164_at	Herc3	5.73245	0.000922681	-0.508113	2.62214	PPPPPP	9.91246	10.0649	10.0912	8.30327	9.00364	8.58942	1.39074
1385428_at	Xpo4	-6.3611	0.00051348	-0.122097	-2.41894	PPPPPP	8.57308	8.39993	8.40559	9.87012	9.53031	9.8013	-1.27437
1382603_at	---	-5.84943	0.00082451	-0.431947	-2.57986	PPPPPP	10.525	10.4404	10.1264	11.4652	11.7396	11.9889	-1.36729
1383321_at	Tpst1	4.86458	0.00224331	-1.14224	2.97488	PPPAPP	9.56262	9.01207	9.06121	7.10252	7.68976	8.12513	1.57283
1368136_at	Tmpo	4.54875	0.00317895	-1.40576	3.11699	PPPPPP	9.26452	9.80666	10.5704	8.02201	8.2301	8.46903	1.64015
1378310_at	Nmb	-5.09815	0.00174913	-0.959005	-2.82193	PPPPPP	8.40503	8.26188	7.70236	9.93973	9.23181	9.68779	-1.49668
1387824_at	Sfrs12	-5.75768	0.000900437	-0.491508	-2.53071	PPPPPP	9.1745	8.9861	8.53038	10.2599	10.2133	10.2364	-1.33954
1389602_at	---	5.50364	0.00115531	-0.66321	2.61692	PPPMAP	9.3704	9.17989	9.06262	7.45781	7.80651	8.18497	1.38787
1390024_at	---	4.88445	0.0021957	-1.12628	2.87424	PPPPPP	12.8113	13.2079	13.377	11.102	12.0712	11.6535	1.52318
1380062_at	Mpp6	-3.77273	0.00796828	-2.13437	-3.56152	PPPPPP	9.31697	8.6505	7.70449	10.4857	9.76411	10.9196	-1.83249
1393926_at	Stap1	5.03734	0.00186487	-1.00578	2.73188	PPPPPP	8.67535	8.80847	8.46757	6.67612	7.58335	7.34226	1.44989
1372462_at	Acat2	5.3169	0.00139477	-0.796018	2.60683	PPPPPP	9.62429	9.05391	9.55904	7.77154	8.32765	7.99116	1.38229
1395003_at	Clec4a1	3.67871	0.00896199	-2.23063	3.62395	PPPPPP	9.36224	9.61145	10.3229	7.04106	8.86869	7.81415	1.85756
1378038_at	---	-5.34511	0.00135524	-0.775583	-2.57409	PPPPPP	11.3177	10.7473	10.5671	12.3489	12.2292	12.1463	-1.36406
1378614_at	---	-5.88259	0.000798863	-0.410726	-2.38179	PPPPPP	9.08296	8.70154	8.85506	10.3285	9.99705	10.0702	-1.25205
1378556_at	---	5.60214	0.00104791	-0.595438	2.46603	PPPAPP	9.61709	9.70162	9.62465	8.02676	8.68199	8.32804	1.30219
1373781_a_at	Sbsn	-4.7179	0.00263291	-1.26233	-2.84817	PPPPPP	7.82484	7.42562	7.02021	9.41687	8.59751	8.78639	-1.51003
1391349_at	Sars	-5.49209	0.00116869	-0.671258	-2.48043	PPPPPP	8.01809	8.07363	7.67488	9.2986	8.92772	9.47205	-1.31059
1372843_at	RGD1309410	5.14654	0.00166278	-0.922242	2.61323	PPPMPP	10.2642	10.5829	10.2712	8.51547	9.21477	9.23056	1.38584
1373592_at	Serpinb9	4.31655	0.0041456	-1.6115	3.02493	PPPPPP	10.8063	11.5325	11.7557	10.1228	10.0064	9.17454	1.5969
1380425_at	Rnasel	3.2921	0.014735	-2.64416	3.8871	PPPPPP	8.40068	9.0892	10.3858	6.50425	7.95242	7.54292	1.95869
1376845_at	Ifi27l2b	5.54616	0.00110749	-0.633765	2.39566	PPPPPP	13.2727	13.2432	13.249	11.6383	12.1207	12.2246	1.26042
1383173_at	---	4.9916	0.00195759	-1.04139	2.60784	PPPPPP	9.11063	9.35443	9.99972	8.07765	8.0246	8.21397	1.38285
1376935_at	---	-4.68664	0.00272539	-1.28844	-2.75391	PPPPPP	10.1412	9.57812	9.02648	11.1113	11.09	10.9289	-1.46148
1374404_at	Jun	-3.58513	0.0100875	-2.32814	-3.5105	PPPPPP	6.8966	7.57486	7.42718	7.98718	9.80454	9.54195	-1.81168
1372818_at	Colec12	5.59647	0.00105377	-0.599292	2.34585	PPPPPP	8.7652	8.83662	8.75637	7.30803	7.8638	7.49603	1.23011
1373744_at	Anapc1	-6.01739	0.0007035	-0.326138	-2.19194	PPPPPP	7.92232	7.71231	7.77601	9.01197	8.95155	8.84373	-1.13221
1395830_at	---	-4.47296	0.00346371	-1.47179	-2.80591	PPPPPP	7.02284	7.41615	6.85754	8.35916	8.18656	9.2162	-1.48847
1382655_at	---	5.65268	0.000997194	-0.561257	2.29883	PPPPPP	7.69843	7.8803	8.12935	6.75377	6.54346	6.80814	1.2009
1374243_at	---	3.58812	0.0100492	-2.325	3.4445	PPPAPP	7.47516	8.19079	8.64138	5.50378	6.26774	7.18293	1.7843
1381993_at	Clic2	-4.52159	0.00327788	-1.4293	-2.76391	PPPPPP	6.05152	6.60666	6.19495	8.33805	7.59206	7.32314	-1.46671
1395697_at	Ezh2	5.47334	0.00119081	-0.684375	2.34768	PPPPPP	7.68574	7.88655	8.19841	6.56829	6.87581	6.63289	1.23124
1384393_at	---	3.43476	0.0122333	-2.48833	3.57745	PPPPPP	10.2969	10.2451	11.8133	8.56218	9.72176	8.55461	1.83893
1394845_at	Aqr	-4.14769	0.00505387	-1.76766	-2.95672	PPPPPP	8.80528	8.09613	8.11546	9.44517	9.66331	10.6004	-1.564
1379381_at	---	5.49946	0.00116013	-0.666121	2.30865	PPPPPP	9.67019	9.73353	9.91621	8.52616	8.33402	8.8386	1.20705
1384386_at	Rasa2	-3.92875	0.00657595	-1.97843	-3.1017	PPPPPP	9.02526	7.87715	7.60376	10.1487	9.4552	9.80148	-1.63306
1373577_at	---	3.9001	0.00681007	-2.00671	3.09875	PPPPPP	10.7271	11.0185	10.3387	8.3723	9.88382	8.93314	1.63169
1382078_at	---	3.95069	0.00640263	-1.95689	3.02882	PPPPPP	9.75348	10.7364	10.397	8.5981	9.36964	8.12288	1.59876
1382345_at	Pctk2	-3.65806	0.00919791	-2.252	-3.24305	PPPPPP	12.5908	11.6332	10.9232	13.8639	12.9784	13.3969	-1.69735
1390385_at	Glce	5.00593	0.00192799	-1.0302	2.41669	PPPMPP	8.77072	9.32495	9.31254	8.07726	7.59131	7.92054	1.27303
1375371_at	Ranbp2	-4.82521	0.00234114	-1.17408	-2.47961	PPPPPP	9.01115	8.20813	8.42357	9.84617	9.68195	10.0451	-1.31011
1389528_s_at	Jun	-3.32303	0.0141489	-2.61006	-3.51689	PPPPPP	9.60055	9.40596	10.1149	10.3881	12.5387	11.6376	-1.8143
1367668_a_at	Scd	5.05477	0.00183085	-0.992311	2.359	PPPPPP	11.5511	11.5919	11.4133	10.1728	9.98603	10.6829	1.23818
1374711_at	Cpsf3	5.20699	0.00156157	-0.876892	2.2765	PPPPPP	9.9643	10.3698	10.0706	8.73098	9.1982	8.9151	1.18682
1377998_at	Cpox	4.08125	0.00546997	-1.83062	2.79341	PPPPPP	9.36682	9.96223	10.3432	7.87615	8.86105	8.48899	1.48203
1383955_at	---	-4.91023	0.00213557	-1.10566	-2.36139	PPPPPP	8.49671	8.49131	7.95114	9.64466	9.27754	9.73586	-1.23963
1379295_at	Gngt2	4.16598	0.00494556	-1.75048	2.7065	PPPPPP	10.9449	11.7776	11.3456	9.57394	10.4964	9.68851	1.43643
1387040_at	Mal	3.34088	0.0138221	-2.59046	3.33475	PPPPPP	11.2693	11.5388	11.7886	9.19598	11.0049	9.18312	1.73758
1393224_at	---	4.09799	0.00536166	-1.81468	2.71014	PPPPPP	7.79077	8.05349	8.69053	6.21871	6.82899	7.17201	1.43837
1379794_at	Gzmb	4.05499	0.00564475	-1.85575	2.73167	PPPPPP	11.0724	11.9922	12.1434	9.86556	10.4635	10.5296	1.44978
1387599_a_at	Nqo1	5.22932	0.00152593	-0.86029	2.17444	PPPPPP	9.62036	9.65503	10.0064	8.70081	8.75718	8.46187	1.12064
1369497_at	LOC24906	2.54664	0.0407329	-3.51128	4.40478	PPPPPP	11.9702	12.6745	13.6083	9.26434	12.4044	10.1671	2.13907
1374285_at	---	4.44842	0.00356193	-1.4934	2.496	PPPPPP	9.89254	10.3031	10.8377	8.77288	9.09347	9.20811	1.31962
1390682_at	Fnbp1	-3.82997	0.00742294	-2.0766	-2.8662	PPPPPP	7.87882	7.26773	7.80597	9.98834	8.76857	8.75303	-1.51914
1398407_at	Tnfaip8	3.71529	0.00856007	-2.19298	2.92986	PPPPPP	8.67671	9.42034	10.3373	7.86029	7.92939	7.9922	1.55083
1380130_at	---	4.62961	0.00290358	-1.33653	2.38392	PPPMPP	7.30718	7.73945	7.43174	5.8356	6.26281	6.61994	1.25334
1375080_at	Slc25a45	3.96623	0.00628292	-1.94168	2.74549	PPPAPP	8.16477	9.16668	8.9704	7.04654	7.85506	7.02907	1.45706
1388512_at	Pde6d	5.15832	0.00164249	-0.913356	2.16388	PPPPPP	9.50523	9.35149	9.55625	8.32577	8.621	8.12534	1.11362
1391878_at	RGD1560020_predicted	-3.33097	0.0140024	-2.60133	-3.23229	PPPPPP	12.145	10.3428	10.3166	12.5713	12.726	12.5847	-1.69256
1383542_at	---	5.30897	0.0014061	-0.801783	2.0775	PPPPPP	11.5718	11.6453	11.6927	10.6298	10.3752	10.7402	1.05485
1376969_at	---	-3.28093	0.0149533	-2.65653	-3.21669	PPPPPP	11.4272	10.544	9.64127	12.5662	11.5533	12.5497	-1.68558
1395813_at	Krcc1	4.11633	0.00524575	-1.79727	2.57268	PPPPPP	8.22672	8.746	9.13174	6.88827	7.71551	7.41087	1.36327
1380652_at	---	-3.84451	0.00729106	-2.06203	-2.74302	PMPPPP	7.24965	5.95283	6.41201	7.9614	7.6747	8.34568	-1.45576
1379446_at	---	3.51855	0.0109822	-2.39855	2.98057	PPPPPP	10.7491	10.486	10.0737	7.98532	8.93255	9.66428	1.57559
1372896_at	---	-4.35031	0.00398667	-1.58095	-2.43286	PMPPPP	8.02686	8.64511	8.38798	9.1648	9.9571	9.78601	-1.28266
1387945_at	LOC681290	4.04245	0.00573042	-1.8678	2.6024	PPPPPP	10.7799	11.8934	11.3611	10.0397	10.2442	9.61102	1.37984
1370195_at	Snap23	-4.46958	0.00347706	-1.47476	-2.36964	PPPPPP	11.3453	10.9468	10.7191	12.1817	11.9344	12.6292	-1.24467
1395349_at	---	-4.85578	0.00226479	-1.14933	-2.20097	PPPPPP	9.4882	9.15162	8.83108	10.3649	10.3107	10.2097	-1.13814
1384059_at	---	5.23264	0.00152071	-0.85783	2.06045	PPPPPP	8.63726	8.82359	8.75586	7.49278	7.78697	7.80807	1.04296
1383942_at	Snx9	-3.65325	0.00925388	-2.25699	-2.84943	PPPPPP	11.0805	10.5494	9.51518	11.983	11.6454	12.0486	-1.51067
1369313_at	Fhl2	-3.21867	0.0162349	-2.72581	-3.22801	PPPPPP	9.66711	9.024	7.95247	11.098	9.82465	10.7929	-1.69065
1393231_at	Ppp4r2	3.46655	0.0117411	-2.4541	2.98711	PPPPPP	7.6349	8.49532	8.79138	6.75395	6.01091	7.42048	1.57875
1395301_x_at	LOC685157 /// LOC686862	4.0745	0.00551432	-1.83707	2.5458	PPPPPP	10.1368	10.9712	10.8925	9.05241	9.79068	9.113	1.34812
1390523_at	---	-3.08339	0.0194477	-2.87862	-3.35484	PPPPPP	9.66381	8.40528	7.8493	10.8762	9.53516	10.7458	-1.74625
1368010_at	Ptpn6	3.60028	0.0098952	-2.31224	2.86356	PPPPPP	11.3342	11.7285	12.2711	9.53802	10.9389	10.3034	1.51781
1371537_at	B4galt5	3.48521	0.0114624	-2.4341	2.95493	PPPPPP	10.4195	11.3312	11.7303	8.89439	9.87316	10.024	1.56312
1377867_at	RGD1562284	4.49069	0.00339463	-1.45624	2.3197	PPPPPP	9.2613	9.01278	9.60934	7.80073	7.98774	8.45314	1.21394
1383127_at	---	4.83173	0.00232461	-1.16879	2.17149	PPPPPP	12.679	12.4801	12.9378	11.4686	11.8498	11.4226	1.11868
1393458_s_at	Phf14	3.79302	0.0077701	-2.11382	2.71	PPPPPP	8.92595	9.53032	9.60492	7.17787	8.31677	8.25167	1.43829
1389351_at	Lrrfip1	3.69153	0.0088188	-2.21741	2.77178	PPPPPP	10.6413	11.3499	11.6815	9.16189	9.77373	10.3246	1.47081
1372046_at	Gtf3c3	-3.78862	0.00781254	-2.11826	-2.70099	PPPPPP	9.74448	8.99589	8.68628	10.9786	10.0181	10.7304	-1.43349
1384002_at	Atp11b	5.14428	0.00166672	-0.923956	2.04067	PPPPPP	9.3138	9.3676	9.02329	8.13167	8.29705	8.18885	1.02904
1385072_at	Galm	4.71792	0.00263286	-1.26232	2.19746	PPPPPP	9.48539	9.77131	9.86847	8.27367	8.87122	8.57276	1.13584
1371951_at	Fhl2	-3.20475	0.0165374	-2.74139	-3.17356	PPPPPP	11.5786	10.5784	9.62809	12.7678	11.8628	12.1528	-1.6661
1368234_at	Prep	4.62502	0.00291848	-1.34043	2.22974	PPPMAP	8.46254	8.78894	9.16195	7.73742	7.75393	7.45145	1.15688
1395976_at	Plekha8	-3.70434	0.00867821	-2.20422	-2.73606	PAMPPP	8.06493	6.99678	6.84678	8.99169	8.97211	8.30098	-1.4521
1381810_at	---	-3.93048	0.00656205	-1.97673	-2.57218	PPPPPP	6.75377	8.01853	7.54006	8.72992	8.68968	8.98175	-1.36299
1377992_at	---	3.66374	0.0091324	-2.24612	2.74638	PPPPPP	8.79685	9.86248	10.2493	7.92431	8.24268	8.36905	1.45753
1374597_at	LOC100363003	4.08594	0.00543937	-1.82615	2.46523	PPPPPP	10.4558	10.1319	9.86515	8.29023	9.26833	8.98915	1.30172
1389311_at	---	4.73144	0.00259394	-1.25108	2.1577	PPPPPP	7.84443	7.2079	7.66068	6.44229	6.55367	6.38856	1.1095
1372801_at	Commd10	4.55705	0.00314939	-1.3986	2.22641	PPPPPP	10.0498	10.1544	10.2977	8.57613	9.2629	9.19874	1.15472
1396596_at	---	-4.59194	0.00302842	-1.36863	-2.21105	PPPPPP	10.0836	9.85877	9.9249	11.4742	10.7369	11.0904	-1.14473
1373672_at	---	4.36523	0.00391858	-1.56751	2.30738	PPPPPP	12.8689	13.4991	13.4934	12.3521	12.125	11.7655	1.20626
1396217_at	---	4.87192	0.00222559	-1.13633	2.09216	PPPPPP	8.18379	7.77469	8.26134	6.95562	7.12857	6.94065	1.06499
1377624_at	Gtpbp10	-4.80781	0.0023859	-1.18825	-2.11325	PPPPPP	8.60992	8.18202	8.14092	9.55663	9.2448	9.36981	-1.07946
1396091_at	LOC687516	-4.85267	0.00227243	-1.15185	-2.0957	PPPPPP	8.05558	7.9832	8.27311	9.01433	9.04761	9.45226	-1.06743
1388192_at	Rwdd3	-4.79091	0.00243027	-1.20206	-2.11818	APPPPP	6.08747	6.06547	6.28199	7.49415	6.9274	7.26186	-1.08283
1382975_at	Ceacam1	-3.43571	0.0122183	-2.4873	-2.89278	PPPPPP	7.6421	6.77529	6.55828	7.9247	8.35694	9.2914	-1.53246
1368412_a_at	Ptpro	3.9579	0.00634674	-1.94982	2.51774	PPPPPP	9.65914	9.98607	10.3613	8.12116	9.16681	8.72219	1.33213
1376470_at	Fnbp4	-3.93128	0.00655567	-1.97594	-2.53364	PPPPPP	10.4843	9.68384	9.44636	11.2467	10.853	11.5384	-1.34121
1377827_at	Srfbp1	-4.20069	0.00474702	-1.71805	-2.38039	PPPPPP	9.24947	8.91721	8.68526	10.6942	10.0852	9.82615	-1.2512
1377169_at	LOC684173	4.58014	0.00306873	-1.37874	2.20027	PPPPPP	8.79614	9.27572	9.27207	7.93483	7.73393	8.26212	1.13768
1398619_at	---	4.00754	0.00597652	-1.9015	2.48501	PPPPPP	9.10562	9.39707	9.49719	7.36297	8.41842	8.27874	1.31325
1393583_at	Etaa1	-4.28173	0.00431696	-1.64325	-2.33431	PPPPPP	10.1147	9.63706	9.24381	10.9536	10.6301	11.0808	-1.223
1393708_at	Bhlhe22	-3.48623	0.0114474	-2.43301	-2.81903	PPPPPP	10.3963	9.63948	9.53436	11.2768	12.1094	10.6696	-1.4952
1379266_at	---	4.85559	0.00226525	-1.14949	2.06412	PPPMPP	8.08968	8.21251	7.9066	7.25387	7.00424	6.81409	1.04553
1398907_at	Ormdl2	5.02443	0.00189053	-1.0158	2.00194	PPPPPP	10.6154	10.9837	10.7335	9.77517	9.84431	9.70894	1.0014
1375867_at	Zbtb4	4.40184	0.00375694	-1.53473	2.24644	PPPPPP	9.34275	9.97645	9.89981	8.40877	8.43044	8.87688	1.16764
1383556_at	Dennd2c	3.23712	0.0158432	-2.70521	3.02579	PPPPPP	10.8548	11.2231	11.682	10.1641	10.2197	8.5842	1.59731
1390883_at	Akap11	4.80287	0.00239878	-1.19228	2.07778	PPPPPP	8.91003	9.19718	8.70006	7.81941	8.03969	7.78303	1.05505
1386941_at	Plec	4.97707	0.00198811	-1.05278	2.01449	PPPPPP	9.81657	10.0409	9.84841	8.86109	9.08507	8.72852	1.01041
1372548_at	Cry2	-4.13356	0.00513934	-1.78098	-2.36908	PPPPPP	9.90805	9.22617	9.06243	10.9778	10.4195	10.5324	-1.24433
1375199_at	---	-3.95724	0.00635181	-1.95047	-2.46623	PPPPPP	9.70255	8.77562	8.6523	10.5887	10.2512	10.1975	-1.30231
1380448_at	Alkbh	-4.42838	0.00364441	-1.51113	-2.21904	PPPPPP	11.3095	10.663	10.7218	11.9616	11.8869	12.2956	-1.14994
1387984_at	Cklf	3.48886	0.0114087	-2.4302	2.78461	PPPPPP	9.89351	10.6899	11.2114	8.85329	9.73096	8.77814	1.47748
1395319_at	---	-4.56755	0.00311243	-1.38956	-2.15421	PPPPPP	7.01385	6.83374	7.11983	8.10638	7.75687	8.42563	-1.10716
1387817_at	Nsg1	-4.40316	0.00375125	-1.53355	-2.22432	PPPPPP	7.92236	7.31489	7.29658	8.93302	8.53754	8.52336	-1.15336
1388573_at	Alkbh	-4.09853	0.00535825	-1.81417	-2.37498	PPPPPP	9.7789	8.84416	8.94481	10.5987	10.2314	10.4815	-1.24792
1392492_at	---	-4.13105	0.00515468	-1.78335	-2.35608	PPPPPP	10.0312	9.16824	9.43129	11.0915	10.5027	10.7457	-1.23639
1375953_at	---	-3.85318	0.0072136	-2.05336	-2.51234	PPPPPP	12.6608	12.1927	11.477	13.7292	13.2047	13.3837	-1.32903
1377133_at	LOC680687	3.49776	0.011279	-2.4207	2.75423	PPPAPP	7.87006	7.90399	8.30998	5.81302	6.48197	7.4041	1.46165
1384929_at	Apob48r	3.37931	0.0131461	-2.54845	2.85158	PPPAPP	8.49973	9.79992	9.75001	7.49607	8.44749	7.57082	1.51176
1392534_at	Pmepa1	4.73695	0.00257827	-1.24651	2.07094	PPPPAP	8.86607	8.73341	8.98959	7.65819	7.66272	8.1173	1.05029
1382032_at	---	3.96792	0.00627002	-1.94003	2.42977	PPPPPP	8.02824	8.40243	8.91843	7.50662	6.737	7.26302	1.28082
1382811_at	---	-4.10493	0.00531751	-1.80809	-2.34567	PPMPPP	7.6326	7.4734	6.77976	8.7544	8.21275	8.60862	-1.23
1382516_at	---	4.64912	0.00284122	-1.32001	2.09321	PPPPMP	7.39594	7.25072	7.46021	6.06813	6.19824	6.64335	1.06572
1398225_at	Chd6	-4.61845	0.00293996	-1.34601	-2.10518	PPPPPP	8.95284	8.49513	8.63332	9.50495	9.84383	9.95435	-1.07395
1389337_at	---	4.20859	0.00470305	-1.7107	2.28761	PPPPPP	9.0842	9.21237	9.76577	7.88365	8.07465	8.52252	1.19384
1384685_at	---	-3.72684	0.00843728	-2.18114	-2.55735	PPPPPP	8.72234	8.14141	7.80574	9.44427	10.1568	9.13239	-1.35465
1387206_at	B4galt6	3.54639	0.010598	-2.36901	2.68279	PPPPPP	9.57071	10.3918	10.4947	8.02687	9.16138	8.99774	1.42373
1392758_at	Tra2a	-4.2146	0.00466991	-1.70511	-2.27059	PPPPPP	9.26328	8.67575	8.55171	10.0639	9.69786	10.2781	-1.18307
1384301_at	---	4.00017	0.00602991	-1.90864	2.38133	PPPPPP	8.65586	8.94518	8.76037	6.92973	7.67285	8.00354	1.25177
1383120_at	---	3.32874	0.0140434	-2.60378	2.85163	PPPPPP	7.0997	8.02293	7.35805	5.3159	5.77332	6.85611	1.51179
1392548_at	Cwc22 /// LOC500684	-3.6952	0.00877826	-2.21362	-2.56846	PPPPPP	9.42573	8.2785	9.10247	10.3938	9.85937	10.6362	-1.3609
1389910_at	RGD1307399	4.45359	0.00354097	-1.48883	2.14745	PPPPPP	10.45	10.6777	10.8169	9.25676	9.90981	9.47008	1.10263
1392093_at	---	-4.7044	0.00267242	-1.27359	-2.0448	PPPPPP	7.01261	6.63	6.57539	7.78976	7.60748	7.91663	-1.03196
1395285_at	LOC100361684 /// LOC100365086	3.47941	0.0115484	-2.44032	2.7102	PPPPAP	7.263	7.27062	6.51327	6.38519	5.20634	5.14016	1.4384
1371781_at	Stat3	-4.35884	0.00394757	-1.57326	-2.18271	PPPPPP	8.27561	8.41695	8.96214	9.9037	9.51936	9.60999	-1.12612
1391015_at	Ccdc69	3.93416	0.00653272	-1.97311	2.39723	PPPPPP	9.41881	9.54836	10.1557	8.01008	8.88841	8.44032	1.26137
1380200_at	---	-3.21859	0.0162365	-2.72589	-2.92675	APPPMP	6.12986	6.72497	6.87359	8.72182	7.08226	8.57223	-1.5493
1392262_at	---	-4.00942	0.00596298	-1.89968	-2.34457	PPPPPP	8.42574	8.14358	7.47801	9.33397	8.95148	9.44984	-1.22933
1388799_at	Klhl7	3.17038	0.0173105	-2.77999	2.95999	PPPAPP	7.30688	7.71586	7.92076	4.99264	6.40837	6.84572	1.56559
1393800_at	LOC100361182	-4.20212	0.00473904	-1.71672	-2.23904	PPPPPP	9.99105	9.42843	9.15868	10.8221	10.4607	10.784	-1.16288
1373584_at	RGD1559643	3.15363	0.0177017	-2.7989	2.94859	PPPPPP	10.2142	9.9491	11.0794	8.2683	9.80535	8.48899	1.56003
1395165_at	Psip1	3.556	0.0104687	-2.35884	2.60761	PPPAPP	8.37529	8.22434	8.53144	6.16896	7.62921	7.1847	1.38273
1382776_at	Mboat1	3.22674	0.0160622	-2.71679	2.87716	PPPPPP	9.57736	9.61724	10.8438	7.87293	9.1608	8.43072	1.52464
1385872_at	Dhx36	-4.70583	0.00266819	-1.27239	-2.00186	PPPPPP	10.3974	9.96986	9.95357	11.0901	11.1762	11.0585	-1.00134
1381060_at	---	-3.77414	0.00795432	-2.13294	-2.45234	PPPPPP	7.52503	7.40973	6.96957	8.21883	8.30709	9.26088	-1.29416
1372799_at	Dguok	3.15808	0.0175968	-2.79387	2.9273	PPPAPP	9.06249	9.73461	9.62628	6.83825	8.53892	8.39749	1.54957
1380035_at	MGC125002	4.49905	0.00336261	-1.44894	2.073	PPPPPP	10.2529	10.3039	10.7542	9.4567	9.53071	9.16842	1.05172
1376678_at	Apbb2	-3.79534	0.00774774	-2.11147	-2.42601	PPPPPP	9.19863	9.09998	8.31487	10.5067	9.70714	10.2354	-1.27859
1389531_at	Zfp330	-4.55813	0.00314559	-1.39768	-2.04512	PPPPPP	11.8633	11.3372	11.7217	12.6419	12.5418	12.835	-1.03219
1389391_at	Slc35e3	4.56513	0.00312091	-1.39164	2.0355	PPPPPP	8.30587	8.45357	8.56692	7.10182	7.60183	7.54657	1.02538
1368878_at	Idi1	-4.06681	0.00556538	-1.84443	-2.26103	PPPPPP	9.5349	8.86798	8.8026	9.98698	10.1736	10.5759	-1.17698
1374613_at	---	4.0943	0.00538534	-1.81819	2.24152	PPPPPP	10.262	10.093	10.4466	8.77525	8.90719	9.62579	1.16448
1382986_at	Gpam	-3.65208	0.00926755	-2.25821	-2.48715	PPPPPP	7.61685	6.99992	6.32367	8.06898	8.26031	8.55462	-1.31449
1389359_at	Smc4	-2.86959	0.026	-3.12607	-3.18524	PPPPPP	8.09923	5.83441	7.54666	8.75063	9.1914	8.55248	-1.6714
1390163_at	RGD1563863	4.40059	0.00376233	-1.53584	2.07931	PPPPPP	7.8615	8.44615	8.32479	7.34649	6.99276	7.12487	1.05611
1371367_at	Tardbp	3.8019	0.00768501	-2.10485	2.37916	PPPPPP	9.56899	10.3748	10.5583	8.5783	8.98149	9.19096	1.25045
1376911_at	---	4.16598	0.00494557	-1.75048	2.18147	PPPPPP	9.19896	9.60327	9.14626	7.99374	8.62179	7.95706	1.1253
1384468_at	---	3.33888	0.0138584	-2.59266	2.70163	PPPPPP	12.1537	12.4751	13.3513	11.2438	11.8186	10.6162	1.43383
1379300_at	---	-2.58084	0.0388216	-3.46995	-3.55125	PMPPPP	9.25347	7.14129	7.68267	9.89057	8.79182	10.88	-1.82833
1372945_at	Ing3	-4.39353	0.00379296	-1.54215	-2.06785	PPPPPP	9.47098	9.09605	9.71479	10.2872	10.5794	10.5596	-1.04813
1379914_at	Klf11	-4.08399	0.00545209	-1.82801	-2.20952	PPPPPP	10.5099	9.85035	10.3379	11.0006	11.6406	11.4881	-1.14373
1371735_at	---	-4.49659	0.00337198	-1.45108	-2.02136	PPPPPP	10.7018	10.4668	10.1278	11.5212	11.4974	11.3237	-1.01533
1391511_at	---	-4.40123	0.00375958	-1.53528	-2.05819	PPPPPP	6.96629	6.89587	6.56562	8.01734	7.53777	7.99681	-1.04138
1379397_at	Rora	-3.55595	0.0104694	-2.35889	-2.51868	PPPPPP	9.74024	9.97901	8.72896	10.9142	10.4767	11.0553	-1.33267
1392736_at	---	-2.94566	0.023432	-3.03724	-3.05531	PPPPPP	8.46859	7.68421	8.05685	9.22197	8.91384	10.9078	-1.61132
1382353_at	Taf1b	-3.62119	0.00963645	-2.29037	-2.4682	APMPPP	6.80904	7.56705	7.68003	8.41445	8.31734	9.23471	-1.30346
1388347_at	Ly6e	3.93702	0.00651	-1.9703	2.26072	PPPPPP	11.3181	11.2609	10.7292	9.49002	10.3284	9.95935	1.17678
1379950_at	---	4.43655	0.00361052	-1.50389	2.01829	PPPPPA	7.08662	7.44227	7.12293	5.96878	6.46578	6.17786	1.01314
1392794_at	---	3.27295	0.0151112	-2.66537	2.70203	PPPPPP	9.81681	10.3378	11.1624	8.76254	9.65381	8.59856	1.43404
1388502_at	Inpp5b	3.6359	0.00945882	-2.27503	2.4161	PPPPPP	10.876	11.2732	11.5663	9.5055	10.6022	9.78983	1.27268
1376226_at	---	-4.00432	0.00599978	-1.90461	-2.19741	PMPPPP	7.16061	7.14116	6.57876	7.7597	8.47543	8.05281	-1.1358
1368275_at	Sc4mol	-3.91033	0.00672546	-1.9966	-2.24663	PPPPPP	8.43866	8.44991	8.11002	9.22537	9.20564	10.0709	-1.16776
1375686_at	Ppil3	3.81105	0.00759854	-2.09563	2.29136	PPPPPP	8.48924	9.30546	9.47064	7.63414	7.99407	8.04852	1.19621
1389328_at	Sf3a1	-4.30536	0.00419987	-1.62168	-2.04197	MAMPPP	7.5834	7.87143	7.64673	8.78017	8.38847	9.02281	-1.02996
1368693_at	Fgr	3.16738	0.0173799	-2.78338	2.75732	PPPPPP	10.3926	10.6593	11.3587	8.44582	9.9836	9.59143	1.46326
1379555_at	---	4.36332	0.00392723	-1.56923	2.01495	PPPPPP	10.1255	9.80004	10.0729	8.6834	9.22803	9.05469	1.01075
1381404_at	Mbd1	-3.40691	0.0126828	-2.51845	-2.54051	PPPPPP	9.67053	9.00748	8.64114	10.0981	10.1375	11.1189	-1.34512
1391494_at	---	4.32648	0.00409817	-1.6025	2.01701	PPPPPP	9.36593	9.59833	9.83014	8.61365	8.81442	8.32966	1.01222
1380760_at	Rnf219	-4.25602	0.00444854	-1.66684	-2.04713	PPPPPP	8.75036	8.88187	8.36095	9.89072	9.42093	9.78236	-1.03361
1367957_at	Rgs3	3.67362	0.00901956	-2.2359	2.35399	PPPPPP	10.8747	11.3175	11.7226	9.58906	10.521	10.0993	1.23511
1377996_at	---	4.29277	0.00426179	-1.63316	2.02793	PPPPMP	7.73198	7.26276	7.63432	6.31579	6.45901	6.79424	1.02001
1398706_at	---	-3.99724	0.00605134	-1.91149	-2.16623	PPPPPP	11.5081	11.016	10.7271	12.5006	12.0074	12.0887	-1.11518
1392487_at	---	4.23842	0.00454117	-1.68307	2.05066	PPPPPP	9.60585	9.47247	10.1332	8.60314	8.84178	8.65834	1.03609
1372152_at	Alg14	4.2257	0.00460943	-1.69483	2.05306	PPPPPP	8.5377	8.41915	8.97077	7.72964	7.75301	7.33164	1.03778
1378147_at	RGD1561878	-4.13636	0.00512229	-1.77834	-2.09402	PPPPPP	9.87124	9.45169	9.12635	10.7303	10.5385	10.3793	-1.06628
1379037_at	---	3.37661	0.0131925	-2.5514	2.54635	PPPPPP	7.48446	8.25939	8.73248	7.08227	6.2599	7.08887	1.34843
1398535_at	Hbs1l	-3.83738	0.00735541	-2.06917	-2.24213	PPPPPP	8.82148	8.34518	7.78549	9.66377	9.43752	9.34547	-1.16487
1394707_at	---	-4.16327	0.00496142	-1.75301	-2.06669	PPPPPP	7.27407	7.50362	6.7739	8.18378	8.13663	8.37315	-1.04732
1383917_at	Abi3	3.75844	0.0081112	-2.14889	2.27458	PPPMPM	9.65945	10.3899	10.4364	9.01201	9.3337	8.58327	1.1856
1375233_at	---	-3.96047	0.00632699	-1.94731	-2.16288	PPPPPP	8.33076	8.01974	7.60988	8.76256	9.39256	9.14413	-1.11296
1370899_at	Sfpq	3.88654	0.00692412	-2.02015	2.20101	PPPPPP	9.00102	9.84403	9.85987	8.46231	8.5636	8.26451	1.13817
1372416_at	Nr2c1	-4.0846	0.00544811	-1.82743	-2.09975	PMPPPP	6.11147	5.72384	5.51907	7.16376	6.56255	6.83872	-1.07022
1383850_at	LOC690000	-3.37907	0.0131503	-2.54872	-2.52502	PPPPPP	10.5501	9.75512	9.48367	11.7457	10.6664	11.3857	-1.3363
1393704_at	LOC500584	-3.89814	0.00682646	-2.00865	-2.19116	PAPPPP	6.5793	5.74582	5.73022	7.27333	7.18855	6.98854	-1.1317
1368835_at	Stat1 /// Stat4	3.57259	0.0102498	-2.34134	2.38522	PPPPPP	11.0892	11.6718	12.0966	9.87542	10.7183	10.5016	1.25412
1395365_at	---	-3.98262	0.00615927	-1.92569	-2.14278	PPPPPP	8.89947	8.85028	9.03609	10.2971	9.5006	10.2866	-1.09948
1371014_at	Plcb1	2.74903	0.0307028	-3.26846	3.13006	PPPPPP	7.76843	7.78583	9.34991	6.37756	7.6386	5.94944	1.64619
1373203_at	Sptlc1	3.39779	0.0128339	-2.52835	2.48975	PPPPPP	10.4519	10.8752	11.031	8.67722	9.73681	9.99613	1.316
1370232_at	Ivd	4.07771	0.00549319	-1.834	2.0816	PPPPPP	8.78167	8.65782	8.48951	7.16159	7.66212	7.93221	1.05769
1395071_at	Zbtb6	-4.1126	0.00526911	-1.80081	-2.0606	PPPPPP	6.86212	6.26876	6.23689	7.29605	7.67182	7.5291	-1.04306
1389482_at	Krcc1	3.84493	0.0072873	-2.06162	2.19532	PPPPPP	10.2808	10.2895	10.9171	8.98569	9.72778	9.37064	1.13443
1371411_at	Plxnb2	3.29912	0.0145997	-2.63641	2.5395	PPPPPP	10.4594	10.7688	11.1249	9.04107	10.2922	8.98619	1.34454
1376307_a_at	Rbm45	4.1232	0.00520304	-1.79077	2.04035	PPPPPP	9.70335	9.93456	10.1104	8.51321	9.13162	9.017	1.02881
1389338_at	Tmem126b	3.76944	0.00800093	-2.13771	2.21775	PPPPPP	9.27094	9.44205	9.73349	7.76929	8.5345	8.69539	1.1491
1372816_at	---	3.49058	0.0113836	-2.42837	2.38851	PPPAPP	9.12334	9.44097	9.67228	7.60684	8.84994	8.01149	1.25611
1396397_at	---	-3.72672	0.00843857	-2.18126	-2.23206	PPPPPP	7.31267	6.42613	7.05757	8.00418	7.81172	8.4556	-1.15838
1389134_at	---	-4.13898	0.00510636	-1.77586	-2.01916	PPPPPP	9.50078	9.19042	9.29684	10.2285	10.0778	10.7231	-1.01375
1369202_at	Mx2	3.51665	0.0110089	-2.40056	2.35002	PPPPPP	11.3515	11.3588	11.7055	9.53274	10.4184	10.7666	1.23267
1396353_at	LOC682033	-3.76006	0.00809481	-2.14724	-2.19505	PPPPPP	10.2442	9.71246	9.2185	11.0227	10.6943	10.861	-1.13426
1381106_at	---	3.60089	0.0098876	-2.31161	2.28666	PPMPAP	7.06481	6.89943	5.99564	5.69548	5.2469	5.43779	1.19324
1395963_at	---	-4.04017	0.00574618	-1.86999	-2.04462	PPPPPP	7.5323	7.72345	6.988	8.29268	8.55543	8.49115	-1.03184
1377148_at	---	3.72389	0.00846844	-2.18416	2.20825	PPPAPP	8.1868	8.17163	8.29881	7.20487	7.54892	6.47474	1.1429
1375655_at	---	3.51053	0.0110957	-2.40708	2.34009	PPPPPP	9.51253	9.74791	10.1668	8.03155	9.1809	8.53508	1.22657
1384187_at	Ap1s2	3.34681	0.0137154	-2.58396	2.45464	PPPPPP	11.745	12.1125	12.4393	10.2995	11.5712	10.5396	1.29551
1370122_at	LOC363410 /// Rab27b	2.93122	0.0238979	-3.05404	2.81846	PPPPPP	9.40579	9.54121	10.5876	8.41318	9.15132	7.48539	1.49491
1368123_at	Igf1r	-3.85978	0.0071553	-2.04677	-2.12686	PPPPPP	8.75348	8.51055	8.21971	10.0428	9.42094	9.28615	-1.08873
1381234_at	---	-3.96675	0.00627889	-1.94117	-2.06981	PPPPPP	8.02836	7.61177	7.17637	8.64772	8.73686	8.5804	-1.0495
1397266_at	---	-3.35051	0.0136493	-2.57991	-2.44097	PPPPPP	8.18976	7.24176	8.47317	8.80833	9.50278	9.45594	-1.28746
1378009_at	---	-2.90568	0.0247463	-3.08383	-2.83221	PPPPPP	9.70068	9.08781	8.47506	10.4943	9.76153	11.5135	-1.50193
1380202_at	Znf821	-3.89004	0.00689442	-2.01667	-2.10138	PPPPPP	7.02135	7.11704	6.51002	7.77536	7.75077	8.33629	-1.07133
1374728_at	---	3.16355	0.0174689	-2.7877	2.58311	PPPPPP	10.0601	10.5325	11.4287	9.83955	9.28656	8.78783	1.36911
1393134_at	Sephs1	3.90471	0.00677179	-2.00215	2.09175	PPPPAP	7.53651	7.40135	7.72483	6.08547	6.44648	6.93661	1.06471
1385856_at	Riok1	-4.08207	0.00546461	-1.82984	-2.00365	PMPPPP	10.7315	10.1966	10.1441	11.3359	11.1866	11.5576	-1.00263
1392280_at	Tlr2	3.10367	0.0189252	-2.85552	2.62859	PPPPPP	11.0521	10.9676	11.3495	8.79738	9.82041	10.5686	1.39429
1378146_at	Tbc1d24	3.24283	0.0157239	-2.69884	2.51061	PPPMPP	7.44367	7.99746	8.39254	6.14908	7.37309	6.32739	1.32804
1395101_at	---	-4.04365	0.00572219	-1.86665	-2.01354	PPPPPP	9.82019	9.24084	9.32867	10.7301	10.4017	10.2871	-1.00973
1375917_at	Lilrb4	3.34072	0.013825	-2.59063	2.42491	PPPPPP	11.5569	11.6974	12.256	10.4905	11.2409	9.94502	1.27793
1378210_at	---	3.90088	0.00680357	-2.00593	2.07688	PPPPPP	9.8392	9.43385	9.9727	8.29869	8.97292	8.81089	1.05442
1384262_at	Ppp1r3b	-3.33948	0.0138475	-2.592	-2.41724	PPPPPP	7.62826	7.04293	7.91247	8.12078	9.03349	9.24947	-1.27336
1374652_at	---	-3.11581	0.0186197	-2.84172	-2.59505	PPPPPP	12.3364	10.7685	10.8753	12.8913	12.5512	12.665	-1.37576
1393577_at	---	-3.91399	0.00669542	-1.99298	-2.06434	PPPPPP	8.14139	8.04552	7.67415	9.24866	9.16947	8.57998	-1.04568
1376169_at	---	3.64827	0.00931223	-2.26217	2.20479	PPPPPP	9.56434	9.75558	10.3531	8.29771	8.98681	8.96658	1.14064
1372869_at	RGD1563564	-3.90461	0.00677261	-2.00225	-2.0619	PPPPPP	9.2174	8.5234	8.97117	9.92456	9.69375	10.2256	-1.04398
1383661_at	---	-4.00541	0.00599191	-1.90356	-2.01208	PPPPPP	8.54773	8.2321	8.79388	9.53477	9.25636	9.80865	-1.00869
1383070_at	Faf2	-3.96171	0.00631749	-1.9461	-2.03085	PAPPPP	9.03181	8.42374	8.48522	9.90395	9.68356	9.41951	-1.02208
1372483_at	Zfp469	3.46912	0.0117024	-2.45135	2.31208	PPPPPP	7.61243	8.01401	7.9205	7.04636	5.91614	6.95687	1.20919
1390282_at	Cyp2s1	-2.49953	0.0435276	-3.56834	-3.27972	PPPPPP	10.2738	9.62981	7.58019	11.3346	10.5981	10.6919	-1.71357
1382700_at	---	3.84456	0.0072906	-2.06198	2.08648	PPPPPP	9.21123	9.41822	9.20418	7.69805	8.44205	8.51032	1.06107
1384298_at	Myo1f	3.25437	0.015486	-2.68599	2.46081	PPPPPP	10.8595	11.6327	12.0151	9.60731	10.6047	10.3979	1.29914
1395981_at	---	-3.62485	0.00959185	-2.28655	-2.20645	MAPPPP	6.60017	6.36093	5.74711	7.78327	7.29012	7.05999	-1.14172
1376472_at	---	-3.38416	0.0130635	-2.54318	-2.36201	PPPPPP	10.2603	9.57959	9.22354	11.0953	10.3939	11.2943	-1.24001
1376996_at	---	-3.96306	0.00630712	-1.94478	-2.01919	PPPPPP	11.0884	10.6604	10.7509	11.7545	11.5645	12.2221	-1.01378
1376266_at	---	3.80854	0.00762216	-2.09816	2.08827	PPPPPP	7.09458	7.75004	7.88306	6.50426	6.73618	6.30032	1.06231
1379367_at	RGD1308251	3.69038	0.00883154	-2.21859	2.15302	PPPPPP	9.55958	10.4667	10.3183	9.09543	8.75955	9.17053	1.10636
1377011_at	Fry	3.33564	0.0139171	-2.5962	2.37985	PPPPPP	9.59166	9.66463	10.667	8.40955	9.19242	8.56867	1.25087
1391196_at	---	-3.42498	0.0123892	-2.49889	-2.31071	PPPPPP	7.10395	7.37458	6.23774	7.91207	7.94953	8.47966	-1.20833
1397750_at	---	2.96256	0.0228991	-3.01762	2.68411	PPPPPP	9.38562	10.395	10.5512	7.94143	8.66139	9.45577	1.42444
1392421_at	Baz2b	-3.62345	0.00960895	-2.28801	-2.18055	PPPPPP	8.66306	7.63203	7.78457	9.06755	9.15742	9.22878	-1.12469
1369896_s_at	Rbm16	-3.92462	0.00660914	-1.9825	-2.01712	PPPPPP	11.0964	10.4927	11.0196	11.9188	11.6149	12.1119	-1.01229
1377181_at	---	2.48031	0.0447254	-3.59168	3.25117	PPPPPP	9.1728	8.89081	10.039	8.82951	7.96174	6.20849	1.70096
1392521_at	---	3.26227	0.0153254	-2.67721	2.405	PPPAPP	8.11937	8.89006	8.63228	6.52687	7.64116	7.67557	1.26604
1376006_at	---	-3.3133	0.0143305	-2.62077	-2.36555	PPPPPP	12.1218	11.2043	11.5175	12.7714	12.3435	13.4552	-1.24218
1382257_at	---	3.33865	0.0138625	-2.59291	2.34373	PPPAPP	7.21123	7.62016	6.59528	6.02016	6.34209	5.378	1.22881
1375486_at	LOC100361182 /// LOC680025	-2.68089	0.0337526	-3.34973	-2.95794	PMAPPP	7.75243	7.17576	5.44992	8.29943	8.65084	8.12161	-1.56459
1369008_a_at	Olfm1	3.18732	0.0169248	-2.76095	2.44877	PPPPPP	10.5526	10.9964	11.7977	9.25259	10.1812	10.0368	1.29206
1380082_at	---	3.65169	0.00927207	-2.25861	2.12969	PPPPPP	7.3188	7.75049	7.94113	6.17562	7.02093	6.54194	1.09065
1398800_at	Ywhab	3.80775	0.00762958	-2.09895	2.03645	PPPPPP	12.4426	12.5896	13.0043	11.2827	11.9512	11.7244	1.02606
1368262_at	Phlpp1	-3.47671	0.0115885	-2.44321	-2.22409	PPPPPP	6.62403	6.9907	6.98771	7.40716	8.09046	8.56447	-1.15321
1370628_at	Gzmb	3.11744	0.0185791	-2.83987	2.48699	PPPPPP	11.1145	12.4102	12.4162	10.3439	10.5557	11.0981	1.3144
1382262_at	---	-3.47238	0.0116533	-2.44785	-2.22323	MMPPPP	5.63857	6.27162	5.30624	6.72366	7.32482	6.62592	-1.15265
1368514_at	Maob	3.50454	0.0111812	-2.41346	2.20076	PPPAPP	8.72728	9.42465	9.14879	7.7381	8.52105	7.62756	1.138
1390162_at	Iqcb1	-3.77414	0.00795432	-2.13294	-2.03933	PPPPPP	7.85511	7.43192	7.24398	8.26213	8.44651	8.90668	-1.0281
1380021_at	Dennd2d	-3.76017	0.00809371	-2.14713	-2.04071	PPPPPP	11.6156	10.858	11.1449	12.2149	12.5003	11.9906	-1.02907
1383987_at	---	-3.5057	0.0111646	-2.41222	-2.18392	PPPPPP	6.42798	7.43518	6.76895	7.86563	7.8026	8.34464	-1.12692
1379574_at	Lemd3	-3.76556	0.00803963	-2.14165	-2.03376	PPPPPP	9.47397	8.98458	8.59445	10.1325	9.9148	10.0782	-1.02415
1386252_at	---	3.80591	0.00764697	-2.1008	2.01061	PPPPPP	8.63125	8.0191	8.81811	7.36421	7.59608	7.48527	1.00763
1369815_at	Ccl3	-3.7816	0.00788093	-2.12537	-2.01971	PPPPPP	10.7863	10.8339	10.3342	11.2802	11.956	11.7606	-1.01415
1398453_at	Klhl36	-3.59999	0.00989884	-2.31255	-2.11893	MAMPPP	6.7498	6.58366	7.13336	7.9123	7.4457	8.35882	-1.08334
1379761_at	---	3.59294	0.00998791	-2.31994	2.12179	MPPPPP	7.02709	8.01883	7.59134	6.23841	6.6544	6.48861	1.08528
1396097_at	---	-3.65039	0.00928728	-2.25996	-2.08844	PPPPPP	6.87838	5.99797	6.31304	7.73853	7.36117	7.27697	-1.06243
1373523_at	Fcgr3a	3.34072	0.013825	-2.59063	2.27998	PPPPPP	11.8243	12.7928	12.1724	10.8158	11.6198	10.7868	1.18902
1397386_at	Aff4	-3.35325	0.0136005	-2.57691	-2.26855	PPPPPP	7.60328	6.68732	6.70761	8.24492	8.5682	7.73039	-1.18177
1369137_at	Chrne	-2.64294	0.0355882	-3.39522	-2.90279	PPPPPP	9.74505	8.73644	8.08557	10.9288	9.36183	10.8888	-1.53744
1374620_at	Ceacam1	-3.1445	0.0179186	-2.80921	-2.40657	PPPPPP	9.56169	9.62852	8.93354	9.92921	10.6651	11.3304	-1.26698
1389008_at	---	-3.17339	0.0172414	-2.77661	-2.38094	PPPPPP	9.28343	8.48798	8.43522	10.3141	9.27677	10.3703	-1.25153
1383279_at	Rcbtb2	3.63843	0.00942859	-2.2724	2.07271	PPPPPP	9.01498	9.13995	8.90392	7.44174	8.40993	8.05262	1.05152
1369068_at	Cul5	-3.27635	0.0150436	-2.66159	-2.29828	PPPPPP	7.62872	6.73146	7.63682	8.55602	8.04168	9.00095	-1.20055
1382045_at	Tbc1d15	-3.68571	0.00888347	-2.22341	-2.03191	PPPPPP	12.336	11.6309	11.4925	12.9249	12.6913	12.9118	-1.02284
1381814_at	---	2.87116	0.0259442	-3.12423	2.61545	PPPAPP	7.39433	8.47027	8.26583	5.88617	7.50349	6.5796	1.38706
1382664_at	Cdc27	-3.45528	0.0119131	-2.46621	-2.15513	PPPPPP	6.78165	7.19868	6.35613	7.46657	7.90208	8.29114	-1.10778
1369104_at	Prkaa1	-3.41082	0.0126185	-2.51421	-2.18287	PPPPPP	8.02692	6.98704	7.67725	8.3462	8.76462	8.95907	-1.12623
1394709_at	---	-2.52966	0.0417178	-3.53182	-2.99918	PPPPPP	8.36732	8.03861	6.08321	8.56691	9.1441	9.53184	-1.58457
1382365_at	Nlk	3.21061	0.0164093	-2.73482	2.31739	PPPPPP	9.38971	9.9819	10.2276	8.61635	9.26886	8.07652	1.2125
1372640_at	Pi16	3.23849	0.0158143	-2.70367	2.29492	PPPPPP	9.47396	10.1477	10.5519	8.67694	9.3897	8.51153	1.19844
1371755_at	---	3.65547	0.00922798	-2.25469	2.02829	PPPPPP	10.7438	10.9514	11.2521	10.1238	9.50546	10.2573	1.02026
1396801_at	---	-3.54178	0.0106605	-2.37388	-2.0884	MAMMPP	6.36278	5.76045	5.62538	7.22469	6.56302	7.14809	-1.06239
1398693_at	Man1c1	3.46436	0.0117744	-2.45646	2.13219	PPPAPP	8.25441	7.73885	8.47434	6.69945	7.54435	6.94681	1.09234
1381217_at	Trmt6	-3.41898	0.0124858	-2.50538	-2.1598	PPPPPP	9.13589	8.31539	8.18473	9.88924	9.30589	9.77356	-1.1109
1369635_at	Sord	2.78736	0.0291169	-3.22299	2.67687	PPPAPP	7.08286	7.3059	7.83703	5.05042	5.90558	7.00816	1.42054
1379356_at	Fam102b	3.17933	0.0171055	-2.76992	2.32283	PPPPPP	10.6208	10.8432	11.3011	9.18205	9.4843	10.4511	1.21588
1373097_at	Ercc6	-3.46191	0.0118116	-2.45909	-2.12877	PPPPPP	9.54028	8.90778	8.63876	10.4711	9.79241	10.0934	-1.09002
1388127_at	Cyp4v3	3.41273	0.0125873	-2.51214	2.15863	PPPPPP	9.48103	9.91145	10.3196	8.29657	9.01035	9.07482	1.11012
1395127_at	---	-3.20689	0.0164904	-2.73898	-2.30023	PPPPPP	9.43077	8.51544	8.09209	10.1109	9.91994	9.6128	-1.20178
1384271_at	---	2.66316	0.0345974	-3.37096	2.80566	PPPPPP	12.7114	11.9589	11.1471	9.53956	10.5386	11.2742	1.48834
1368089_at	Pde2a	-3.46711	0.0117327	-2.4535	-2.12249	PPPPPP	11.9999	11.5574	11.1702	13.0776	12.6033	12.3038	-1.08576
1371467_at	LOC293103	3.26955	0.0151791	-2.66914	2.24968	PPPPPP	10.3171	10.774	10.8579	8.77339	9.94048	9.72597	1.16972
1376942_at	---	-3.54934	0.0105581	-2.36588	-2.05748	PPPPPP	6.87265	6.17598	6.04714	7.12256	7.63843	7.45742	-1.04088
1372197_at	---	-3.60103	0.00988587	-2.31146	-2.02652	PPPPPP	11.7967	11.0173	11.1058	12.5656	12.0981	12.3131	-1.01901
1379274_at	---	-3.5654	0.010344	-2.34892	-2.04565	PPPPPP	12.3556	11.8872	11.431	13.1542	12.7657	12.8516	-1.03256
1380696_at	Fam102b	3.53163	0.0107998	-2.38465	2.05984	PPPPPP	8.80443	8.98412	9.1407	7.52658	7.79318	8.48188	1.04254
1392913_at	Znf710	3.62264	0.0096187	-2.28885	2.00776	PPPPPP	8.60442	8.9899	9.32003	8.23846	7.63447	8.02466	1.00559
1371675_at	Chd2	-3.44548	0.0120649	-2.47676	-2.10537	PPPPPP	11.9725	11.2876	11.0263	12.7668	12.2	12.5418	-1.07408
1390631_at	---	-3.58245	0.010122	-2.33097	-2.01178	PPPPPP	10.2913	9.55531	9.54497	10.7075	11.0607	10.6487	-1.00847
1377461_at	---	-2.80638	0.0283622	-3.2005	-2.58858	PPPPPP	9.86328	9.37563	7.95097	10.6177	10.3607	10.3279	-1.37216
1396660_at	---	-2.75242	0.0305588	-3.26443	-2.64237	PPPPPP	7.48733	7.78421	6.48555	8.41994	7.99186	9.55078	-1.40183
1377116_at	Rnasel	3.03217	0.0208372	-2.93726	2.3792	PPPPPP	9.90206	10.5239	11.445	9.2396	9.6848	9.19519	1.25048
1374840_at	---	3.37492	0.0132215	-2.55324	2.12878	PPPPPP	8.52315	8.80444	8.89525	7.1909	7.48251	8.27936	1.09003
1388118_at	Hibadh	3.49234	0.0113579	-2.42649	2.05429	PPPPPP	10.6532	10.612	10.5632	8.98146	9.74247	9.98855	1.03864
1382982_at	---	-3.14257	0.0179648	-2.81139	-2.28676	PPPPPP	8.42797	7.16059	8.21863	8.80287	9.38307	9.20117	-1.1933
1397616_at	---	2.96607	0.0227902	-3.01356	2.42658	PPPMPP	8.32156	7.69761	7.69277	6.36404	7.51146	5.99966	1.27893
1390427_at	---	3.48008	0.0115384	-2.4396	2.05158	PPPPPP	8.76881	8.3855	8.65959	7.02777	7.98403	7.6919	1.03673
1395893_at	---	-3.43559	0.0122201	-2.48743	-2.07615	PPPPPP	6.56999	6.3551	6.31714	7.51444	6.91085	7.97866	-1.05391
1380885_at	---	-3.19983	0.0166458	-2.7469	-2.21718	PPPPPP	8.26781	7.11157	7.47808	8.86721	9.06228	8.37413	-1.14872
1398209_at	---	-3.36065	0.0134698	-2.56882	-2.10677	PAPPPP	6.66381	6.24463	6.23881	7.14164	7.15578	8.07493	-1.07503
1382060_at	---	2.83981	0.0270858	-3.16107	2.51184	PPPPPP	9.9003	9.45819	9.97712	7.43752	9.21547	8.69638	1.32875
1385330_x_at	---	-3.46104	0.0118249	-2.46002	-2.03957	PPAPPP	6.64896	6.38441	5.74067	7.39438	7.00908	7.45539	-1.02827
1381424_at	---	-3.44447	0.0120806	-2.47785	-2.04818	PPPPPP	8.37275	7.54287	7.44316	8.63767	8.93533	8.8888	-1.03434
1378191_at	Ncbp1	-3.46925	0.0117004	-2.45121	-2.02546	PPPPPP	9.26144	8.55672	8.81652	10.2878	9.54402	9.85761	-1.01825
1397153_at	---	-3.41826	0.0124974	-2.50615	-2.04286	PPPPPP	10.2422	9.95579	9.21553	10.9007	10.878	10.7265	-1.03059
1373767_at	Zfand2a	-3.37696	0.0131864	-2.55102	-2.06773	PPPPPP	9.12627	8.97719	8.90367	9.82142	9.65123	10.6786	-1.04805
1378080_at	Sco1	-3.21529	0.0163078	-2.72959	-2.17094	PPPPPP	9.84224	9.14454	8.53716	10.3348	10.3646	10.1794	-1.11832
1383258_at	---	3.14823	0.0178295	-2.80499	2.21382	PPPPAP	7.39473	8.37408	8.12637	6.82702	6.33065	7.2979	1.14654
1368516_at	Ptpra	3.42447	0.0123973	-2.49944	2.02957	MPPPMP	7.98787	7.98906	8.45375	7.16842	7.55351	6.64523	1.02118
1394734_at	Acbd3	-3.36342	0.0134212	-2.56579	-2.06382	PPPPPP	8.57569	7.99032	7.94699	9.11749	8.83356	9.69793	-1.04532
1367791_at	Ramp1	3.39419	0.012894	-2.53226	2.04249	PPPPPP	12.2473	11.9556	11.6409	10.7413	11.4305	10.5809	1.03033
1372786_at	Fam173a	2.99533	0.0219025	-2.9797	2.32008	PPPAPP	9.22424	9.44235	9.54271	7.30038	8.46238	8.80402	1.21417
1384281_at	---	3.36852	0.0133323	-2.56023	2.05205	PPPPPP	7.7461	8.19199	8.67512	6.87493	7.14448	7.48259	1.03707
1390159_at	Rasgrp3	3.20674	0.0164938	-2.73916	2.15689	PPPPPP	10.8774	11.7052	11.9623	10.2775	10.7799	10.1606	1.10895
1383785_at	Lef1	-3.23172	0.0159567	-2.71123	-2.13963	PPPPPP	12.6131	11.3787	12.2045	13.2742	13.0445	13.1696	-1.09736
1389225_at	---	-2.86909	0.0260178	-3.12665	-2.42533	PPPPPP	9.17128	8.42107	9.36862	10.7388	9.39882	10.6579	-1.27818
1378493_at	---	-3.41094	0.0126167	-2.51409	-2.02355	PPPPPP	9.02205	8.29097	8.24706	9.38796	9.34003	9.88274	-1.01689
1397536_at	Camta1	-3.03571	0.0207379	-2.9332	-2.28004	PPPPPP	8.78257	7.4062	8.05303	9.12493	9.01826	9.66579	-1.18906
1367816_at	Hopx	2.7091	0.0324526	-3.31602	2.57499	PPPPPP	13.4485	13.5954	14.0624	12.3874	13.3022	11.323	1.36456
1380201_at	Nol10	-3.42021	0.012466	-2.50405	-2.01308	PPPPPP	10.4236	10.1174	9.68694	11.5075	10.8519	10.8967	-1.00941
1393043_at	Utp18	-3.37067	0.0132949	-2.55788	-2.0413	PPPPPP	8.47392	7.71585	7.59306	9.15298	8.64728	9.07103	-1.02949
1372117_at	Mtmr10	-3.40932	0.0126433	-2.51585	-2.01468	PPPPPP	8.23895	8.0764	7.6917	8.74914	8.76579	9.52378	-1.01055
1394688_at	---	-3.20344	0.0165661	-2.74285	-2.14686	PMMPPP	5.92599	6.10886	5.33111	7.28392	7.07188	6.31683	-1.10223
1369954_at	Idh1	2.53829	0.0412144	-3.52138	2.74356	PPPPAP	9.43401	9.3522	10.767	9.18042	7.40384	8.60076	1.45605
1390820_at	Zcchc11	-3.12299	0.0184414	-2.83357	-2.19055	PPPPPP	11.0665	10.2888	9.87583	11.8939	11.1989	11.5322	-1.13129
1377669_at	Rab27a	3.31269	0.014342	-2.62145	2.04536	PPPPPP	10.9623	11.2208	11.7465	9.88901	10.2547	10.6888	1.03236
1370987_at	Spn	3.31948	0.0142148	-2.61397	2.03918	PPPPPP	12.6739	13.5154	13.3917	12.396	12.3109	11.7901	1.02799
1368134_a_at	Il4ra	-3.33532	0.0139231	-2.59657	-2.02905	PPPPPP	11.8688	10.974	10.9025	12.3807	12.1507	12.2762	-1.0208
1373194_at	Lyrm2	3.06955	0.019813	-2.89443	2.20975	PPPPPP	7.67231	8.01867	8.78683	6.87471	6.65736	7.51408	1.14388
1379765_at	Nlk	2.97027	0.0226604	-3.00869	2.28755	PPPPPP	10.5782	11.2237	11.6203	10.2175	10.3618	9.26143	1.19381
1396448_at	---	-3.26394	0.0152916	-2.67536	-2.06932	APPMPP	5.64052	6.33187	6.37911	7.64701	6.8485	7.00346	-1.04916
1389237_at	Zc3hc1	-3.2598	0.0153755	-2.67996	-2.06332	PPPPPP	9.94718	9.48594	8.88603	10.5208	10.2148	10.7184	-1.04497
1372293_at	---	3.03083	0.020875	-2.9388	2.22284	PPPPPP	10.3947	9.50287	9.45517	8.24425	8.42722	9.22409	1.1524
1374406_at	Klhdc2	-3.07621	0.0196362	-2.88682	-2.18767	PPPPPP	13.061	11.97	11.8563	13.7059	13.3325	13.2372	-1.1294
1380943_at	RGD1311648	2.85736	0.0264404	-3.14043	2.36382	PPPPPP	9.30886	9.10284	9.55269	7.10399	8.60021	8.53684	1.24112
1396252_at	---	-3.30546	0.0144787	-2.62941	-2.02663	PPPPPP	8.67898	8.18133	7.85646	8.92382	9.19163	9.65857	-1.01909
1396112_at	Mtmr10	-3.19336	0.0167894	-2.75416	-2.09001	PPPPPP	7.67894	7.53687	6.77898	7.98271	8.44113	8.76147	-1.06351
1372456_at	Mrps31	-3.15924	0.0175695	-2.79256	-2.11199	PPPPPP	8.95149	8.02881	8.78036	9.65573	9.2534	10.0874	-1.07861
1395193_at	---	-2.98216	0.0222975	-2.99493	-2.2216	PPPPPP	8.33249	7.43263	7.50832	8.72399	8.45549	9.54875	-1.1516
1398616_at	Ap1s2	2.88559	0.0254359	-3.10732	2.2959	PPPPPP	12.117	12.6161	12.7747	10.8	12.1723	10.9383	1.19906
1396525_at	---	-3.21442	0.0163266	-2.73056	-2.03855	PMPPPP	7.35038	7.34844	6.62586	8.61135	7.92162	7.87433	-1.02754
1379337_at	Fastkd2	-3.19151	0.0168307	-2.75624	-2.05064	PPPPPP	8.27489	7.31807	7.99265	9.05192	8.5034	9.13851	-1.03607
1394726_at	---	-2.95033	0.0232837	-3.03182	-2.21605	PPMPPP	5.85605	5.03527	4.99191	6.10484	6.099	7.12337	-1.14799
1374903_at	Gcnt2	2.87849	0.0256846	-3.11563	2.27418	PPPPPP	7.81389	7.85871	9.0069	6.50554	7.3417	7.27623	1.18535
1381115_at	---	-3.19206	0.0168185	-2.75562	-2.03189	PPPPPP	5.6902	6.81242	6.30374	7.09277	7.43195	7.3501	-1.02283
1383383_at	---	3.08504	0.0194045	-2.87674	2.10274	PPPPPP	9.37527	9.34848	10.2483	8.18635	8.55168	9.01725	1.07227
1397768_at	---	-3.06394	0.0199631	-2.90084	-2.11443	PAPPPP	7.69005	6.74809	7.04693	8.30371	7.74408	8.67807	-1.08027
1392192_at	---	-3.01958	0.0211948	-2.95174	-2.14722	PPMAMP	5.3296	6.44053	5.21953	6.80097	6.94657	6.54952	-1.10247
1392452_at	---	3.14818	0.0178307	-2.80504	2.05023	PPPPPP	10.6599	10.8995	11.0087	9.20474	10.3695	9.8864	1.03579
1392504_at	RGD1306613	-2.69603	0.033048	-3.33162	-2.41691	PAPPMP	5.73701	4.56794	6.16034	7.25371	6.24666	6.78442	-1.27317
1372354_at	Dusp16	-3.16848	0.0173546	-2.78214	-2.02752	PPPPPP	9.03769	8.88166	8.53654	9.48236	9.57967	10.453	-1.01971
1377960_at	---	-3.18755	0.0169196	-2.76069	-2.01466	PPPPPP	8.19772	8.95905	8.0097	9.73318	9.24738	9.21752	-1.01054
1383549_at	RGD1310794	-2.76303	0.0301132	-3.25183	-2.34368	PAMPPP	8.5037	7.65616	6.8004	9.00044	9.09751	8.54865	-1.22878
1367811_at	Phgdh	-3.06067	0.0200512	-2.90458	-2.09884	PPPPPP	10.1589	9.85449	9.50553	11.5771	10.552	10.5986	-1.06959
1389125_at	Mrpl1	3.13855	0.0180617	-2.81594	2.03782	PPPPPP	10.0599	10.6441	10.6927	9.06901	10.0003	9.24625	1.02702
1370549_at	Vps45	3.15507	0.0176677	-2.79727	2.01965	PPPAPP	7.22516	7.43383	7.82136	5.89605	6.83012	6.71186	1.0141
1385090_at	Rad17	-3.14572	0.0178894	-2.80782	-2.02302	PPPPPP	9.52875	8.69558	8.84236	9.66337	9.99811	10.4547	-1.01651
1376688_a_at	LOC685020	2.71053	0.0323881	-3.31431	2.36888	PPPPPP	11.3588	11.6334	11.8459	9.34886	11.0648	10.6919	1.2442
1377735_at	Plekha3	-3.0022	0.0216995	-2.97177	-2.11497	PPPPPP	12.5295	12.1619	11.4751	13.1295	12.7014	13.5774	-1.08063
1369788_s_at	Jun	-2.8426	0.026982	-3.15778	-2.23897	PPPPPP	9.26878	9.73484	9.57132	10.2998	11.5845	10.1791	-1.16284
1374669_at	Brwd2	2.61435	0.03704	-3.42958	2.44621	PPPMPP	8.19695	8.37902	9.432	6.50004	7.71139	7.9249	1.29055
1380087_at	---	-3.10283	0.0189466	-2.85648	-2.03207	PPPPPP	11.4585	10.7908	10.276	11.7162	12.0307	11.8472	-1.02295
1385418_at	LOC688717	-3.00323	0.0216694	-2.97059	-2.09523	PPPPPP	7.17189	7.38807	6.54459	8.15326	7.55842	8.5942	-1.06711
1369204_at	Hck	2.54278	0.0409544	-3.51594	2.51112	PPPPPP	11.1135	11.5829	12.0988	9.1562	10.8918	10.7622	1.32833
1397467_at	Zfp329	2.79283	0.0288977	-3.21652	2.26067	PPPAPM	6.80094	7.0818	7.40268	5.89377	6.71889	5.14253	1.17675
1389326_at	Rfc3	-2.5099	0.0428957	-3.55576	-2.53598	PPPPPP	10.3327	9.51908	8.50249	10.8	10.1575	11.4244	-1.34254
1393898_at	---	-2.9795	0.022378	-2.998	-2.10141	PPPPPP	11.2715	10.0314	10.1395	11.6293	11.4877	11.5395	-1.07136
1380071_at	---	2.94667	0.0233998	-3.03607	2.12092	PPPPPP	8.9211	9.0288	9.58028	7.37857	8.42757	8.46997	1.08469
1368654_at	Npap60	-3.03013	0.0208948	-2.93961	-2.05181	APPMMP	7.95575	7.0374	7.03571	8.29311	8.06242	8.78403	-1.0369
1370119_at	Lst1	2.5811	0.0388075	-3.46964	2.43773	PPPPPP	11.2839	11.3818	12.054	9.50387	11.3276	10.0316	1.28554
1375269_at	---	2.98145	0.0223189	-2.99574	2.08162	PPPPPP	10.3812	10.5314	11.0142	8.90143	9.95389	9.89844	1.05771
1374484_at	Tmem39a	-2.84799	0.0267829	-3.15144	-2.17316	PPPPPP	9.93505	9.12698	8.42498	10.311	10.098	10.4374	-1.1198
1378611_at	---	2.85869	0.026392	-3.13887	2.16042	PPPPPM	7.80877	8.3558	8.75597	7.28565	7.74319	6.55777	1.11131
1395559_at	---	-2.71718	0.0320905	-3.30639	-2.28256	PPPPPP	7.60424	7.12606	6.21841	8.73171	7.66245	8.1265	-1.19065
1394086_at	Senp7	3.05572	0.0201855	-2.91025	2.0078	PPPPPP	10.3958	10.448	10.4005	8.72516	9.90223	9.6001	1.00562
1387956_s_at	Cklf	2.75346	0.030515	-3.2632	2.24288	PPPPPP	8.92772	9.2231	10.2294	7.91641	8.86734	8.10043	1.16535
1386075_at	---	2.95089	0.0232657	-3.03117	2.0762	PPPPPP	8.89337	9.13514	9.47123	7.74117	8.82829	7.76844	1.05395
1380313_at	Klre1	2.97067	0.0226481	-3.00822	2.05854	PPPPPP	9.78898	11.0347	10.7702	9.47112	9.37654	9.62133	1.04162
1394779_at	---	-3.01773	0.0212479	-2.95387	-2.02066	PPPPPP	10.0511	10.0371	9.97499	10.4256	10.999	11.683	-1.01483
1378834_at	Xrcc5	-2.74283	0.0309677	-3.27583	-2.23538	PAPPPP	5.63247	6.29762	4.88614	7.3078	6.46735	6.52264	-1.16052
1375385_at	---	-2.90406	0.024801	-3.08571	-2.09187	PAMPPP	7.46594	6.91131	6.42566	7.99865	8.48007	7.51857	-1.0648
1368545_at	Cflar	-2.49071	0.044073	-3.57905	-2.46581	PPPPPP	9.87171	9.0593	9.14097	10.2834	9.91279	11.7819	-1.30206
1390839_at	Pqlc3	2.93968	0.023624	-3.0442	2.05144	PPPPPP	9.73395	9.96807	10.6528	8.67382	9.60198	8.96911	1.03664
1377022_at	Abhd10	-2.96254	0.0228997	-3.01764	-2.03452	PPPPPP	9.85851	9.01511	8.65574	10.0219	10.4474	10.1341	-1.02469
1389444_at	Zdhhc20	-2.75128	0.0306071	-3.26578	-2.20183	PPPPPP	8.97673	8.37032	8.49256	9.56267	9.10341	10.5896	-1.1387
1370541_at	Nr1d2	-2.90958	0.0246145	-3.07927	-2.06196	PPPPPP	11.2693	10.4706	9.99276	11.5844	11.4008	11.8795	-1.04401
1385864_at	Xpo4	-2.84075	0.0270509	-3.15996	-2.09708	MAPPPM	6.60936	5.4669	6.53593	7.50464	7.45118	6.86153	-1.06838
1384544_at	Pon3	2.44938	0.0467244	-3.62928	2.46702	PPPPPP	9.03728	9.86778	10.1406	7.76141	9.46899	7.90694	1.30277
1385218_at	Noc3l	-2.68865	0.0333895	-3.34045	-2.21268	APPPPP	4.46831	6.08318	5.76522	6.60847	6.57156	6.57407	-1.1458
1387453_at	Zbtb10	-2.68596	0.033515	-3.34367	-2.21075	PAMPPP	6.22533	5.35427	5.24547	6.01577	6.93145	7.31146	-1.14453
1395782_at	Yeats4	-2.52682	0.0418852	-3.53526	-2.36224	PPPPPP	7.99713	7.69098	7.33925	9.59945	9.3243	7.82408	-1.24016
1383682_at	---	-2.47279	0.045203	-3.60081	-2.41412	PPPPPP	9.01958	8.27066	7.7042	9.28638	8.97028	10.5523	-1.27149
1372145_at	Tars	-2.43669	0.0475707	-3.64471	-2.4545	PPPPPP	10.0088	8.16769	9.99484	10.6077	10.41	11.0399	-1.29543
1376938_at	---	-2.90184	0.0248764	-3.08831	-2.02001	PPPPPP	10.7595	10.0573	9.8615	10.831	11.1393	11.7511	-1.01436
1382972_at	Utp15	-2.58302	0.0387029	-3.46732	-2.29347	PPPPPP	9.6294	8.63415	7.7889	10.1233	9.80904	9.71267	-1.19753
1388732_at	Slc35f5	-2.70582	0.0326009	-3.31993	-2.17634	PPPPPP	9.36731	8.46007	8.475	10.2507	9.1456	10.2718	-1.12191
1397666_at	---	2.82546	0.027626	-3.17797	2.04995	PPPPPP	9.63541	9.93789	10.2355	8.15993	9.27547	9.26664	1.03559
1394589_at	---	2.79707	0.0287288	-3.2115	2.06801	PPPAMM	6.51089	6.17879	7.17499	5.11886	6.14581	5.45526	1.04825
1379268_at	LOC100362155	2.75893	0.0302847	-3.2567	2.09775	MPPAPP	7.42002	7.70011	8.16848	5.95395	6.90705	7.22107	1.06884
1386059_at	Hist2h2be	2.73	0.0315241	-3.29111	2.10968	PPPPPP	9.22461	9.67361	10.0629	8.8958	9.01141	7.82286	1.07702
1372605_at	Gatad1	2.77767	0.0295094	-3.23447	2.05115	PPPPPP	10.2681	10.7838	11.3965	9.97588	10.1029	9.26041	1.03644
1385109_at	Taf1d	-2.6685	0.0343405	-3.36456	-2.13607	PPPPPP	11.656	10.2149	10.5163	11.5445	12.0701	12.0574	-1.09496
1383691_at	---	-2.5646	0.0397173	-3.48957	-2.22639	PPPPPP	5.81982	6.15047	5.21845	5.98137	7.35891	7.31258	-1.15471
1388913_at	Ppap2c	2.77658	0.0295537	-3.23576	2.02996	PPPPMP	7.48082	8.67441	7.67939	7.1825	6.57689	7.01087	1.02145
1379804_at	Snx27	2.65419	0.0350332	-3.38172	2.12269	PPPPPP	8.47632	8.26606	8.52053	6.47444	7.46738	8.0634	1.08589
1380443_at	Pwp1	2.7623	0.0301433	-3.25269	2.02993	PPPMAP	5.98187	6.53941	6.49301	4.7892	5.12336	6.03744	1.02143
1375597_at	---	-2.79683	0.0287383	-3.21178	-2.00236	PPPPPP	8.70019	8.14688	7.37766	9.24225	8.89245	9.09513	-1.0017
1382598_at	Hsf2	-2.76596	0.0299912	-3.24835	-2.01859	PPPPPP	9.06638	8.50445	8.43403	9.22491	9.43621	10.3838	-1.01335
1397316_at	---	-2.46169	0.0459175	-3.6143	-2.28948	PPPPPP	8.77214	6.89499	7.89945	8.70964	9.05848	9.38352	-1.19502
1397716_at	Klhdc2	-2.41166	0.0492883	-3.67521	-2.33695	PPPPPP	7.77257	5.86601	7.00414	7.69483	8.07088	8.5509	-1.22463
1375498_at	---	-2.6696	0.0342878	-3.36324	-2.07914	PPPPPP	8.88416	8.27335	8.41769	8.76697	10.091	9.88523	-1.05598
1391475_at	Hnrpll	2.63114	0.03618	-3.40939	2.10796	PPPPPP	7.54438	8.32363	9.0198	7.59475	7.14142	6.92411	1.07584
1396301_x_at	Afmid	2.7082	0.0324934	-3.31709	2.03628	PPPPPP	7.00337	8.20078	8.24578	6.58107	7.02514	6.76592	1.02593
1379677_at	Tnfsf13	2.45071	0.0466363	-3.62766	2.27203	PPPPPP	11.0324	10.897	11.5205	8.88528	10.5441	10.4686	1.18398
1376978_at	---	-2.63495	0.0359876	-3.40481	-2.09079	PPPPPP	10.5683	9.39598	9.17693	11.079	10.7456	10.5088	-1.06405
1388403_at	Idh2	2.65781	0.0348563	-3.37737	2.06959	PPPPPP	10.164	10.4768	10.6604	8.56438	9.59583	9.99288	1.04935
1367894_at	Insig1	-2.46858	0.0454728	-3.60593	-2.22166	PPPPPP	11.3259	10.5733	10.2755	11.5326	11.3231	12.7739	-1.15164
1384815_at	---	-2.58416	0.0386413	-3.46595	-2.10785	PAPPPP	6.94492	6.96814	6.81531	7.50286	7.512	8.94084	-1.07578
1392796_at	Cnot6l	-2.5733	0.0392347	-3.47906	-2.11708	PPPPPP	6.70773	7.53506	6.94674	7.76461	7.68835	8.98281	-1.08208
1390396_at	Eif4e3	2.4889	0.0441862	-3.58125	2.1974	PPPPPP	9.22958	9.69716	10.5452	7.96196	9.19928	8.9033	1.1358
1396300_at	Afmid	2.45973	0.0460449	-3.61668	2.22331	PPPAPP	6.87521	7.97295	7.17942	5.29997	6.58383	6.68564	1.15271
1367496_at	Tm9sf2	2.65868	0.034814	-3.37632	2.03038	PPPPPP	10.0692	10.3624	11.2101	9.45154	9.10251	10.0225	1.02175
1392660_at	---	-2.6278	0.0363492	-3.4134	-2.04967	PPPPPP	11.4045	10.5328	10.0848	11.6974	11.3241	12.1067	-1.03539
1390228_at	Aof1	-2.56563	0.0396596	-3.48832	-2.10143	PPPPPP	12.077	11.1499	10.8639	12.819	11.8138	12.6722	-1.07137
1385543_at	---	-2.61448	0.0370335	-3.42942	-2.04899	PAPPPP	6.89614	5.55649	6.5668	7.54455	6.97091	7.6087	-1.03491
1376894_at	Pldn	2.61827	0.0368376	-3.42487	2.02092	PPPMPP	7.08094	7.8796	8.14204	6.40748	7.28961	6.36046	1.01501
1393009_at	Fv1	-2.62182	0.0366546	-3.42059	-2.01102	PPPPPP	10.3183	9.44368	8.84446	10.6671	10.4018	10.5614	-1.00793
1383932_at	---	2.60964	0.0372853	-3.43525	2.01853	PPPPPP	8.18547	8.76724	8.51055	7.65177	8.07366	6.6979	1.01331
1373284_at	Sav1	2.41463	0.0490814	-3.67159	2.20181	PPPPPP	9.37832	10.281	10.9879	8.51533	9.14903	9.56683	1.13869
1379217_at	Acvr1	2.54969	0.0405587	-3.50759	2.04814	PPPAMP	6.46732	7.60397	6.56529	5.57626	6.42404	5.53334	1.03432
1375821_at	---	-2.47685	0.044944	-3.59587	-2.10434	PAPPPP	6.44905	5.50706	4.81045	6.76913	6.8873	6.33022	-1.07337
1395572_at	Dnaja4	2.54265	0.040962	-3.5161	2.00922	PPPPPA	6.92369	6.67996	6.93181	6.33603	6.22596	4.95356	1.00664
1371483_at	Nnt	2.49664	0.0437057	-3.57185	2.04424	PPPPPP	9.38432	9.83172	10.0894	7.89018	9.04161	9.27896	1.03156
1375857_at	Myof	2.53172	0.0415969	-3.52932	2.0022	PPPPPP	10.4687	10.8627	10.7601	8.85631	10.3145	9.91598	1.00159
1370346_at	Ccnb1	2.40515	0.0497453	-3.68314	2.07026	MPPAPP	6.85963	8.57823	7.4412	6.52737	6.69998	6.50227	1.04981
1396839_at	---	-2.46161	0.0459225	-3.61439	-2.01172	PPPPPP	6.84683	6.86233	6.54163	7.73647	6.97489	8.56472	-1.00843
CIA vs NOCIA
probes	symbols	t	p.value	B	FC	calls	CIA_B.1	CIA_B.2	NOCIA_B.1	NOCIA_B.2	NOCIA_B.3	logFC
1389586_at	---	4.78502	0.00339224	-4.45503	4.87217	PPPPA	8.49771	9.68639	7.21989	6.84046	6.36212	2.28457
1368021_at	Adh1	-2.94067	0.0271733	-4.49871	-10.4407	PAPPP	6.48644	2.38066	7.52725	7.73216	8.19366	-3.38414
1385309_at	Ccl24	3.35245	0.0163264	-4.48538	7.76732	PPPPA	9.61285	9.72844	8.39179	6.44408	5.30381	2.95742
1368278_at	Lgals2	-3.09179	0.0224733	-4.49351	-7.81041	PPPPP	6.29915	7.81602	8.29363	10.5508	11.2246	-2.9654
1397615_at	---	-5.24197	0.00218539	-4.4489	-3.39781	APPPP	4.28577	4.47146	5.93028	5.93533	6.56405	-1.76461
1371677_at	Spink8	-2.85484	0.0303124	-4.50183	-6.60831	AMPPP	4.98654	6.12954	6.43407	9.10164	9.31125	-2.72428
1392149_at	---	-5.01999	0.00269659	-4.45172	-3.02322	PPPPP	7.74939	7.57397	8.90956	9.40924	9.45449	-1.59608
1396325_at	Zfp819	3.99595	0.00775856	-4.46918	3.82089	PPPPA	8.72215	8.61746	7.57832	6.15751	6.47186	1.93391
1390159_at	Rasgrp3	-3.37631	0.0158639	-4.48469	-4.48719	PPPPP	9.34288	10.1468	10.7934	12.7433	12.1953	-2.16581
1383556_at	Dennd2c	-3.21706	0.0192491	-4.48948	-4.74777	PPPPP	8.53684	9.33824	9.88001	11.829	11.8454	-2.24725
1391145_at	---	-4.0103	0.00763649	-4.46887	-3.39344	PPPPP	8.45074	8.52813	9.68308	10.1203	10.9532	-1.76275
1384659_at	---	-3.07278	0.0230124	-4.49415	-4.83065	PAPPM	5.97902	3.47324	6.82888	6.85996	7.30621	-2.27222
1398347_at	Axl	3.94111	0.00824589	-4.47037	3.43657	PPPPP	8.9139	10.0211	7.77871	8.01862	7.26222	1.78097
1369783_a_at	Nrg1	-3.76873	0.010016	-4.47434	-3.6102	PPPPP	6.14716	5.68135	7.04581	7.75072	8.50247	-1.85208
1382037_at	---	-3.23982	0.0187198	-4.48877	-4.40211	PAPPP	6.10662	6.08779	6.99141	9.1664	8.54838	-2.13819
1388955_at	Ehd2	-2.83305	0.0311706	-4.50264	-5.43159	PPPPP	8.71842	9.5987	9.92468	12.2968	12.5783	-2.44137
1387648_at	Cxcl6	-2.56287	0.0442934	-4.5134	-6.45614	APPPP	3.60532	6.82055	6.76265	8.51485	8.43333	-2.69067
1394651_at	RGD1309453	-3.86375	0.00899274	-4.47211	-3.21924	PPPPP	7.35908	6.98443	8.17985	9.36576	9.02982	-1.68672
1382601_at	---	3.21971	0.0191867	-4.4894	3.9688	PPMPA	7.68279	8.74266	7.23924	5.84047	5.59236	1.9887
1378288_at	Ostalpha	-3.37358	0.0159162	-4.48477	-3.71309	PAMPP	5.46682	4.55614	6.46693	6.42444	7.82093	-1.89262
1374728_at	---	-2.70411	0.0368181	-4.50761	-5.0275	PPPPP	7.97471	8.83618	9.06232	11.7529	11.3906	-2.32984
1388891_at	Parvb	-3.02343	0.0244789	-4.49582	-4.19831	PPPPP	8.01591	8.96303	9.37864	10.8318	11.4674	-2.06981
1387296_at	Cyp2j4	-4.74765	0.00352075	-4.45559	-2.52164	MPPPP	6.44843	6.73141	7.90364	7.88601	7.9832	-1.33436
1369137_at	Chrne	2.53678	0.0458439	-4.51451	5.43968	PPPPA	11.2223	11.1399	10.4774	8.69664	7.03868	2.44352
1374784_at	Prtfdc1	-2.87783	0.0294345	-4.50098	-4.29746	PPPPP	9.11112	9.66761	10.0933	11.9663	12.4189	-2.10348
1373642_at	Paqr6	-2.89756	0.0287033	-4.50026	-4.22321	PPPPP	7.23303	7.36781	8.05237	9.589	10.4949	-2.07834
1373302_at	Acer2	-2.6753	0.0382252	-4.50877	-4.73	PPPPP	8.06003	8.31737	8.7351	11.3568	11.1997	-2.24184
1368399_a_at	Pgcp	-3.11477	0.0218398	-4.49276	-3.65006	MPPPP	7.01592	7.56642	8.087	9.45902	9.93125	-1.86792
1374342_at	Ly6g6c	-2.67733	0.038124	-4.50868	-4.4528	PPPPP	8.85241	9.43497	9.71297	11.9496	12.2326	-2.15471
1372296_at	Sh3bgr	-2.73424	0.0354059	-4.50643	-4.26785	PPPPP	8.86657	9.98308	10.1222	12.2789	12.1539	-2.09351
1380725_at	Tspan5	-3.44819	0.0145563	-4.48264	-3.06897	PPPPP	6.34707	7.17031	8.00584	8.07345	9.05004	-1.61775
1394207_at	---	-3.44583	0.0145974	-4.48271	-3.06546	PPPPP	6.64082	5.64141	7.43663	7.48905	8.34597	-1.6161
AFFX-r2-Bs-phe-3_at	---	-3.90203	0.00861412	-4.47124	-2.69216	PPPPP	8.25474	7.82395	9.05381	9.48005	9.87048	-1.42876
1393889_x_at	---	-3.02073	0.024562	-4.49591	-3.54436	PPPPP	6.37769	7.91883	9.13693	8.26045	9.52395	-1.82552
1388270_at	Hbe1	-3.82098	0.00943804	-4.4731	-2.70418	APPPP	7.46169	7.29165	8.4104	8.68187	9.34332	-1.43519
1394923_at	LOC100364151	-3.37761	0.0158392	-4.48465	-3.0572	MAPPP	5.9836	4.79277	7.07259	6.541	7.3876	-1.61221
1376909_at	Rasl10a	-3.41794	0.0150915	-4.48349	-3.00491	PAPPP	5.99313	5.6975	6.72897	7.46458	8.10436	-1.58732
1387111_at	Ddah1	-3.57439	0.0125401	-4.47922	-2.83386	MPPMP	6.03451	5.68349	7.01422	7.04615	8.02494	-1.50277
1374060_at	---	-3.31589	0.017064	-4.48646	-3.01046	PPPPP	6.61318	7.33624	7.82221	8.91032	8.96155	-1.58998
1368159_at	Abcb6	-3.68043	0.0110848	-4.4765	-2.6934	MMMPP	7.05388	7.13607	8.03142	8.47543	9.06635	-1.42943
1382955_at	Gpr126	-4.01092	0.00763121	-4.46886	-2.4888	PAMPP	5.51003	5.76433	7.02072	6.59939	7.23778	-1.31545
1390215_at	---	-2.90318	0.0284987	-4.50006	-3.48806	PPPPP	8.17602	8.18273	8.7808	10.5503	10.6143	-1.80243
1370122_at	LOC363410 /// Rab27b	-2.64362	0.0398391	-4.51005	-3.96404	PPPPP	7.9658	8.12598	8.56977	10.4614	11.0674	-1.98697
1370636_at	Ppbp	-2.59992	0.0421865	-4.51185	-4.02488	PPPPP	10.2927	10.9226	11.1341	13.098	13.6175	-2.00895
1369988_at	Epor	-3.36266	0.0161267	-4.48508	-2.90344	PPPPP	6.94519	7.40395	7.97	8.99997	9.16703	-1.53776
1382380_at	---	-3.44423	0.0146252	-4.48275	-2.82919	PPPPM	5.14993	4.92896	6.77305	5.82916	7.01728	-1.50039
1390532_at	---	-2.9497	0.0268641	-4.49839	-3.34112	PPPPP	6.162	7.26462	7.7216	9.31746	8.32188	-1.74033
1389640_at	---	-2.59856	0.0422619	-4.5119	-3.95908	PPPPP	8.61387	8.47314	9.05023	10.9156	11.6201	-1.98517
1390301_at	---	-2.68226	0.0378801	-4.50849	-3.63627	PPPPP	8.20597	9.12346	9.25885	11.1414	11.1813	-1.86246
1389030_a_at	Src	-3.62966	0.0117567	-4.47778	-2.58107	PPPPP	7.77981	7.80761	8.67073	9.65179	9.16253	-1.36797
1370369_at	Gzmm	4.06789	0.00716765	-4.46766	2.34473	PPPPP	12.8484	13.2134	11.6471	11.998	11.7594	1.22942
1379371_at	---	-3.31652	0.0170511	-4.48644	-2.81097	PPPPP	13.3629	13.8632	14.4908	15.0883	15.7332	-1.49107
1380828_at	Gabra1	-3.12038	0.0216883	-4.49257	-2.99876	PPPPP	5.61384	5.79075	6.38221	7.59767	7.8801	-1.58436
1387909_at	Abi2	-3.04441	0.0238433	-4.4951	-3.06354	PPPPP	9.10092	9.5213	9.97516	11.38	11.4238	-1.6152
AFFX-r2-Bs-lys-3_at	---	-4.03086	0.00746524	-4.46844	-2.34413	PPPPP	7.29899	6.97743	8.14168	8.39617	8.56394	-1.22905
1369748_at	Serpini2	-2.8322	0.0312045	-4.50267	-3.32151	PPPPP	7.05976	6.84166	7.55076	9.51364	8.98326	-1.73184
1385627_at	Bcl3	-3.16261	0.0205835	-4.4912	-2.91627	PAPMM	6.41164	5.78279	7.62866	6.9584	8.33696	-1.54413
1380552_at	---	-3.0146	0.0247522	-4.49612	-3.06222	PPPPP	9.95598	10.1591	10.6937	12.0454	12.2773	-1.61458
1384393_at	---	-3.17751	0.0202086	-4.49073	-2.87238	PPPPP	9.14337	8.81342	9.68541	10.7751	11.0414	-1.52225
1380202_at	Znf821	3.28393	0.0177391	-4.48742	2.75863	PPPPA	8.1472	8.2395	7.27219	6.9204	5.9956	1.46395
1390873_at	---	-3.07187	0.0230383	-4.49418	-2.93334	PPPPP	6.9578	7.06673	9.45147	8.3227	7.92026	-1.55255
1398441_at	Nck2	-2.59661	0.0423708	-4.51198	-3.56517	PPPPP	10.7516	10.8686	11.2466	13.4263	13.2594	-1.83397
1379387_at	---	-2.77756	0.033477	-4.50475	-3.22122	PPPPP	12.54	12.8445	13.2689	14.6568	15.214	-1.68761
1379057_at	LOC683460	-2.70825	0.0366202	-4.50745	-3.32432	PAPPP	6.9321	6.25928	7.20233	8.57377	9.21014	-1.73306
1370173_at	Sod2	-2.52445	0.0465966	-4.51503	-3.64742	PPPPP	11.1561	11.1817	11.6036	14.0724	13.4314	-1.86688
1374277_at	Ccnjl	-2.80046	0.0325037	-4.50387	-3.16116	MPPPP	5.83557	5.90064	6.49555	7.63983	8.45029	-1.66045
1374108_at	Lrp12	-3.60458	0.0121052	-4.47843	-2.44333	PPPPP	7.3739	7.62646	8.3616	8.80592	9.19956	-1.28885
1390961_at	Gp9	-2.48864	0.0488584	-4.51658	-3.68504	PPPPP	10.4345	11.4273	11.4397	13.2399	13.7582	-1.88168
1387618_at	Bcl2l10	-3.14989	0.0209096	-4.49161	-2.75114	PPPPP	6.0658	5.73922	7.00671	6.93132	8.14959	-1.46003
1392453_at	Clcn3	-2.71931	0.0360982	-4.50701	-3.23259	PPPPP	8.89098	8.81915	9.37086	10.9132	11.3592	-1.69269
1372335_at	LOC682105	-2.54906	0.0451067	-4.51398	-3.51521	PPPPP	8.55694	9.15519	9.32069	11.129	11.5593	-1.81361
1372897_at	Plod2	-2.85707	0.030226	-4.50175	-3.00385	PAPPP	6.66444	6.31115	7.13762	8.18692	8.89929	-1.58681
1388602_at	Cfd	3.69221	0.0109352	-4.4762	2.32465	PPPPP	9.43601	9.79024	8.08707	8.69991	8.40135	1.21701
1398528_at	---	-2.4867	0.0489841	-4.51667	-3.48461	PPPPP	7.12483	7.33998	7.70953	10.1831	9.20755	-1.801
1395677_at	---	-2.9647	0.0263591	-4.49786	-2.81204	PPPPP	5.57601	6.19115	7.6184	6.55634	7.95085	-1.49162
1369004_at	Rab26	-2.7933	0.0328045	-4.50414	-2.98954	PPPPP	6.24046	7.28202	7.47827	8.60985	8.93537	-1.57992
1396041_at	---	-2.75283	0.034564	-4.5057	-3.03888	PPAPP	6.78594	6.59231	7.20564	8.66992	9.00245	-1.60354
1375508_at	---	-2.6664	0.0386713	-4.50912	-3.1532	PPPPP	6.17582	5.78953	6.48245	8.42713	8.00888	-1.65681
1373363_at	Map1b	-2.47205	0.0499455	-4.51731	-3.46268	PPPPP	7.95973	8.79006	8.80369	10.8139	10.8828	-1.79189
1384273_at	Shpk	-2.52344	0.0466585	-4.51508	-3.35931	PPPPP	8.11167	8.75023	8.87228	10.9965	10.6686	-1.74816
1393599_at	LOC690020	3.18307	0.0200705	-4.49055	2.56929	PPPPP	9.32689	10.0149	7.9936	8.03279	8.90226	1.36137
1393257_at	Cugbp1	-2.61323	0.0414565	-4.51129	-3.1744	PPPPP	5.88839	6.97005	7.19589	8.03914	9.05209	-1.66649
1379506_at	---	-3.07445	0.0229642	-4.49409	-2.63281	PPPPP	7.83605	8.07581	8.61877	9.50702	9.9318	-1.3966
1372539_at	---	-3.41433	0.0151567	-4.4836	-2.38126	PPPPP	7.8637	7.62432	8.53675	9.02015	9.4303	-1.25173
1376178_at	---	3.11802	0.021752	-4.49265	2.57835	PPPMA	9.2131	8.67962	8.11417	7.6714	6.95417	1.36645
1380511_at	Parvb	-2.55775	0.0445927	-4.51361	-3.18102	PPPPP	6.99696	7.58268	7.74154	9.40926	9.72714	-1.66949
1373267_at	Sh3yl1	-2.51645	0.0470918	-4.51538	-3.23654	PPPPP	8.2585	8.24982	8.64022	10.7871	10.4185	-1.69445
1387603_at	Klrc2	2.80908	0.032145	-4.50355	2.83229	PPPPM	9.52147	9.78847	7.5657	9.12628	7.76701	1.50197
1368174_at	Egln3	-2.64419	0.0398092	-4.51002	-3.00739	PPPPP	7.63179	7.6382	8.08232	9.64852	9.93969	-1.58851
1376627_at	---	-2.63171	0.0404646	-4.51053	-3.01708	PPPPP	10.8712	10.7801	11.3526	13.355	12.5488	-1.59315
1369320_at	Mia	-3.16793	0.0204485	-4.49103	-2.47478	PPPPP	5.28676	6.39643	7.31392	6.96501	7.16775	-1.3073
1396463_at	Pnn	3.63576	0.0116736	-4.47762	2.19159	PPPPP	9.27484	8.80479	8.0308	7.98125	7.71146	1.13198
1389295_at	Olfml2b	-2.91366	0.0281212	-4.49968	-2.64994	PPPPP	6.14009	7.00021	8.11353	7.3109	8.5039	-1.40596
1369926_at	Gpx3	-2.94848	0.0269056	-4.49843	-2.60933	PPPPP	8.38621	9.07911	9.3941	10.4833	10.4716	-1.38368
1391791_at	Acer2	-2.48238	0.0492653	-4.51685	-3.0904	PPPPP	8.31843	8.96335	9.05756	10.693	11.0554	-1.62779
1395651_at	---	-2.69575	0.0372205	-4.50795	-2.80711	PPPPP	7.62087	8.06014	8.36624	10.0576	9.56489	-1.48908
1375270_at	---	-2.75831	0.0343199	-4.50549	-2.73095	PAPPP	6.54154	5.83186	6.76712	8.18178	7.95942	-1.4494
1370172_at	Sod2	-2.66054	0.0389681	-4.50936	-2.83959	PPPPP	12.4301	12.9182	13.1624	14.5421	14.835	-1.50568
1375170_at	S100a11	3.63538	0.0116787	-4.47763	2.12698	PPPPP	12.6169	12.5617	11.6108	11.222	11.6686	1.08881
1391906_at	Kif1b /// Pgd	-3.76585	0.010049	-4.4744	-2.06554	APPPP	5.78869	5.76911	6.76664	6.7369	6.97271	-1.04652
1398256_at	Il1b	3.10343	0.02215	-4.49313	2.40003	PPPPP	11.8283	10.886	10.0421	9.80639	10.4338	1.26305
1391279_at	Scin	-3.20335	0.0195759	-4.48991	-2.32804	PPPPP	8.97884	8.88981	9.67362	10.6687	10.118	-1.21911
1380938_at	Dstyk	-3.08767	0.0225889	-4.49365	-2.39842	PPPPP	6.48516	7.50263	7.97972	8.2875	8.5007	-1.26208
1396144_at	---	-3.06938	0.0231101	-4.49426	-2.40508	PPPPP	8.52595	8.52509	9.15654	10.2977	9.92059	-1.26609
1384794_at	---	-2.57043	0.0438543	-4.51308	-2.84908	PAPPM	7.22152	5.56985	8.31249	8.0748	7.33125	-1.5105
1376513_a_at	---	-2.63865	0.0400989	-4.51025	-2.76389	PPPPP	12.8266	13.3938	13.6199	14.8296	15.2812	-1.4667
1374025_at	Nmnat3	-2.61423	0.041402	-4.51125	-2.79054	PPPPP	6.53242	7.12194	7.43443	8.29703	9.19172	-1.48054
1398330_at	Stxbp1	-2.64292	0.0398758	-4.51008	-2.72107	PPPPP	9.3957	9.55824	9.93364	11.2042	11.6256	-1.44417
1371130_at	Slc1a3	-2.7549	0.0344716	-4.50562	-2.60294	PPMPP	7.21843	6.94318	7.57651	9.01295	8.79337	-1.38014
1373298_at	---	-2.61056	0.0416016	-4.5114	-2.75133	PPPPP	10.6784	10.8216	11.169	12.6145	12.8469	-1.46013
1380100_at	---	-2.56049	0.0444325	-4.5135	-2.80932	PPPPP	7.87096	8.56288	8.73085	9.90085	10.4897	-1.49022
1383156_at	Kif2a	-2.53671	0.0458478	-4.51451	-2.83788	PPPPP	10.8177	11.3224	11.4859	13.0026	13.2362	-1.50481
1369877_at	Cd8a	3.4151	0.0151429	-4.48357	2.14028	PPPPP	11.8241	12.1604	11.2179	10.7464	10.7192	1.0978
1396207_at	Rdx	2.58787	0.0428598	-4.51235	2.72613	PPPPA	8.3307	7.93157	7.5243	6.77586	5.75269	1.44685
1380611_at	Fkbp5	-2.96302	0.0264152	-4.49792	-2.36411	PPPPP	7.07839	8.08924	8.46329	8.95199	9.06006	-1.2413
1395166_at	Ehd2	-2.51166	0.0473911	-4.51558	-2.78738	APPPP	7.39864	7.68763	7.91342	9.49792	9.65478	-1.47891
1382897_at	LOC311026	3.36265	0.0161268	-4.48508	2.11978	PPPPA	7.59223	7.42555	6.49174	6.70557	6.07762	1.08391
1377195_at	---	3.07263	0.0230167	-4.49415	2.27038	PPPPP	9.07508	9.55426	8.6306	8.01692	7.74769	1.18293
1384215_at	---	-2.60533	0.0418882	-4.51162	-2.64668	PPPPP	6.58841	7.21889	7.39906	8.57367	8.95075	-1.40418
1369866_at	Cym	-2.7666	0.0339541	-4.50517	-2.47675	MPPPM	5.1161	5.83885	6.63308	6.24989	7.4748	-1.30845
1383498_at	---	3.4181	0.0150887	-4.48349	2.07636	PPPPP	10.2439	9.85409	8.77348	9.16599	9.04532	1.05406
1394027_at	Nup62cl	-2.9132	0.0281375	-4.4997	-2.35689	PPPPP	7.10942	7.63003	8.00435	8.72539	9.09009	-1.23688
1381803_at	---	-2.804	0.0323557	-4.50374	-2.43712	PMAPP	7.51914	7.37149	8.06781	8.68588	9.43778	-1.28518
1388282_s_at	Klra5 /// Ly49s7	2.49451	0.0484797	-4.51633	2.74339	PPPPP	8.98871	10.1323	8.25834	8.79133	7.26394	1.45596
1369200_at	Nt5e	-3.07335	0.0229959	-4.49413	-2.24303	PPPPP	8.19666	8.41226	9.14626	10.0276	9.23586	-1.16545
1369132_at	Slc18a2	-2.54588	0.0452961	-4.51412	-2.64888	PPPPP	7.04875	7.17199	7.49004	8.925	9.13222	-1.40538
1385086_at	Bub1	-3.11718	0.0217747	-4.49268	-2.19597	PPPPP	6.45706	6.05711	7.10353	7.21124	7.86108	-1.13486
AFFX-r2-Bs-thr-3_s_at	---	-3.10644	0.0220671	-4.49303	-2.20018	PPPPP	9.1965	8.66738	9.64706	10.1834	10.3783	-1.13762
1397654_at	---	-2.49611	0.0483769	-4.51626	-2.69096	MAPPP	5.88716	6.38473	6.58069	7.74808	8.36342	-1.42812
1369160_a_at	Slc4a7	3.34073	0.0165588	-4.48573	2.06811	PPPPP	9.94982	9.46207	8.79123	8.72201	8.45965	1.04831
1386733_at	---	-2.61422	0.0414027	-4.51125	-2.50875	PPPPP	6.08783	5.38907	6.27694	7.23071	7.6886	-1.32697
1371897_at	Ppapdc3	-2.49847	0.0482264	-4.51615	-2.62161	PPMPP	6.81218	7.87686	7.96459	8.81626	9.42407	-1.39045
1394008_x_at	Cntfr	-3.03247	0.0242028	-4.49551	-2.18307	PMMAP	6.40873	5.59629	7.32451	6.84946	7.21265	-1.12636
1370786_at	LOC257643	-2.69034	0.0374835	-4.50816	-2.41945	PMPPP	6.57171	7.5449	7.75721	8.41939	8.82234	-1.27468
1396063_at	Dek	3.30081	0.0173789	-4.48691	2.0381	PPPPP	10.2018	9.71224	9.07817	8.94524	8.766	1.02723
1372307_at	---	-2.53585	0.0458997	-4.51454	-2.5436	PPPPP	6.48821	7.05043	7.5998	7.70634	9.04245	-1.34687
1393142_at	Cep70	-3.3449	0.0164758	-4.4856	-2.00642	PPPPP	6.69591	6.21782	7.41281	7.53655	7.43509	-1.00462
1394440_at	Tnpo1	-2.85764	0.0302037	-4.50173	-2.25241	PAPPP	6.11413	6.06069	6.69478	7.23856	7.84328	-1.17147
1396126_at	---	-2.71601	0.036253	-4.50714	-2.35392	PPPPP	7.80412	7.96649	8.35128	9.62557	9.38426	-1.23507
1395554_at	---	-3.23142	0.0189134	-4.48903	-2.03671	PPPPA	6.63312	6.29589	7.68511	7.59747	7.18966	-1.02624
1371907_at	Arl6ip4	3.13184	0.021382	-4.4922	2.08158	PPPPP	10.1122	9.85044	9.28629	8.57433	8.9103	1.05768
AFFX-PheX-3_at	---	-3.05198	0.0236185	-4.49485	-2.10628	PPPPP	7.78477	7.3247	8.2448	8.7013	8.9422	-1.0747
1385630_at	---	2.63429	0.0403282	-4.51043	2.37796	PPPPP	7.68194	8.21514	7.17021	5.92435	7.00188	1.24973
1396247_at	---	-3.2121	0.0193666	-4.48963	-2.02078	MPPPP	7.93844	7.4282	8.55577	8.6491	8.88983	-1.01491
1374216_at	---	-2.61704	0.0412497	-4.51114	-2.36663	PAPPP	6.23798	5.88805	7.10365	6.72258	8.0913	-1.24283
1387782_at	Dynll2	-3.01696	0.0246788	-4.49604	-2.09811	PPPPP	8.53319	8.97476	9.48095	9.77663	10.2116	-1.06909
1374626_at	Lrg1	2.55294	0.0448765	-4.51382	2.41109	PPPPP	10.5726	11.1282	9.37341	8.98038	10.3885	1.26968
1395719_at	Tufm	3.15277	0.0208352	-4.49152	2.01763	PPPMA	7.76363	8.06124	7.21443	6.6428	6.84209	1.01266
1385015_at	Zadh2	-2.72205	0.0359703	-4.50691	-2.23866	PAPPM	6.7461	7.01479	8.54288	7.3747	8.21166	-1.16264
1370178_at	Cacnb2	-2.72362	0.0358967	-4.50684	-2.23358	APPPP	5.11274	5.88379	6.88891	6.10897	6.97498	-1.15936
1374837_at	Bcl7c	2.80098	0.0324817	-4.50385	2.18133	PPPPA	8.67956	8.19927	7.75241	7.4207	6.76951	1.12521
1373564_at	Hibch	-2.48184	0.049301	-4.51688	-2.43022	PPPPP	8.18125	8.74546	8.85792	10.234	10.1414	-1.28109
1374371_at	---	-3.06098	0.023354	-4.49454	-2.03672	PAPPP	6.08285	5.68897	7.26559	6.8116	6.65926	-1.02624
1386009_at	Csf3r	3.07882	0.0228395	-4.49395	2.01917	PPPPP	10.9056	11.3014	9.75397	10.2301	10.2852	1.01376
1368725_at	Jag1	-2.90436	0.0284557	-4.50002	-2.10766	PPPPA	6.2803	6.73339	7.13374	7.66	7.95374	-1.07564
1391825_at	---	-2.55922	0.0445068	-4.51355	-2.32925	MAPPP	6.52126	5.68655	7.11774	6.85287	8.0007	-1.21987
1376630_at	Tarsl2 /// Tm2d3	-3.02628	0.0243917	-4.49572	-2.02819	PPPPP	7.68533	7.76142	8.42149	8.65296	9.15624	-1.02019
1386937_at	Atp1b1	-2.80658	0.0322488	-4.50364	-2.14778	PPPPP	6.73544	7.51278	7.80714	8.4554	8.41832	-1.10284
1377089_a_at	Tspan5	-2.65332	0.0393375	-4.50965	-2.23996	PPPPM	7.41049	8.12259	8.32555	9.34972	9.11476	-1.16348
1377626_at	LOC690768	2.9358	0.0273417	-4.49889	2.05689	PPPPP	11.3684	11.5192	10.8813	10.0812	10.2475	1.04046
1380459_at	Nacc2	-2.52405	0.0466214	-4.51505	-2.332	PPPPP	7.24791	7.55884	7.91278	8.5871	9.37493	-1.22157
1370491_a_at	Hdc	2.64504	0.039765	-4.50999	2.23108	PPPPA	8.13418	7.24277	6.95934	6.59168	6.04118	1.15774
1397535_at	Mpp5	-3.00699	0.0249899	-4.49639	-2.01645	PPPPP	8.93231	9.1968	9.671	10.2594	10.2987	-1.01182
1376975_at	---	-2.8414	0.0308388	-4.50233	-2.10344	PPMPP	5.50958	5.89167	6.26604	7.14103	6.91305	-1.07275
1387180_at	Il1r2	2.50919	0.0475466	-4.51569	2.33778	PPPPP	11.9949	11.0837	10.9318	10.2889	9.7217	1.22514
1375861_at	Nap1l5	2.9929	0.0254374	-4.49687	2.02143	PPPPP	9.30233	9.72558	8.21361	8.43634	8.84579	1.01538
1390872_at	---	-2.97249	0.0261008	-4.49759	-2.01727	PPPPP	7.62894	8.35625	8.95396	8.90196	9.15907	-1.0124
1382705_at	---	-2.98395	0.025726	-4.49719	-2.00659	PPPPA	6.95867	6.89106	7.6549	8.35664	7.77731	-1.00475
1387827_x_at	Hist1h2bf	-2.54528	0.0453322	-4.51414	-2.27649	MMPPP	5.51264	5.32445	5.80487	6.89551	7.11569	-1.18681
1392176_at	---	2.86024	0.0301036	-4.50163	2.05586	PPPPP	10.043	9.94497	9.41666	8.93226	8.51377	1.03974
1367804_at	Apcs	-2.73269	0.0354772	-4.50649	-2.12588	PAMPP	6.79849	5.84394	7.28548	7.22915	7.7132	-1.08806
1377644_at	RGD1308706	2.65542	0.0392293	-4.50957	2.15932	PPPPP	9.35612	9.00801	8.00235	8.67232	7.53981	1.11057
1390506_at	Med1	2.47156	0.0499779	-4.51733	2.28202	PPPPP	10.5179	9.89946	9.7866	8.51784	8.75062	1.19031
1378421_at	---	-2.66517	0.0387331	-4.50917	-2.13424	PPPPP	6.43283	5.83634	7.4324	6.66601	7.58651	-1.09372
1387030_at	Abcc5	-2.69257	0.0373749	-4.50807	-2.11237	PPMPP	8.86829	9.12057	9.63783	9.90802	10.674	-1.07887
1371031_at	Mat1a	-2.53587	0.0458986	-4.51454	-2.2135	PPPPP	6.04339	6.83848	6.95662	7.89918	7.906	-1.14633
1387029_at	Cfh	2.78406	0.0331975	-4.5045	2.04106	PPPPP	10.229	10.2852	8.9892	9.76995	8.9242	1.02932
1389622_at	Slc25a13	-2.77459	0.0336056	-4.50486	-2.04012	PPPPP	8.77705	7.93768	9.21817	9.30365	9.63624	-1.02865
AFFX-r2-Bs-dap-M_at	---	-2.73417	0.0354092	-4.50643	-2.0605	PPPPP	10.5122	9.7103	10.8041	11.3402	11.3184	-1.04299
1386907_at	Eno3	2.7051	0.0367704	-4.50757	2.06562	PPPPP	10.5449	9.77965	9.39097	9.23106	8.72506	1.04657
1382167_at	Sit1	2.60802	0.0417406	-4.51151	2.12068	PPPPP	12.0423	12.2441	11.6575	10.4975	11.0209	1.08453
1393562_at	Ap3m1	-2.6413	0.0399603	-4.51014	-2.08719	PPPPP	6.90283	6.55065	7.21522	7.89905	8.25063	-1.06156
AFFX-r2-Bs-lys-M_at	---	-2.6712	0.03843	-4.50893	-2.02987	PPPPP	7.12333	6.51894	7.40986	8.21214	7.90557	-1.02139
1394589_at	---	-2.63289	0.0404024	-4.51049	-2.03916	PPMPP	5.96065	5.71959	6.78138	6.40488	7.41801	-1.02797
1370408_at	Nid67	-2.59836	0.0422733	-4.51191	-2.05214	PPPPP	10.5671	10.4475	10.9413	11.6908	12.0014	-1.03713
1378140_at	Arl11	2.60996	0.0416344	-4.51143	2.03541	PPPPP	9.20054	8.80675	7.49449	8.48288	7.9576	1.02532
1373169_at	Agpat5	-2.48914	0.0488259	-4.51656	-2.09509	PPPPP	10.0507	10.0116	10.3948	11.3331	11.5667	-1.06701
1397587_at	Hdac5	-2.60376	0.0419748	-4.51169	-2.01996	PPPPP	6.93562	7.11385	7.78921	7.6953	8.63267	-1.01433
1391890_at	Bcas3	-2.48785	0.0489094	-4.51662	-2.04386	PPAPP	7.27951	7.70039	8.08331	8.34555	9.13487	-1.0313

## Sheet: 4.2 SignAll_genes_enrich
S4.2: KEGG pathways enrichment (Modified Fisher's exact p-value (EASE) ≤ 0.05) on KOs converted from all differential PBMC genes.
MS-CIA
Pathways	BRITE	Gene.SymbolDiff	KODiff	CountDiff	Gene.SymbolAll	KOAll	CountAll	P.value	FDR	Bonferroni
path:map04611: Platelet activation	Organismal.Systems; Immune system; Platelet activation	Gp1bb,Gp5,Gp9,Gucy1a3,Gucy1b3,Mylk,P2rx1,P2ry1,P2ry12,Ptgs1	K06262,K06260,K06263,K12318,K12319,K00907,K05215,K04270,K04298,K00509	10	F2rl3,Mapk1,Vwf,Ppp1r12a,Gp1bb,Rhoa,Mylk2,Lcp2,Pik3ca,Rap1b,Akt1,Fgb,Fgg,Itgb1,Pla2g4a,Plcb1,Ppp1ca,Ppp1cc,Ptgs1,Tbxas1,Gnas,Plcb4,Fyn,Syk,Gucy1b3,Akt2,Gp5,Itpr1,P2ry1,Adcy6,F2r,Fcer1g,P2rx1,Pik3r1,Ppp1cb,Prkaca,Gnai3,Col11a1,Itpr3,Gnai1,Actg1,Mylk,Plcg2,Col1a1,Akt3,Col11a2,Rasgrp1,Rap1a,RSA-14-44,Col27a1,Orai1,Apbb1ip,Fermt3,Tln1,Vasp,Stim1,Rasgrp2,Pik3cd,Arhgef12,Btk,Gucy1a3,LOC498276,Prkx,Gp9,…	K04236,K04371,K03900,K06270,K06262,K04513,K00907,K07361,K00922,K07836,K04456,K03904,K03905,K05719,K16342,K05858,K06269,K06269,K00509,K01832,K04632,K05858,K05703,K05855,K12319,K04456,K06260,K04958,K04270,K08046,K03914,K07983,K05215,K02649,K06269,K04345,K04630,K06236,K04960,K04630,K05692,K00907,K05859,K06236,K04456,K06236,K04350,K04353,K04513,K06236,K16056,K17704,K17084,K06271,K06274,K16059,K12361,…	111	0.00126133	0.232085	0.232085
path:map04640: Hematopoietic cell lineage	Organismal.Systems; Immune system; Hematopoietic cell lineage	Cd9,Epor,Gp1bb,Gp5,Gp9,Itga6	K06460,K05079,K06262,K06260,K06263,K06485	6	Itga6,Gp1bb,Il1r2,Fcer2,Epor,Il1a,Il1b,Il6,Il9r,Il3ra,Tnf,Cd8a,Cd8b,Cd9,Itgam,Cd1d1,Itga1,Cd24,Gp5,Cd44,Cd59,Il7,Cd38,Il2ra,Cd3d,Cr2,Cd36,Cd37,RT1-Da,RT1-Db1,Il7r,Fcgr1a,Csf3r,Cd3g,Cd7,Csf1r,Cd22,Ms4a1,Itga5,Cd3e,Cd2,Gp9,Cd5,Cd14,Kitlg,Cd55,Tfrc,Csf2ra,Itga2b,Csf1,Anpep,Il5ra,Csf2,Flt3,Il11,Epo,Il3,Il5,Mme,Il11ra1,Cd4,Csf3,Il1r1,Il4,Itga3,Itga3,Kit,Thpo	K06485,K06262,K04387,K06468,K05079,K04383,K04519,K05405,K05073,K04737,K03156,K06458,K06459,K06460,K06461,K06448,K06480,K06469,K06260,K06256,K04008,K05431,K01242,K05068,K06450,K04012,K06259,K06475,K06752,K06752,K05072,K06498,K05061,K06452,K06457,K05090,K06467,K06466,K06484,K06451,K06449,K06263,K06455,K04391,K05461,K04006,K06503,K05066,K06476,K05453,K11140,K05067,K05427,K05092,K05417,K05437,K04736,…	68	0.0127644	0.939644	1
path:map00600: Sphingolipid metabolism	Metabolism; Lipid metabolism; Sphingolipid metabolism	Acer2,Asah1,B4galt6,Sptlc1	K01441,K12348,K07553,K00654	4	Neu3,Sphk1,Ppap2b,Neu1,Ppap2c,Sgpl1,Cerk,Acer1,Smpd4,Sphk2,Smpd1,Acer2,Degs2,Glb1,Sgms1,Kdsr,Sptlc1,Gla,Sptlc2,Ugt8,Degs1,Ppap2a,B4galt6,Gba,Sgpp1,Smpd2,Ugcg,Asah1,Asah2,Neu2,Gba2,Sgms2,Arsa,Smpd3	K12357,K04718,K01080,K01186,K01080,K01634,K04715,K01441,K12353,K04718,K12350,K01441,K04712,K12309,K04714,K04708,K00654,K01189,K00654,K04628,K04712,K01080,K07553,K01201,K04716,K12351,K00720,K12348,K12349,K12357,K17108,K04714,K01134,K12352	34	0.0153203	0.939644	1
path:map00604: Glycosphingolipid biosynthesis - ganglio series	Metabolism; Glycan biosynthesis and metabolism; Glycosphingolipid biosynthesis - ganglio series	St3gal2,St3gal5	K03368,K03370	2	B3galt4,St8sia1,Hexb,St6galnac3,Hexa,Glb1,Slc33a1,St3gal2,B4galnt1,St3gal5,St8sia5	K00715,K03371,K12373,K03373,K12373,K12309,K03372,K03368,K00725,K03370,K03369	11	0.0375437	0.984315	1
path:map04512: ECM-receptor interaction	Environmental.Information.Processing; Signaling molecules and interaction; ECM-receptor interaction	Gp1bb,Gp5,Gp9,Itga6,Sv2a	K06262,K06260,K06263,K06485,K06258	5	Itga6,Vwf,Gp1bb,Lamc1,Sv2b,Sv2a,Lama5,Itgb1,Sdc4,Itga1,Sdc1,Gp5,Comp,Cd44,Hmmr,Agrn,Col11a1,Fn1,Itgb7,Col4a1,Cd36,Cd47,Col1a1,Col11a2,Sv2c,Col27a1,Lamb3,Lama2,Itga5,Gp9,Itga9,Itga2b,Col3a1,Col5a2,Dag1,Tnc,Lamc2,Lamc2,Lamc2,Ibsp,Reln,Spp1,Col2a1,Lamb2,Lamb2,Tnr,Itgb4,Itgb5,Vtn,Chad,Thbs4,Thbs2,Col4a2,Lama3,Itgb6,Lamc3,Itga11,Itga3,Itga3,Col6a2,Col4a5,Col6a3,Col24a1,Col5a3,LOC681309,Itga7,Col1a2,Co…	K06485,K03900,K06262,K05635,K06258,K06258,K06240,K05719,K16338,K06480,K06257,K06260,K04659,K06256,K06267,K06254,K06236,K05717,K06590,K06237,K06259,K06266,K06236,K06236,K06258,K06236,K06244,K05637,K06484,K06263,K06585,K06476,K06236,K06236,K06265,K06252,K06246,K06525,K05719,K06253,K06249,K06250,K06236,K05719,K06243,K06252,K06525,K06588,K06251,K06248,K04659,K04659,K06237,K06240,K06589,K06247,K06587,…	68	0.0442267	0.984315	1
path:map05034: Alcoholism	Human.Diseases; Substance dependence; Alcoholism	Camkk2,Gng11,Hist1h2bf,Hist1h2bh,Pkia,RGD1562378,Slc18a2	K07359,K04546,K11252,K11252,K15985,K11254,K08155	7	Fosb,Gng3,Gng10,Gng12,Pkia,Mapk1,H3f3b,Map2k1,Bdnf,Calm1,Calm3,Ddc,Gnb1,Grin2a,Grin2b,Grin2d,Kras,Gng8,Npy,Nras,Ppp1ca,Ppp1cc,Raf1,Hist1h2aa,Gnas,Camk4,Th,Adora2a,Slc18a2,Ppp1cb,Prkaca,Gnai3,Gnai1,Maob,Pdyn,Maoa,Adora2b,Hras,H2afy,Gnb4,Hist2h2be,Hat1,Hdac1,Hist3h2ba,Hist1h2bh,Hist1h2bf,Calml3,Sos1,H2afy2,Creb3l1,Creb3l2,Hdac10,Hdac4,Hdac8,Hist2h2aa3,Atf6b,RGD1562378,H2afx,Calm2,Gnao1,H2afz,Camkk1…	K09029,K04540,K04545,K04347,K15985,K04371,K11253,K04368,K04355,K02183,K02183,K01593,K04536,K05209,K05210,K05212,K07827,K04544,K05232,K07828,K06269,K06269,K04366,K11251,K04632,K05869,K00501,K04266,K08155,K06269,K04345,K04630,K04630,K00274,K15840,K00274,K04267,K02833,K11251,K04538,K11252,K11303,K06067,K11252,K11252,K11252,K02183,K03099,K11251,K09048,K09048,K11407,K11406,K11405,K11251,K09049,K11254,…	115	0.0461669	0.984315	1
path:map00533: Glycosaminoglycan biosynthesis - keratan sulfate	Metabolism; Glycan biosynthesis and metabolism; Glycosaminoglycan biosynthesis - keratan sulfate	Chst2,St3gal2	K04745,K03368	2	B4galt1,B3gnt1,Chst1,B3gnt2,Chst5,B3gnt7,Chst2,Fut8,B4galt3,St3gal2,St3gal3,B4galt4,B4galt2	K07966,K00741,K01022,K00741,K09671,K09664,K04745,K00717,K07968,K03368,K00781,K07969,K07967	13	0.0512948	0.984315	1
path:map05323: Rheumatoid arthritis	Human.Diseases; Immune diseases; Rheumatoid arthritis	Angpt1,Atp6v0e1,Cxcl6,Itgal,Tlr2	K05465,K02153,K05506,K05718,K10159	5	Atp6v0a2,Atp6v1f,Tnfsf11,Atp6v1b2,Atp6v0c,Il1a,Il1b,Il6,Jun,Ccl2,Cxcl12,Tnf,Icam1,Ccl3,Cd28,Il15,Ctsl1,Ifng,Tgfb3,Acp5,Tnfsf13,Atp6v1g3,Ctsk,Atp6v0d1,Il18,Tlr4,Tcirg1,RT1-Da,RT1-Db1,RT1-DMb,RT1-DMa,Atp6v0a4,Atp6v1e1,Atp6v0a1,Atp6v1h,Atp6v1g1,Atp6v0b,Atp6v1d,Atp6v1c1,Itgal,RT1-Ba,RT1-Bb,Itgb2,Tlr2,Fos,Ltb,Atp6v0e2,Flt1,Cd86,Ctla4,Atp6v1a,LOC688090,Csf1,Ccl5,Tgfb2,Atp6ap1,Vegfa,Tek,Angpt1,Atp6v0e1,…	K02154,K02151,K05473,K02147,K02155,K04383,K04519,K05405,K04448,K14624,K10031,K03156,K06490,K05408,K06470,K05433,K01365,K04687,K13377,K14379,K05475,K02152,K01371,K02146,K05482,K10160,K02154,K06752,K06752,K06752,K06752,K02154,K02150,K02154,K02144,K02152,K03661,K02149,K02148,K05718,K06752,K06752,K06464,K10159,K04379,K03157,K02153,K05096,K05413,K06538,K02145,K06752,K05453,K12499,K13376,K03662,K05448,…	72	0.0542326	0.984315	1
path:map05410: Hypertrophic cardiomyopathy (HCM)	Human.Diseases; Cardiovascular diseases; Hypertrophic cardiomyopathy (HCM)	Itga6,Prkaa1,Tpm1,Tpm2,Tpm4	K06485,K07198,K10373,K10374,K10375	5	Itga6,Cacnb2,Tpm3,Cacng4,Cacng5,Cacna1c,Il6,Itgb1,Tnf,Tpm1,Tpm4,Itga1,Cacnb3,Emd,Prkag1,Itgb7,Tgfb3,Actg1,Tnnc1,Actc1,Atp2a2,Cacna1d,Prkag3,Sgca,Lama2,Itga5,Prkag2,Tpm2,Lmna,Des,Prkaa1,Sgcb,Itga9,Itga2b,Tgfb2,Actb,Prkab1,Ttn,Dag1,Cacna1f,Cacng3,Cacng6,Cacng7,Cacng8,Ace,Igf1,Myl3,Tnnt2,Cacna2d1,Itgb4,Itgb5,Tnni3,Myh6,Myh7,Mybpc3,Cacng1,Slc8a1,Sgcg,Cacna2d3,Itgb6,Itga11,Itga3,Itga3,Myl2,Cacnb1,Cacn…	K06485,K04863,K09290,K04869,K04870,K04850,K05405,K05719,K03156,K10373,K10375,K06480,K04864,K12569,K07200,K06590,K13377,K05692,K05865,K12314,K05853,K04851,K07200,K12565,K05637,K06484,K07200,K10374,K12641,K07610,K07198,K12566,K06585,K06476,K13376,K05692,K07199,K12567,K06265,K04853,K04868,K04871,K04872,K04873,K01283,K05459,K12749,K12045,K04858,K06525,K06588,K12044,K17751,K17751,K12568,K04866,K05849,…	73	0.0569226	0.984315	1
path:map04022: cGMP-PKG signaling pathway	Environmental.Information.Processing; Signal transduction; cGMP-PKG signaling pathway	Atp1b1,Gucy1a3,Gucy1b3,Mrvi1,Myl9,Mylk,Ppif,Trpc6	K01540,K12318,K12319,K12337,K12755,K00907,K09565,K04969	8	Npr2,Mapk1,Ppp1r12a,Rhoa,Mylk2,Slc8a2,Map2k1,Pik3ca,Ppp3cc,Adra1b,Adra2b,Adrb2,Akt1,Atp1a1,Atp1a2,Atp2b2,Cacna1c,Calm1,Calm3,Ednra,Ins1,Oprd1,Plcb1,Ppp1ca,Ppp1cc,Ppp3ca,Ppp3cb,Gtf2ird1,Raf1,Adrb1,Insr,Plcb4,Slc25a5,Gucy1b3,Akt2,Itpr1,Adcy6,Adora3,Atp1b3,Atp2a3,Irs1,Pik3r1,Ppp1cb,Gnai3,Atp1b1,Itpr3,Gnai1,Ppif,Mylk,Adora1,Prkce,Irs2,Akt3,Pde3b,Atp2b1,Atp2b4,Myl9,Fxyd2,Atp2a2,Cacna1d,RSA-14-44,Ppp3r…	K12324,K04371,K06270,K04513,K00907,K05849,K04368,K00922,K04348,K04136,K04139,K04142,K04456,K01539,K01539,K05850,K04850,K02183,K02183,K04197,K04526,K04213,K05858,K06269,K06269,K04348,K04348,K03121,K04366,K04141,K04527,K05858,K05863,K12319,K04456,K04958,K08046,K04268,K01540,K05853,K16172,K02649,K06269,K04630,K01540,K04960,K04630,K09565,K00907,K04265,K18050,K07187,K04456,K13296,K05850,K05850,K12755,…	151	0.0672702	0.984315	1
path:map04670: Leukocyte transendothelial migration	Organismal.Systems; Immune system; Leukocyte transendothelial migration	Ctnna1,F11r,Itgal,Jam2,Myl9,Ptpn11	K05691,K06089,K05718,K06735,K12755,K07293	6	Nox1,F11r,Rhoa,Pik3ca,Rap1b,Itgb1,Mylpf,Prkca,Prkcg,Cxcl12,Thy1,Itgam,Prkcb,Vav1,Rapgef4,Vcam1,Icam1,Pik3r1,Ptk2,Ptpn11,Gnai3,Gnai1,Plcg1,Mllt4,Actg1,Cldn10,Plcg2,Rap1a,Vav3,Pecam1,Myl9,Vav2,RSA-14-44,Arhgap5,Esam,Cldn15,Cldn4,Txk,Rhoh,Vcl,Ctnna1,Itgal,Itgb2,Ctnnd1,Cldn18,Pxn,Vasp,Sipa1,Rac1,Pik3cd,Rac2,Ncf4,Ptk2b,Myl12b,Ezr,Rassf5,Rapgef3,Cxcr4,Jam2,Actn4,Cdc42,Cldn1,Cd99,Cybb,Mapk11,Cyba,Msn,Ac…	K08008,K06089,K04513,K00922,K07836,K05719,K12758,K02677,K02677,K10031,K06514,K06461,K02677,K05730,K04351,K06527,K06490,K02649,K05725,K07293,K04630,K04630,K01116,K05702,K05692,K06087,K05859,K04353,K05730,K06471,K12755,K05730,K04513,K13709,K06787,K06087,K06087,K08016,K07873,K05700,K05691,K05718,K06464,K05690,K06087,K05760,K06274,K08013,K04392,K00922,K07860,K08012,K05871,K12757,K08007,K08015,K08014,…	101	0.068504	0.984315	1
path:map04270: Vascular smooth muscle contraction	Organismal.Systems; Circulatory system; Vascular smooth muscle contraction	Cald1,Gucy1a3,Gucy1b3,Mrvi1,Myl9,Mylk	K12327,K12318,K12319,K12337,K12755,K00907	6	Ppp1r14a,Npr2,Mapk1,Ppp1r12a,Rhoa,Mylk2,Prkcd,Map2k1,Adra1b,Cacna1c,Calm1,Calm3,Ednra,Pla2g4a,Plcb1,Ppp1ca,Ppp1cc,Prkca,Prkcg,Raf1,Gnas,Prkcb,Calcrl,Plcb4,Gucy1b3,Itpr1,Adcy6,Actg2,Adora2a,Ppp1cb,Prkaca,Itpr3,Cald1,Cyp4a8,Mylk,Adora2b,Prkce,Pla2g5,Pla2g10,Avpr1b,Myl9,Pla2g2a,Cacna1d,RSA-14-44,Pla2g2d,Ppp1r12b,Calml3,Mrvi1,Pla2g6,Pla2g12a,Arhgef12,Gucy1a3,Ppp1r12c,Prkx,Calm2,Adcy4,Ramp3,Map2k2,Ram…	K12328,K12324,K04371,K06270,K04513,K00907,K06068,K04368,K04136,K04850,K02183,K02183,K04197,K16342,K05858,K06269,K06269,K02677,K02677,K04366,K04632,K02677,K04577,K05858,K12319,K04958,K08046,K12315,K04266,K06269,K04345,K04960,K12327,K07425,K00907,K04267,K18050,K01047,K01047,K04227,K12755,K01047,K04851,K04513,K01047,K12329,K02183,K12337,K16343,K01047,K07532,K12318,K17457,K04345,K02183,K08044,K08449,…	104	0.0765544	0.984315	1
path:map04978: Mineral absorption	Organismal.Systems; Digestive system; Mineral absorption	Atox1,Atp1b1,Slc40a1	K07213,K01540,K14685	3	Heph,Slc40a1,Slc31a1,Atp1a1,Atp1a2,Hmox1,Mt1a,Slc9a3,Tf,Vdr,Fth1,Atp1b3,Atp1b1,Slc11a2,Cybrd1,Atp2b1,Fxyd2,Steap1,Slc30a1,Trpm7,Mt2A,Hmox2,Atox1,Trpv6,Slc26a3,Atp1a3,Atp1b2,S100g,Atp7a,Slc5a1,Atp1a4,Clcn2,Slc8a1,Slc39a4,Slc26a6,Slc46a1,Steap2,Slc34a2,Atp1b4	K14735,K14685,K14686,K01539,K01539,K00510,K14739,K12040,K14736,K08539,K00522,K01540,K01540,K12347,K08370,K05850,K01538,K14737,K14688,K04982,K14739,K00510,K07213,K04975,K14078,K01539,K01540,K14734,K17686,K14158,K01539,K05011,K05849,K14710,K14704,K14613,K14738,K14683,K01540	39	0.0988555	0.984315	1
MTXMS - CIA
Pathways	BRITE	Gene.SymbolDiff	KODiff	CountDiff	Gene.SymbolAll	KOAll	CountAll	P.value	FDR	Bonferroni
path:map05340: Primary immunodeficiency	Human.Diseases; Immune diseases; Primary immunodeficiency	Cd3e,Cd8a	K06451,K06458	2	Il2rg,Cd40,Ada,Ptprc,Tap1,Tap2,Cd8a,Cd8b,Jak3,Cd3d,Dclre1c,Il7r,Zap70,Orai1,Ung,Rfx5,Lck,Cd3e,Btk,Blnk,Rfxap,Icos,Cd40lg,Ciita,Cd4,Rfxank	K05070,K03160,K01488,K06478,K05653,K05654,K06458,K06459,K11218,K06450,K10887,K05072,K07360,K16056,K03648,K08061,K05856,K06451,K07370,K07371,K08063,K06713,K03161,K08060,K06454,K08062	26	0.0614072	0.925571	1
path:map05162: Measles	Human.Diseases; Infectious diseases: Viral; Measles	Bbc3,Cd3e,Hspa1a,Hspa1b	K10132,K06451,K03283,K03283	4	Eif2ak4,Ifngr1,Csnk2a1,Il2rg,Pik3ca,Cblb,Oas1a,Akt1,Hspa8,Hspa1a,Il1a,Il1b,Il6,Jak2,Fas,Oas1b,Tacr1,Tp53,Stat5a,Stat1,Stat3,Stat5b,Fyn,Ccnd3,Akt2,Jak3,Faslg,Nfkbia,Pik3r1,Cd28,Il2ra,Cd3d,Ifng,Il2rb,Eif2ak1,Mx2,Ifnar1,Cd209b,Stat2,Fcgr2b,Rchy1,Tlr4,Irf3,Irf7,Akt3,Hspa1b,Eif2ak3,Ddx58,Tbk1,Eif3h,Cd3g,Myd88,Irf9,Csnk2a2,Rela,Chuk,Tlr2,Traf6,Mavs,Dok1,Map3k7,Cd3e,Tlr7,Bbc3,Ifngr2,Ccne2,Cdk2,Irak1,Pik…	K16196,K05132,K03097,K05070,K00922,K04707,K14216,K04456,K03283,K03283,K04383,K04519,K05405,K04447,K04390,K14216,K04222,K04451,K11223,K11220,K04692,K11224,K05703,K10152,K04456,K11218,K04389,K04734,K02649,K06470,K05068,K06450,K04687,K05069,K16194,K14754,K05130,K06563,K11221,K12560,K10144,K10160,K05411,K09447,K04456,K03283,K08860,K12646,K05410,K03247,K06452,K04729,K04693,K03097,K04735,K04467,K10159,…	101	0.0727192	0.925571	1
path:map04640: Hematopoietic cell lineage	Organismal.Systems; Immune system; Hematopoietic cell lineage	Cd3e,Cd8a,Fcer2	K06451,K06458,K06468	3	Itga6,Gp1bb,Il1r2,Fcer2,Epor,Il1a,Il1b,Il6,Il9r,Il3ra,Tnf,Cd8a,Cd8b,Cd9,Itgam,Cd1d1,Itga1,Cd24,Gp5,Cd44,Cd59,Il7,Cd38,Il2ra,Cd3d,Cr2,Cd36,Cd37,RT1-Da,RT1-Db1,Il7r,Fcgr1a,Csf3r,Cd3g,Cd7,Csf1r,Cd22,Ms4a1,Itga5,Cd3e,Cd2,Gp9,Cd5,Cd14,Kitlg,Cd55,Tfrc,Csf2ra,Itga2b,Csf1,Anpep,Il5ra,Csf2,Flt3,Il11,Epo,Il3,Il5,Mme,Il11ra1,Cd4,Csf3,Il1r1,Il4,Itga3,Itga3,Kit,Thpo	K06485,K06262,K04387,K06468,K05079,K04383,K04519,K05405,K05073,K04737,K03156,K06458,K06459,K06460,K06461,K06448,K06480,K06469,K06260,K06256,K04008,K05431,K01242,K05068,K06450,K04012,K06259,K06475,K06752,K06752,K05072,K06498,K05061,K06452,K06457,K05090,K06467,K06466,K06484,K06451,K06449,K06263,K06455,K04391,K05461,K04006,K06503,K05066,K06476,K05453,K11140,K05067,K05427,K05092,K05417,K05437,K04736,…	68	0.0894493	0.925571	1
path:map04612: Antigen processing and presentation	Organismal.Systems; Immune system; Antigen processing and presentation	Cd8a,Hspa1a,Hspa1b	K06458,K03283,K03283	3	Rt1.aa,B2m,Hspa8,Hspa1a,RT1-EC2,RT1-M3-1,RT1-N1,RT1-N3,Tap1,Tap2,Tnf,Cd8a,Cd8b,RT1-A1,RT1-A2,RT1-Cl,Klrd1,Tapbp,Nfyb,Nfyc,Cd74,Hspa5,Ctsl1,Ifng,Hspa4,Psme3,Ifi30,Canx,RT1-S3,Hspa1b,RT1-Da,RT1-Db1,RT1-DMb,RT1-DMa,Pdia3,Nfya,Psme2,Psme1,Klrc1,Klrc2,Hsp90aa1,Hsp90ab1,RT1-M4,RT1-CE12,RT1-CE1,RT1-CE5,RT1-Ba,RT1-Bb,RT1-A3,Rfx5,RT1-N2,RT1-CE2,RT1-T24-4,RT1-T24-3,RT1-CE10,RT1-CE3,RT1-CE16,Rfxap,Ctss,Hspa…	K06751,K08055,K03283,K03283,K06751,K06751,K06751,K06751,K05653,K05654,K03156,K06458,K06459,K06751,K06751,K06751,K06516,K08058,K08065,K08066,K06505,K09490,K01365,K04687,K09489,K06698,K08059,K08054,K06751,K03283,K06752,K06752,K06752,K06752,K08056,K08064,K06697,K06696,K06541,K06541,K04079,K04079,K06751,K06751,K06751,K06751,K06752,K06752,K06751,K08061,K06751,K06751,K06751,K06751,K06751,K06751,K06751,…	69	0.0924961	0.925571	1
path:map04611: Platelet activation	Organismal.Systems; Immune system; Platelet activation	Col3a1,P2rx1,Ptgs1,Vwf	K06236,K05215,K00509,K03900	4	F2rl3,Mapk1,Vwf,Ppp1r12a,Gp1bb,Rhoa,Mylk2,Lcp2,Pik3ca,Rap1b,Akt1,Fgb,Fgg,Itgb1,Pla2g4a,Plcb1,Ppp1ca,Ppp1cc,Ptgs1,Tbxas1,Gnas,Plcb4,Fyn,Syk,Gucy1b3,Akt2,Gp5,Itpr1,P2ry1,Adcy6,F2r,Fcer1g,P2rx1,Pik3r1,Ppp1cb,Prkaca,Gnai3,Col11a1,Itpr3,Gnai1,Actg1,Mylk,Plcg2,Col1a1,Akt3,Col11a2,Rasgrp1,Rap1a,RSA-14-44,Col27a1,Orai1,Apbb1ip,Fermt3,Tln1,Vasp,Stim1,Rasgrp2,Pik3cd,Arhgef12,Btk,Gucy1a3,LOC498276,Prkx,Gp9,…	K04236,K04371,K03900,K06270,K06262,K04513,K00907,K07361,K00922,K07836,K04456,K03904,K03905,K05719,K16342,K05858,K06269,K06269,K00509,K01832,K04632,K05858,K05703,K05855,K12319,K04456,K06260,K04958,K04270,K08046,K03914,K07983,K05215,K02649,K06269,K04345,K04630,K06236,K04960,K04630,K05692,K00907,K05859,K06236,K04456,K06236,K04350,K04353,K04513,K06236,K16056,K17704,K17084,K06271,K06274,K16059,K12361,…	111	0.0949918	0.925571	1
MS-MTXMS
Pathways	BRITE	Gene.SymbolDiff	KODiff	CountDiff	Gene.SymbolAll	KOAll	CountAll	P.value	FDR	Bonferroni
path:map05321: Inflammatory bowel disease (IBD)	Human.Diseases; Immune diseases; Inflammatory bowel disease (IBD)	Jun,Stat1,Stat3,Stat4,Tlr2	K04448,K11220,K04692,K11222,K10159	5	Ifngr1,Il2rg,Il1a,Il1b,Il6,Jun,Tnf,Stat1,Stat3,Il10,Ifng,Tgfb3,Il18,Tlr4,Smad2,RT1-Da,RT1-Db1,RT1-DMb,RT1-DMa,Il17f,Il18r1,Rela,RT1-Ba,RT1-Bb,Tlr2,Ifngr2,Stat6,Stat4,Maf,LOC688090,Nfkb1,Tgfb2,Il13,Il2,Il23a,Il5,Smad3,Il4,Rorc,Tgfb1,Il12b,Il12a	K05132,K05070,K04383,K04519,K05405,K04448,K03156,K11220,K04692,K05443,K04687,K13377,K05482,K10160,K04500,K06752,K06752,K06752,K06752,K05494,K05173,K04735,K06752,K06752,K10159,K05133,K11225,K11222,K09035,K06752,K02580,K13376,K05435,K05429,K05426,K05428,K04500,K05430,,K13375,K05425,K05406	42	0.00591356	0.970892	1
path:map05140: Leishmaniasis	Human.Diseases; Infectious diseases: Parasitic; Leishmaniasis	Fcgr3a,Jun,Ptpn6,Stat1,Tlr2	K06463,K04448,K05697,K11220,K10159	5	Ifngr1,Mapk1,Fcgr2a,Ptpn6,C3,Il1a,Il1b,Itgb1,Jak2,Jun,Nos2,Tnf,Itgam,Prkcb,Stat1,Il10,Nfkbia,Ifng,Tgfb3,Tlr4,RT1-Da,RT1-Db1,RT1-DMb,RT1-DMa,Ptgs2,Fcgr1a,Myd88,Fcgr3a,Rela,RT1-Ba,RT1-Bb,Itgb2,Tlr2,Traf6,Map3k7,Fos,Ifngr2,Irak1,LOC498276,Ncf4,LOC688090,Mapk11,Cyba,Marcksl1,Nfkbib,Mapk14,Nfkb1,Tgfb2,Jak1,Ncf1,Il4,Mapk13,Mapk3,Tgfb1,Mapk12,Il12b,Il12a	K05132,K04371,K06463,K05697,K03990,K04383,K04519,K05719,K04447,K04448,K13241,K03156,K06461,K02677,K11220,K05443,K04734,K04687,K13377,K10160,K06752,K06752,K06752,K06752,K11987,K06498,K04729,K06463,K04735,K06752,K06752,K06464,K10159,K03175,K04427,K04379,K05133,K04730,K06472,K08012,K06752,K04441,K08009,K13536,K02581,K04441,K02580,K13376,K11217,K08011,K05430,K04441,K04371,K13375,K04441,K05425,K05406	57	0.0207805	0.970892	1
path:map05323: Rheumatoid arthritis	Human.Diseases; Immune diseases; Rheumatoid arthritis	Ccl3,Itgal,Jun,Tlr2,Tnfsf13	K05408,K05718,K04448,K10159,K05475	5	Atp6v0a2,Atp6v1f,Tnfsf11,Atp6v1b2,Atp6v0c,Il1a,Il1b,Il6,Jun,Ccl2,Cxcl12,Tnf,Icam1,Ccl3,Cd28,Il15,Ctsl1,Ifng,Tgfb3,Acp5,Tnfsf13,Atp6v1g3,Ctsk,Atp6v0d1,Il18,Tlr4,Tcirg1,RT1-Da,RT1-Db1,RT1-DMb,RT1-DMa,Atp6v0a4,Atp6v1e1,Atp6v0a1,Atp6v1h,Atp6v1g1,Atp6v0b,Atp6v1d,Atp6v1c1,Itgal,RT1-Ba,RT1-Bb,Itgb2,Tlr2,Fos,Ltb,Atp6v0e2,Flt1,Cd86,Ctla4,Atp6v1a,LOC688090,Csf1,Ccl5,Tgfb2,Atp6ap1,Vegfa,Tek,Angpt1,Atp6v0e1,…	K02154,K02151,K05473,K02147,K02155,K04383,K04519,K05405,K04448,K14624,K10031,K03156,K06490,K05408,K06470,K05433,K01365,K04687,K13377,K14379,K05475,K02152,K01371,K02146,K05482,K10160,K02154,K06752,K06752,K06752,K06752,K02154,K02150,K02154,K02144,K02152,K03661,K02149,K02148,K05718,K06752,K06752,K06464,K10159,K04379,K03157,K02153,K05096,K05413,K06538,K02145,K06752,K05453,K12499,K13376,K03662,K05448,…	72	0.0497854	0.970892	1

## Sheet: 4.3 SignUp_genes_enrich
S4.3: KEGG pathways enrichment (Modified Fisher's exact p-value (EASE) ≤ 0.05) on KOs converted from upregulated differential PBMC genes.
MS-CIA
Pathways	BRITE	Gene.SymbolDiff	KODiff	CountDiff	Gene.SymbolAll	KOAll	CountAll	P.value	FDR	Bonferroni
path:map04611: Platelet activation	Organismal.Systems; Immune system; Platelet activation	Gp1bb,Gp5,Gp9,Gucy1a3,Gucy1b3,Mylk,P2rx1,P2ry1,P2ry12,Ptgs1	K06262,K06260,K06263,K12318,K12319,K00907,K05215,K04270,K04298,K00509	10	F2rl3,Mapk1,Vwf,Ppp1r12a,Gp1bb,Rhoa,Mylk2,Lcp2,Pik3ca,Rap1b,Akt1,Fgb,Fgg,Itgb1,Pla2g4a,Plcb1,Ppp1ca,Ppp1cc,Ptgs1,Tbxas1,Gnas,Plcb4,Fyn,Syk,Gucy1b3,Akt2,Gp5,Itpr1,P2ry1,Adcy6,F2r,Fcer1g,P2rx1,Pik3r1,Ppp1cb,Prkaca,Gnai3,Col11a1,Itpr3,Gnai1,Actg1,Mylk,Plcg2,Col1a1,Akt3,Col11a2,Rasgrp1,Rap1a,RSA-14-44,Col27a1,Orai1,Apbb1ip,Fermt3,Tln1,Vasp,Stim1,Rasgrp2,Pik3cd,Arhgef12,Btk,Gucy1a3,LOC498276,Prkx,Gp9,…	K04236,K04371,K03900,K06270,K06262,K04513,K00907,K07361,K00922,K07836,K04456,K03904,K03905,K05719,K16342,K05858,K06269,K06269,K00509,K01832,K04632,K05858,K05703,K05855,K12319,K04456,K06260,K04958,K04270,K08046,K03914,K07983,K05215,K02649,K06269,K04345,K04630,K06236,K04960,K04630,K05692,K00907,K05859,K06236,K04456,K06236,K04350,K04353,K04513,K06236,K16056,K17704,K17084,K06271,K06274,K16059,K12361,…	111	0.000708388	0.118301	0.118301
path:map04640: Hematopoietic cell lineage	Organismal.Systems; Immune system; Hematopoietic cell lineage	Cd9,Epor,Gp1bb,Gp5,Gp9,Itga6	K06460,K05079,K06262,K06260,K06263,K06485	6	Itga6,Gp1bb,Il1r2,Fcer2,Epor,Il1a,Il1b,Il6,Il9r,Il3ra,Tnf,Cd8a,Cd8b,Cd9,Itgam,Cd1d1,Itga1,Cd24,Gp5,Cd44,Cd59,Il7,Cd38,Il2ra,Cd3d,Cr2,Cd36,Cd37,RT1-Da,RT1-Db1,Il7r,Fcgr1a,Csf3r,Cd3g,Cd7,Csf1r,Cd22,Ms4a1,Itga5,Cd3e,Cd2,Gp9,Cd5,Cd14,Kitlg,Cd55,Tfrc,Csf2ra,Itga2b,Csf1,Anpep,Il5ra,Csf2,Flt3,Il11,Epo,Il3,Il5,Mme,Il11ra1,Cd4,Csf3,Il1r1,Il4,Itga3,Itga3,Kit,Thpo	K06485,K06262,K04387,K06468,K05079,K04383,K04519,K05405,K05073,K04737,K03156,K06458,K06459,K06460,K06461,K06448,K06480,K06469,K06260,K06256,K04008,K05431,K01242,K05068,K06450,K04012,K06259,K06475,K06752,K06752,K05072,K06498,K05061,K06452,K06457,K05090,K06467,K06466,K06484,K06451,K06449,K06263,K06455,K04391,K05461,K04006,K06503,K05066,K06476,K05453,K11140,K05067,K05427,K05092,K05417,K05437,K04736,…	68	0.00900802	0.75217	1
path:map00604: Glycosphingolipid biosynthesis - ganglio series	Metabolism; Glycan biosynthesis and metabolism; Glycosphingolipid biosynthesis - ganglio series	St3gal2,St3gal5	K03368,K03370	2	B3galt4,St8sia1,Hexb,St6galnac3,Hexa,Glb1,Slc33a1,St3gal2,B4galnt1,St3gal5,St8sia5	K00715,K03371,K12373,K03373,K12373,K12309,K03372,K03368,K00725,K03370,K03369	11	0.0326666	0.970712	1
path:map05034: Alcoholism	Human.Diseases; Substance dependence; Alcoholism	Camkk2,Gng11,Hist1h2bf,Hist1h2bh,Pkia,RGD1562378,Slc18a2	K07359,K04546,K11252,K11252,K15985,K11254,K08155	7	Fosb,Gng3,Gng10,Gng12,Pkia,Mapk1,H3f3b,Map2k1,Bdnf,Calm1,Calm3,Ddc,Gnb1,Grin2a,Grin2b,Grin2d,Kras,Gng8,Npy,Nras,Ppp1ca,Ppp1cc,Raf1,Hist1h2aa,Gnas,Camk4,Th,Adora2a,Slc18a2,Ppp1cb,Prkaca,Gnai3,Gnai1,Maob,Pdyn,Maoa,Adora2b,Hras,H2afy,Gnb4,Hist2h2be,Hat1,Hdac1,Hist3h2ba,Hist1h2bh,Hist1h2bf,Calml3,Sos1,H2afy2,Creb3l1,Creb3l2,Hdac10,Hdac4,Hdac8,Hist2h2aa3,Atf6b,RGD1562378,H2afx,Calm2,Gnao1,H2afz,Camkk1…	K09029,K04540,K04545,K04347,K15985,K04371,K11253,K04368,K04355,K02183,K02183,K01593,K04536,K05209,K05210,K05212,K07827,K04544,K05232,K07828,K06269,K06269,K04366,K11251,K04632,K05869,K00501,K04266,K08155,K06269,K04345,K04630,K04630,K00274,K15840,K00274,K04267,K02833,K11251,K04538,K11252,K11303,K06067,K11252,K11252,K11252,K02183,K03099,K11251,K09048,K09048,K11407,K11406,K11405,K11251,K09049,K11254,…	115	0.032747	0.970712	1
path:map04512: ECM-receptor interaction	Environmental.Information.Processing; Signaling molecules and interaction; ECM-receptor interaction	Gp1bb,Gp5,Gp9,Itga6,Sv2a	K06262,K06260,K06263,K06485,K06258	5	Itga6,Vwf,Gp1bb,Lamc1,Sv2b,Sv2a,Lama5,Itgb1,Sdc4,Itga1,Sdc1,Gp5,Comp,Cd44,Hmmr,Agrn,Col11a1,Fn1,Itgb7,Col4a1,Cd36,Cd47,Col1a1,Col11a2,Sv2c,Col27a1,Lamb3,Lama2,Itga5,Gp9,Itga9,Itga2b,Col3a1,Col5a2,Dag1,Tnc,Lamc2,Lamc2,Lamc2,Ibsp,Reln,Spp1,Col2a1,Lamb2,Lamb2,Tnr,Itgb4,Itgb5,Vtn,Chad,Thbs4,Thbs2,Col4a2,Lama3,Itgb6,Lamc3,Itga11,Itga3,Itga3,Col6a2,Col4a5,Col6a3,Col24a1,Col5a3,LOC681309,Itga7,Col1a2,Co…	K06485,K03900,K06262,K05635,K06258,K06258,K06240,K05719,K16338,K06480,K06257,K06260,K04659,K06256,K06267,K06254,K06236,K05717,K06590,K06237,K06259,K06266,K06236,K06236,K06258,K06236,K06244,K05637,K06484,K06263,K06585,K06476,K06236,K06236,K06265,K06252,K06246,K06525,K05719,K06253,K06249,K06250,K06236,K05719,K06243,K06252,K06525,K06588,K06251,K06248,K04659,K04659,K06237,K06240,K06589,K06247,K06587,…	68	0.0336152	0.970712	1
path:map05323: Rheumatoid arthritis	Human.Diseases; Immune diseases; Rheumatoid arthritis	Angpt1,Atp6v0e1,Cxcl6,Itgal,Tlr2	K05465,K02153,K05506,K05718,K10159	5	Atp6v0a2,Atp6v1f,Tnfsf11,Atp6v1b2,Atp6v0c,Il1a,Il1b,Il6,Jun,Ccl2,Cxcl12,Tnf,Icam1,Ccl3,Cd28,Il15,Ctsl1,Ifng,Tgfb3,Acp5,Tnfsf13,Atp6v1g3,Ctsk,Atp6v0d1,Il18,Tlr4,Tcirg1,RT1-Da,RT1-Db1,RT1-DMb,RT1-DMa,Atp6v0a4,Atp6v1e1,Atp6v0a1,Atp6v1h,Atp6v1g1,Atp6v0b,Atp6v1d,Atp6v1c1,Itgal,RT1-Ba,RT1-Bb,Itgb2,Tlr2,Fos,Ltb,Atp6v0e2,Flt1,Cd86,Ctla4,Atp6v1a,LOC688090,Csf1,Ccl5,Tgfb2,Atp6ap1,Vegfa,Tek,Angpt1,Atp6v0e1,…	K02154,K02151,K05473,K02147,K02155,K04383,K04519,K05405,K04448,K14624,K10031,K03156,K06490,K05408,K06470,K05433,K01365,K04687,K13377,K14379,K05475,K02152,K01371,K02146,K05482,K10160,K02154,K06752,K06752,K06752,K06752,K02154,K02150,K02154,K02144,K02152,K03661,K02149,K02148,K05718,K06752,K06752,K06464,K10159,K04379,K03157,K02153,K05096,K05413,K06538,K02145,K06752,K05453,K12499,K13376,K03662,K05448,…	72	0.0414839	0.970712	1
path:map04022: cGMP-PKG signaling pathway	Environmental.Information.Processing; Signal transduction; cGMP-PKG signaling pathway	Atp1b1,Gucy1a3,Gucy1b3,Mrvi1,Myl9,Mylk,Ppif,Trpc6	K01540,K12318,K12319,K12337,K12755,K00907,K09565,K04969	8	Npr2,Mapk1,Ppp1r12a,Rhoa,Mylk2,Slc8a2,Map2k1,Pik3ca,Ppp3cc,Adra1b,Adra2b,Adrb2,Akt1,Atp1a1,Atp1a2,Atp2b2,Cacna1c,Calm1,Calm3,Ednra,Ins1,Oprd1,Plcb1,Ppp1ca,Ppp1cc,Ppp3ca,Ppp3cb,Gtf2ird1,Raf1,Adrb1,Insr,Plcb4,Slc25a5,Gucy1b3,Akt2,Itpr1,Adcy6,Adora3,Atp1b3,Atp2a3,Irs1,Pik3r1,Ppp1cb,Gnai3,Atp1b1,Itpr3,Gnai1,Ppif,Mylk,Adora1,Prkce,Irs2,Akt3,Pde3b,Atp2b1,Atp2b4,Myl9,Fxyd2,Atp2a2,Cacna1d,RSA-14-44,Ppp3r…	K12324,K04371,K06270,K04513,K00907,K05849,K04368,K00922,K04348,K04136,K04139,K04142,K04456,K01539,K01539,K05850,K04850,K02183,K02183,K04197,K04526,K04213,K05858,K06269,K06269,K04348,K04348,K03121,K04366,K04141,K04527,K05858,K05863,K12319,K04456,K04958,K08046,K04268,K01540,K05853,K16172,K02649,K06269,K04630,K01540,K04960,K04630,K09565,K00907,K04265,K18050,K07187,K04456,K13296,K05850,K05850,K12755,…	151	0.0471172	0.970712	1
MTXMS-CIA
None
MS-MTXMS
Pathways	BRITE	Gene.SymbolDiff	KODiff	CountDiff	Gene.SymbolAll	KOAll	CountAll	P.value	FDR	Bonferroni
path:map05140: Leishmaniasis	Human.Diseases; Infectious diseases: Parasitic; Leishmaniasis	Fcgr3a,Ptpn6,Stat1,Tlr2	K06463,K05697,K11220,K10159	4	Ifngr1,Mapk1,Fcgr2a,Ptpn6,C3,Il1a,Il1b,Itgb1,Jak2,Jun,Nos2,Tnf,Itgam,Prkcb,Stat1,Il10,Nfkbia,Ifng,Tgfb3,Tlr4,RT1-Da,RT1-Db1,RT1-DMb,RT1-DMa,Ptgs2,Fcgr1a,Myd88,Fcgr3a,Rela,RT1-Ba,RT1-Bb,Itgb2,Tlr2,Traf6,Map3k7,Fos,Ifngr2,Irak1,LOC498276,Ncf4,LOC688090,Mapk11,Cyba,Marcksl1,Nfkbib,Mapk14,Nfkb1,Tgfb2,Jak1,Ncf1,Il4,Mapk13,Mapk3,Tgfb1,Mapk12,Il12b,Il12a	K05132,K04371,K06463,K05697,K03990,K04383,K04519,K05719,K04447,K04448,K13241,K03156,K06461,K02677,K11220,K05443,K04734,K04687,K13377,K10160,K06752,K06752,K06752,K06752,K11987,K06498,K04729,K06463,K04735,K06752,K06752,K06464,K10159,K03175,K04427,K04379,K05133,K04730,K06472,K08012,K06752,K04441,K08009,K13536,K02581,K04441,K02580,K13376,K11217,K08011,K05430,K04441,K04371,K13375,K04441,K05425,K05406	57	0.02829	0.988748	1
path:map00600: Sphingolipid metabolism	Metabolism; Lipid metabolism; Sphingolipid metabolism	B4galt6,Ppap2c,Sptlc1	K07553,K01080,K00654	3	Neu3,Sphk1,Ppap2b,Neu1,Ppap2c,Sgpl1,Cerk,Acer1,Smpd4,Sphk2,Smpd1,Acer2,Degs2,Glb1,Sgms1,Kdsr,Sptlc1,Gla,Sptlc2,Ugt8,Degs1,Ppap2a,B4galt6,Gba,Sgpp1,Smpd2,Ugcg,Asah1,Asah2,Neu2,Gba2,Sgms2,Arsa,Smpd3	K12357,K04718,K01080,K01186,K01080,K01634,K04715,K01441,K12353,K04718,K12350,K01441,K04712,K12309,K04714,K04708,K00654,K01189,K00654,K04628,K04712,K01080,K07553,K01201,K04716,K12351,K00720,K12348,K12349,K12357,K17108,K04714,K01134,K12352	34	0.0311211	0.988748	1
path:map00380: Tryptophan metabolism	Metabolism; Amino acid metabolism; Tryptophan metabolism	Acat2,Afmid,Maob	K00626,K01432,K00274	3	Hadh,Kynu,Echs1,Hadha,Cat,Ddc,Acat1,Cyp1b1,Maob,Aldh7a1,Maoa,Aadat,Aldh2,Acat2,Ccbl1,Ogdh,Gcdh,Inmt,Kat3,Kmo,Aldh9a1,Aldh3a2,Afmid,Ehhadh,Acmsd,Cyp1a1,Cyp1a2,Asmt,Aanat,Aldh1b1,Lao1,Aox4,Aox1,Haao,Tdo2,Ido1	K00022,K01556,K07511,K07515,K03781,K01593,K00626,K07410,K00274,K14085,K00274,K00825,K00128,K00626,K00816,K00164,K00252,K00562,K00816,K00486,K00149,K00128,K01432,K07514,K03392,K07408,K07409,K00543,K00669,K00128,K03334,K00157,K00157,K00452,K00453,K00463	36	0.0360586	0.988748	1
path:map01210: 2-Oxocarboxylic acid metabolism	Metabolism; Global and overview maps; 2-Oxocarboxylic acid metabolism	Idh1,Idh2	K00031,K00031	2	Idh3a,Cs,Got1,Idh1,Idh3g,Got2,Aadat,Bcat1,Acy1,Gpt2,Idh2,Aco1,Bcat2,Aco2,Idh3B,Nags,Gpt	K00030,K01647,K14454,K00031,K00030,K14455,K00825,K00826,K14677,K00814,K00031,K01681,K00826,K01681,K00030,K11067,K00814	17	0.0456561	0.988748	1

## Sheet: 4.4 SignDown_genes_enrich
S4.4: KEGG pathways enrichment (Modified Fisher's exact p-value (EASE) ≤0.05) on KOs converted from downregulated differential PBMC genes.
MS-CIA
NONE
MTXMS-CIA
Pathways	BRITE	Gene.SymbolDiff	KODiff	CountDiff	Gene.SymbolAll	KOAll	CountAll	P.value	FDR	Bonferroni
path:map05340: Primary immunodeficiency	Human.Diseases; Immune diseases; Primary immunodeficiency	Cd3e,Cd8a	K06451,K06458	2	Il2rg,Cd40,Ada,Ptprc,Tap1,Tap2,Cd8a,Cd8b,Jak3,Cd3d,Dclre1c,Il7r,Zap70,Orai1,Ung,Rfx5,Lck,Cd3e,Btk,Blnk,Rfxap,Icos,Cd40lg,Ciita,Cd4,Rfxank	K05070,K03160,K01488,K06478,K05653,K05654,K06458,K06459,K11218,K06450,K10887,K05072,K07360,K16056,K03648,K08061,K05856,K06451,K07370,K07371,K08063,K06713,K03161,K08060,K06454,K08062	26	0.0324261	0.507213	0.875505
path:map04640: Hematopoietic cell lineage	Organismal.Systems; Immune system; Hematopoietic cell lineage	Cd3e,Cd8a,Fcer2	K06451,K06458,K06468	3	Itga6,Gp1bb,Il1r2,Fcer2,Epor,Il1a,Il1b,Il6,Il9r,Il3ra,Tnf,Cd8a,Cd8b,Cd9,Itgam,Cd1d1,Itga1,Cd24,Gp5,Cd44,Cd59,Il7,Cd38,Il2ra,Cd3d,Cr2,Cd36,Cd37,RT1-Da,RT1-Db1,Il7r,Fcgr1a,Csf3r,Cd3g,Cd7,Csf1r,Cd22,Ms4a1,Itga5,Cd3e,Cd2,Gp9,Cd5,Cd14,Kitlg,Cd55,Tfrc,Csf2ra,Itga2b,Csf1,Anpep,Il5ra,Csf2,Flt3,Il11,Epo,Il3,Il5,Mme,Il11ra1,Cd4,Csf3,Il1r1,Il4,Itga3,Itga3,Kit,Thpo	K06485,K06262,K04387,K06468,K05079,K04383,K04519,K05405,K05073,K04737,K03156,K06458,K06459,K06460,K06461,K06448,K06480,K06469,K06260,K06256,K04008,K05431,K01242,K05068,K06450,K04012,K06259,K06475,K06752,K06752,K05072,K06498,K05061,K06452,K06457,K05090,K06467,K06466,K06484,K06451,K06449,K06263,K06455,K04391,K05461,K04006,K06503,K05066,K06476,K05453,K11140,K05067,K05427,K05092,K05417,K05437,K04736,…	68	0.0375713	0.507213	1
MS-MTXMS
Pathways	BRITE	Gene.SymbolDiff	KODiff	CountDiff	Gene.SymbolAll	KOAll	CountAll	P.value	FDR	Bonferroni
path:map00970: Aminoacyl-tRNA biosynthesis	Genetic.Information.Processing; Translation; Aminoacyl-tRNA biosynthesis	Cars,Sars,Tars	K01883,K01875,K01868	3	Dars,Vars,Sars,Rars,Yars2,Farsa,Eprs,Qars,Nars,Lars,Aars,Kars,Sars2,Nars2,Cars,Tars,Gars,Rars2,Mars,Aars2,Farsb,Dars2,Iars,Hars,Tarsl2,Vars2,Qrsl1,Tars2,Yars,Wars,Mtfmt,Mars2,Gatc,Pet112l,Wars2,Fars2,Ears2	K01876,K01873,K01875,K01887,K01866,K01889,K14163,K01886,K01893,K01869,K01872,K04567,K01875,K01893,K01883,K01868,K01880,K01887,K01874,K01872,K01890,K01876,K01870,K01892,K01868,K01873,K02433,K01868,K01866,K01867,K00604,K01874,K02435,K02434,K01867,K01889,K01885	37	0.0214627	0.943002	1

## Sheet: 4.5 MS_A2MTX_A_DAVID_batch1
mtx.uni.up
Category	Term	Count	Genes
PANTHER_BP_ALL	BP00148:Immunity and defense	9	CCRL2, ICAM1, GADD45G, IL1B, NFKBIA, NR4A3, GADD45B, SDC4, IFNGR2
PANTHER_BP_ALL	BP00179:Apoptosis	6	GADD45G, IL1B, NFKBIA, GADD45B, TRAF6, IFNGR2
PANTHER_BP_ALL	BP00102:Signal transduction	12	CCRL2, ICAM1, GADD45G, IL1B, NFKBIA, NR4A3, ADAM19, GADD45B, TRAF6, CAMK2A, IFNGR2, FOXI1
GOTERM_BP_FAT	GO:0033674~positive regulation of kinase activity	5	GADD45G, IL1B, GADD45B, TRAF6, SDC4
GOTERM_BP_FAT	GO:0051347~positive regulation of transferase activity	5	GADD45G, IL1B, GADD45B, TRAF6, SDC4
GOTERM_BP_FAT	GO:0044093~positive regulation of molecular function	7	ICAM1, GADD45G, IL1B, GADD45B, TRAF6, SDC4, CAMK2A
GOTERM_BP_FAT	GO:0009891~positive regulation of biosynthetic process	7	ICAM1, EPC1, IL1B, NFKBIA, NR4A3, TRAF6, FOXI1
GOTERM_BP_FAT	GO:0031328~positive regulation of cellular biosynthetic process	7	ICAM1, EPC1, IL1B, NFKBIA, NR4A3, TRAF6, FOXI1
GOTERM_BP_FAT	GO:0045449~regulation of transcription	9	ICAM1, EPC1, KLF9, IL1B, NFKBIA, NR4A3, TRAF6, CAMK2A, FOXI1
PANTHER_BP_ALL	BP00207:Cell cycle control	5	GADD45G, CRKRS, IL1B, GADD45B, FOXI1
GOTERM_BP_FAT	GO:0051090~regulation of transcription factor activity	4	ICAM1, IL1B, NFKBIA, CAMK2A
GOTERM_BP_FAT	GO:0045860~positive regulation of protein kinase activity	5	GADD45G, IL1B, GADD45B, TRAF6, SDC4
GOTERM_BP_FAT	GO:0045859~regulation of protein kinase activity	5	GADD45G, IL1B, GADD45B, TRAF6, SDC4
GOTERM_BP_FAT	GO:0051101~regulation of DNA binding	4	ICAM1, IL1B, NFKBIA, CAMK2A
GOTERM_BP_FAT	GO:0043549~regulation of kinase activity	5	GADD45G, IL1B, GADD45B, TRAF6, SDC4
GOTERM_BP_FAT	GO:0007243~protein kinase cascade	5	GADD45G, IL1B, NFKBIA, GADD45B, TRAF6
GOTERM_BP_FAT	GO:0051173~positive regulation of nitrogen compound metabolic process	7	ICAM1, EPC1, IL1B, NFKBIA, NR4A3, TRAF6, FOXI1
PANTHER_BP_ALL	BP00178:Stress response	4	GADD45G, NFKBIA, NR4A3, GADD45B
PANTHER_BP_ALL	BP00107:Cytokine and chemokine mediated signaling pathway	4	CCRL2, IL1B, TRAF6, IFNGR2
GOTERM_BP_FAT	GO:0051338~regulation of transferase activity	5	GADD45G, IL1B, GADD45B, TRAF6, SDC4
PANTHER_BP_ALL	BP00111:Intracellular signaling cascade	6	GADD45G, NFKBIA, GADD45B, TRAF6, CAMK2A, IFNGR2
GOTERM_BP_FAT	GO:0010557~positive regulation of macromolecule biosynthetic process	6	EPC1, IL1B, NFKBIA, NR4A3, TRAF6, FOXI1
GOTERM_BP_FAT	GO:0000165~MAPKKK cascade	4	GADD45G, IL1B, GADD45B, TRAF6
GOTERM_BP_FAT	GO:0051098~regulation of binding	4	ICAM1, IL1B, NFKBIA, CAMK2A
GOTERM_BP_FAT	GO:0051092~positive regulation of NF-kappaB transcription factor activity	3	ICAM1, IL1B, CAMK2A
GOTERM_BP_FAT	GO:0042325~regulation of phosphorylation	5	GADD45G, IL1B, GADD45B, TRAF6, SDC4
GOTERM_BP_FAT	GO:0051174~regulation of phosphorus metabolic process	5	GADD45G, IL1B, GADD45B, TRAF6, SDC4
GOTERM_BP_FAT	GO:0019220~regulation of phosphate metabolic process	5	GADD45G, IL1B, GADD45B, TRAF6, SDC4
GOTERM_BP_FAT	GO:0043085~positive regulation of catalytic activity	5	GADD45G, IL1B, GADD45B, TRAF6, SDC4
GOTERM_BP_FAT	GO:0051091~positive regulation of transcription factor activity	3	ICAM1, IL1B, CAMK2A
GOTERM_BP_FAT	GO:0051254~positive regulation of RNA metabolic process	5	EPC1, NFKBIA, NR4A3, TRAF6, FOXI1
GOTERM_BP_FAT	GO:0045893~positive regulation of transcription, DNA-dependent	5	EPC1, NFKBIA, NR4A3, TRAF6, FOXI1
GOTERM_BP_FAT	GO:0010604~positive regulation of macromolecule metabolic process	6	EPC1, IL1B, NFKBIA, NR4A3, TRAF6, FOXI1
PANTHER_BP_ALL	BP00044:mRNA transcription regulation	6	EPC1, KLF9, NFKBIA, NR4A3, ADAM19, FOXI1
GOTERM_BP_FAT	GO:0043388~positive regulation of DNA binding	3	ICAM1, IL1B, CAMK2A
GOTERM_BP_FAT	GO:0002684~positive regulation of immune system process	4	ICAM1, IL1B, NFKBIA, TRAF6
ap.uni.up
Category	Term	Count	Genes
GOTERM_BP_FAT	GO:0042060~wound healing	16	F2RL2, PLEK, F13A1, STXBP1, NINJ1, P2RY12, VWF, PRKCQ, P2RX1, PPBP, F5, GSN, GP1BB, PKM2, PGCP, TREML1
GOTERM_BP_FAT	GO:0009611~response to wounding	17	F2RL2, PLEK, F13A1, STXBP1, CST3, NINJ1, P2RY12, VWF, PRKCQ, P2RX1, PPBP, F5, GSN, GP1BB, PKM2, PGCP, TREML1
GOTERM_BP_FAT	GO:0007596~blood coagulation	11	F2RL2, P2RY12, VWF, P2RX1, F5, PPBP, PLEK, GP1BB, F13A1, STXBP1, TREML1
GOTERM_BP_FAT	GO:0050817~coagulation	11	F2RL2, P2RY12, VWF, P2RX1, F5, PPBP, PLEK, GP1BB, F13A1, STXBP1, TREML1
GOTERM_BP_FAT	GO:0007599~hemostasis	11	F2RL2, P2RY12, VWF, P2RX1, F5, PPBP, PLEK, GP1BB, F13A1, STXBP1, TREML1
GOTERM_BP_FAT	GO:0050878~regulation of body fluid levels	11	F2RL2, P2RY12, VWF, P2RX1, F5, PPBP, PLEK, GP1BB, F13A1, STXBP1, TREML1
GOTERM_BP_FAT	GO:0030168~platelet activation	7	P2RY12, VWF, P2RX1, PPBP, PLEK, STXBP1, TREML1
GOTERM_BP_FAT	GO:0001775~cell activation	11	P2RY12, VWF, P2RX1, PPBP, PLEK, STXBP1, CST3, SKAP2, TREML1, MYH9, ZFP278
GOTERM_BP_FAT	GO:0042246~tissue regeneration	6	PRKCQ, VWF, GSN, PKM2, NINJ1, PGCP
PANTHER_BP_ALL	BP00176:Blood clotting	6	F2RL2, VWF, F5, PPBP, F13A1, PGCP
GOTERM_BP_FAT	GO:0031099~regeneration	6	PRKCQ, VWF, GSN, PKM2, NINJ1, PGCP
GOTERM_BP_FAT	GO:0048589~developmental growth	6	PRKCQ, VWF, GSN, PKM2, NINJ1, PGCP
GOTERM_BP_FAT	GO:0002576~platelet degranulation	3	P2RX1, PLEK, STXBP1
PANTHER_PATHWAY	P00011:Blood coagulation	5	F2RL2, VWF, F5, GP1BB, F13A1
GOTERM_BP_FAT	GO:0040007~growth	6	PRKCQ, VWF, GSN, PKM2, NINJ1, PGCP
GOTERM_BP_FAT	GO:0022610~biological adhesion	7	VWF, F5, PLEK, GP1BB, STXBP1, NINJ1, MYH9
GOTERM_BP_FAT	GO:0007155~cell adhesion	7	VWF, F5, PLEK, GP1BB, STXBP1, NINJ1, MYH9
GOTERM_BP_FAT	GO:0044087~regulation of cellular component biogenesis	4	PRKCQ, PLEK, GSN, STXBP1
ap&mtx.shared
Category	Term	Count	Genes
GOTERM_BP_FAT	GO:0046649~lymphocyte activation	9	EGR1, IL2RB, BCL11B, KLRE1, PPP3CB, BCL3, IL7R, HELLS, RAB27A
GOTERM_BP_FAT	GO:0045321~leukocyte activation	9	EGR1, IL2RB, BCL11B, KLRE1, PPP3CB, BCL3, IL7R, HELLS, RAB27A
GOTERM_BP_FAT	GO:0001775~cell activation	9	EGR1, IL2RB, BCL11B, KLRE1, PPP3CB, BCL3, IL7R, HELLS, RAB27A
KEGG_PATHWAY	rno04650:Natural killer cell mediated cytotoxicity	7	MAPK1, CD244, LOC685808, KLRE1, PPP3CB, FASLG, LOC679046, GZMB
PANTHER_BP_ALL	BP00148:Immunity and defense	15	GIMAP4, CD244, IL2RB, GZMB, CD63, CCL4, TNKS2, THBD, LOC685808, TNFAIP8, MS4A1, PPP3CB, KLRE1, LOC679046, TMPO, DNAJA4
GOTERM_BP_FAT	GO:0042110~T cell activation	6	EGR1, BCL11B, PPP3CB, BCL3, IL7R, RAB27A
GOTERM_BP_FAT	GO:0010941~regulation of cell death	10	IL2RB, BCL11B, FASLG, BCL3, GZMB, TIMP3, MYC, DDIT3, HELLS, RAB27A
GOTERM_BP_FAT	GO:0043067~regulation of programmed cell death	10	IL2RB, BCL11B, FASLG, BCL3, GZMB, TIMP3, MYC, DDIT3, HELLS, RAB27A
GOTERM_BP_FAT	GO:0030217~T cell differentiation	5	EGR1, BCL11B, PPP3CB, BCL3, IL7R
GOTERM_BP_FAT	GO:0042981~regulation of apoptosis	10	IL2RB, BCL11B, FASLG, BCL3, GZMB, TIMP3, MYC, DDIT3, HELLS, RAB27A
GOTERM_BP_FAT	GO:0012502~induction of programmed cell death	6	FASLG, BCL3, GZMB, TIMP3, MYC, RAB27A
GOTERM_BP_FAT	GO:0006917~induction of apoptosis	6	FASLG, BCL3, GZMB, TIMP3, MYC, RAB27A
GOTERM_BP_FAT	GO:0030098~lymphocyte differentiation	5	EGR1, BCL11B, PPP3CB, BCL3, IL7R
GOTERM_BP_FAT	GO:0010942~positive regulation of cell death	7	FASLG, BCL3, GZMB, TIMP3, MYC, DDIT3, RAB27A
GOTERM_BP_FAT	GO:0043068~positive regulation of programmed cell death	7	FASLG, BCL3, GZMB, TIMP3, MYC, DDIT3, RAB27A
GOTERM_BP_FAT	GO:0043065~positive regulation of apoptosis	7	FASLG, BCL3, GZMB, TIMP3, MYC, DDIT3, RAB27A
GOTERM_BP_FAT	GO:0002521~leukocyte differentiation	5	EGR1, BCL11B, PPP3CB, BCL3, IL7R
GOTERM_BP_FAT	GO:0010628~positive regulation of gene expression	8	EGR1, MAPK1, IL2RB, BCL11B, BCL3, PRDM1, MYC, DDIT3
GOTERM_BP_FAT	GO:0030101~natural killer cell activation	3	IL2RB, KLRE1, RAB27A
GOTERM_BP_FAT	GO:0045449~regulation of transcription	12	EGR1, MAPK1, BCL11B, ZFP143, PPP1R10, BCL3, LRRFIP1, TMPO, CBX1, MYC, DDIT3, HELLS
KEGG_PATHWAY	rno04010:MAPK signaling pathway	6	MAPK1, RPS6KA3, PPP3CB, FASLG, MYC, DDIT3
ap.uni.down
Category	Term	Count	Genes
GOTERM_BP_FAT	GO:0045321~leukocyte activation	8	LILRB3L, NBN, SWAP70, LILRB3, TLR1, CD2, SOX4, KLRD1, CBFB
GOTERM_BP_FAT	GO:0001775~cell activation	8	LILRB3L, NBN, SWAP70, LILRB3, TLR1, CD2, SOX4, KLRD1, CBFB
GOTERM_BP_FAT	GO:0046649~lymphocyte activation	6	NBN, SWAP70, CD2, SOX4, KLRD1, CBFB
GOTERM_BP_FAT	GO:0002520~immune system development	5	LILRB3L, NBN, SWAP70, LILRB3, SOX4, CBFB
GOTERM_BP_FAT	GO:0019724~B cell mediated immunity	3	LILRB3L, NBN, SWAP70, LILRB3
GOTERM_BP_FAT	GO:0002449~lymphocyte mediated immunity	3	LILRB3L, NBN, SWAP70, LILRB3
GOTERM_BP_FAT	GO:0002460~adaptive immune response based on somatic recombination of immune receptors built from immunoglobulin superfamily domains	3	LILRB3L, NBN, SWAP70, LILRB3
GOTERM_BP_FAT	GO:0002250~adaptive immune response	3	LILRB3L, NBN, SWAP70, LILRB3
GOTERM_BP_FAT	GO:0002443~leukocyte mediated immunity	3	LILRB3L, NBN, SWAP70, LILRB3
GOTERM_BP_FAT	GO:0006955~immune response	4	LILRB3L, NBN, SWAP70, LILRB3, TLR1
GOTERM_BP_FAT	GO:0002521~leukocyte differentiation	3	LILRB3L, LILRB3, SOX4, CBFB
GOTERM_BP_FAT	GO:0002252~immune effector process	3	LILRB3L, NBN, SWAP70, LILRB3
mtx.uni.down
Category	Term	Count	Genes
GOTERM_BP_FAT	GO:0045449~regulation of transcription	15	TBL1XR1, FOXK2, ZEB2, GIOT1, ZFP84, ZFP709, ADNP2, PIAS4, MGA, ZFP426L2, ZFP260, EAF2, BHLHE41, CCNA2, F2R
GOTERM_BP_FAT	GO:0051252~regulation of RNA metabolic process	12	TBL1XR1, ADNP2, PIAS4, FOXK2, MGA, ZFP426L2, GIOT1, ZEB2, ZFP84, BHLHE41, ZFP709, F2R
GOTERM_BP_FAT	GO:0006355~regulation of transcription, DNA-dependent	12	TBL1XR1, ADNP2, PIAS4, FOXK2, MGA, ZFP426L2, GIOT1, ZEB2, ZFP84, BHLHE41, ZFP709, F2R
PANTHER_BP_ALL	BP00044:mRNA transcription regulation	7	MTF2, FOXK2, MGA, GIOT1, ZFP260, BHLHE41, ZFP709

## Sheet: 4.6 MS2CIA_DAVID_batch2
Category	Term	Count	%	PValue	Genes	List Total	Pop Hits	Pop Total	Fold Enrichment	Bonferroni	Benjamini	FDR
GOTERM_BP_FAT	GO:0007599~hemostasis	12	3.50877	1.43714e-08	F2RL2, P2RY12, GP5, P2RX1, F5, PPBP, PLEK, GP1BB, F13A1, STXBP1, TREML1, AP3B1	203	68	12092	10.5117	2.40287e-05	1.20144e-05	2.41921e-05
GOTERM_BP_FAT	GO:0007596~blood coagulation	12	3.50877	1.03666e-08	F2RL2, P2RY12, GP5, P2RX1, F5, PPBP, PLEK, GP1BB, F13A1, STXBP1, TREML1, AP3B1	203	66	12092	10.8303	1.73328e-05	1.73328e-05	1.74506e-05
GOTERM_BP_FAT	GO:0050817~coagulation	12	3.50877	1.03666e-08	F2RL2, P2RY12, GP5, P2RX1, F5, PPBP, PLEK, GP1BB, F13A1, STXBP1, TREML1, AP3B1	203	66	12092	10.8303	1.73328e-05	1.73328e-05	1.74506e-05
GOTERM_BP_FAT	GO:0042060~wound healing	16	4.67836	2.11344e-07	F2RL2, PLEK, F13A1, AXL, STXBP1, SMAD1, TPM1, P2RY12, GP5, P2RX1, PPBP, F5, GP1BB, PGCP, TREML1, AP3B1	203	174	12092	5.47738	0.000353305	0.000117782	0.000355765
GOTERM_BP_FAT	GO:0009611~response to wounding	24	7.01754	6.37201e-07	F2RL2, PLEK, MASP1, F13A1, IL4RA, MAP1B, CLU, AXL, STXBP1, CXCL6, SMAD1, CTNNA1, TPM1, SOD2, P2RY12, GP5, SLC1A3, P2RX1, PPBP, F5, GP1BB, PGCP, TREML1, AP3B1	203	424	12092	3.37169	0.00106483	0.000266315	0.00107263
GOTERM_BP_FAT	GO:0050878~regulation of body fluid levels	12	3.50877	9.21509e-07	F2RL2, P2RY12, GP5, P2RX1, F5, PPBP, PLEK, GP1BB, F13A1, STXBP1, TREML1, AP3B1	203	101	12092	7.07721	0.00153958	0.000308105	0.00155121
GOTERM_BP_FAT	GO:0030168~platelet activation	6	1.75439	1.56505e-05	P2RY12, P2RX1, PPBP, PLEK, STXBP1, TREML1	203	20	12092	17.87	0.0258284	0.00435181	0.026342
PANTHER_BP_ALL	BP00176:Blood clotting	8	2.33918	0.000412221	F2RL2, CD9, GP5, F5, PPBP, F13A1, CLEC4A3, PGCP	231	79	13370	5.86114	0.0615212	0.0615212	0.493381
PANTHER_BP_ALL	BP00287:Cell motility	15	4.38596	0.000847729	TYRO3, ABI2, PDLIM1, CXCL6, NEO1, TPM2, DAAM1, TPM1, TPM4, NCK2, CD9, PPBP, FNBP4, TUBA4A, PARVB	231	306	13370	2.8372	0.122436	0.0632163	1.01221
GOTERM_BP_FAT	GO:0002576~platelet degranulation	3	0.877193	0.000823933	P2RX1, PLEK, STXBP1	203	3	12092	59.5665	0.747964	0.178714	1.37796
PANTHER_BP_ALL	BP00285:Cell structure and motility	30	8.77193	0.00469153	TRIOBP, CALD1, ASAP1, ABI2, RDX, PDLIM1, NEO1, CXCL6, DAAM1, TPM2, TPM1, TPM4, MYL9, KLHL7, CD9, CTTN, SH3YL1, PLS1, TYRO3, PLP1, MAP1B, CTNNA1, PTPN11, NCK2, PPBP, FNBP4, TUBA4A, CLIP2, PARVB, MYLK	231	1014	13370	1.71239	0.515286	0.214472	5.48504
PANTHER_PATHWAY	P00011:Blood coagulation	6	1.75439	0.00388832	F2RL2, GP5, F5, GP1BB, F13A1, GP9	57	54	2819	5.49513	0.214587	0.214587	3.85527
GOTERM_BP_FAT	GO:0042592~homeostatic process	24	7.01754	0.00187621	ATOX1, HSPA1A, SFXN1, NMB, HSPA1B, CD9, TAL1, CUL5, SLC2A4, SLC24A3, DYRK3, SV2A, TXNL1, HERPUD1, PLP1, TRPC6, RB1, SMAD1, RHAG, PTPN11, SOD2, P2RX1, PYGL, EPOR, CHRNE	203	714	12092	2.00224	0.956716	0.324631	3.11183
KEGG_PATHWAY	rno04640:Hematopoietic cell lineage	7	2.04678	0.00412212	CD9, GP5, ITGA6, GP1BB, IL4RA, EPOR, GP9	111	78	5590	4.51952	0.346528	0.346528	4.50559
PANTHER_BP_ALL	BP00124:Cell adhesion	18	5.26316	0.01456	F11R, ITGAL, CEACAM10, MPZL2, LGALS2, ASAP1, TSPAN9, NEO1, MMRN1, CD151, LOC500105, CD9, GP5, ITGA6, CLEC4A3, HSPC159, JAM2, CEACAM1	231	551	13370	1.89078	0.895516	0.431458	16.1336
PANTHER_BP_ALL	BP00248:Mesoderm development	17	4.97076	0.0219866	BGLAP, NFE2, LTBP1, FHL1, FHL2, TPM2, PKIA, TPM1, TPM4, MYL9, GATA1, NCK2, BGN, SEMA6D, ANGPT1, EPOR, DDAH1	231	532	13370	1.84951	0.967409	0.434824	23.4092
PANTHER_BP_ALL	BP00108:Receptor protein tyrosine kinase signaling pathway	9	2.63158	0.0207379	PTPRJ, TYRO3, NCK2, RET, RASGRP3, SEMA6D, AXL, ANGPT1, PTPN11	231	197	13370	2.64421	0.960333	0.475571	22.228
PANTHER_BP_ALL	BP00250:Muscle development	7	2.04678	0.0291876	FHL1, FHL2, TPM2, TPM1, PKIA, TPM4, MYL9	231	135	13370	3.00112	0.989557	0.478833	29.907
PANTHER_BP_ALL	BP00166:Neuronal activities	17	4.97076	0.0745177	PLP1, BHLHE22, SLC6A4, DLGAP4, STXBP1, LOC500105, CAMKK2, P2RY12, CBLN2, SLC1A3, P2RX1, SLC18A2, RIT1, SV2A, APBB2, CHRNE, EHD2	231	627	13370	1.56928	0.999993	0.661816	60.5041
PANTHER_BP_ALL	BP00032:Purine metabolism	4	1.16959	0.087575	NMNAT3, PRTFDC1, AHCYL1, GMPR	231	61	13370	3.79533	0.999999	0.662332	66.6938
PANTHER_BP_ALL	BP00193:Developmental processes	43	12.5731	0.0940872	PEAR1, LTBP1, CEACAM10, FHL1, TLR2, FHL2, NEO1, RORA, TPM2, TPM1, STAU2, TPM4, MYL9, GATA1, CD9, SMPDL3B, HPSE, DYNLL2, ANGPT1, DDAH1, CRIM1, CEACAM1, KIF2A, TYRO3, RET, BGLAP, NFE2, BHLHE22, ACER2, DLGAP4, LEF1, RB1, SMAD1, PKIA, CD180, PTPN11, RPS6KA5, NCK2, BGN, SEMA6D, FNBP4, PSPC1, EPOR	231	1998	13370	1.24564	1	0.662751	69.4361
PANTHER_BP_ALL	BP00173:Muscle contraction	7	2.04678	0.0836147	PDLIM1, TPM2, TPM1, CHRNE, MYLK, TPM4, MYL9	231	176	13370	2.302	0.999999	0.673911	64.9177
PANTHER_BP_ALL	BP00064:Protein phosphorylation	18	5.26316	0.0578776	PTPRJ, TYRO3, RET, NLK, AXL, RIOK1, STK4, TRIB2, CAMKK2, PTPN11, RPS6KA5, PRKAR2B, RGD1561440, DYRK3, PRKAA1, PPP1R14C, PCTK2, MYLK	231	652	13370	1.59788	0.999897	0.68263	51.0907
PANTHER_BP_ALL	BP00148:Immunity and defense	31	9.06433	0.0722693	F2RL2, CD244, MASP1, F13A1, IL4RA, MRVI1, PTGS1, MMD, HSPA1A, HSPA1B, CXCL6, CD9, GP5, CLEC4F, PRKAA1, CLEC4A3, HSPC159, DNAJA4, TYRO3, GSTA3, LGALS2, AXL, NCR1, SOD2, PPIF, F5, PPBP, PON1, PGCP, GCA, PON3, ALOX12	231	1326	13370	1.35312	0.99999	0.685009	59.3376
GOTERM_BP_FAT	GO:0030030~cell projection organization	14	4.09357	0.00762202	PLEK, CLU, MAP1B, STXBP1, ABI2, RDX, CTNNA1, TPM1, PTPN11, NCK2, ITGA6, PHGDH, MKKS, APBB2	203	361	12092	2.31006	0.999997	0.687448	12.0847
GOTERM_BP_FAT	GO:0048878~chemical homeostasis	17	4.97076	0.00839478	PLP1, HERPUD1, TRPC6, ATOX1, NMB, RHAG, SOD2, PTPN11, CD9, CUL5, P2RX1, SLC2A4, SLC24A3, PYGL, EPOR, SV2A, CHRNE	203	492	12092	2.05819	0.999999	0.691061	13.2301
GOTERM_BP_FAT	GO:0022900~electron transport chain	6	1.75439	0.00700717	TXNL1, SLC25A13, SLC1A3, FADS1, CYBASC3, SOD2	203	72	12092	4.96388	0.999992	0.691404	11.1633
PANTHER_BP_ALL	BP00063:Protein modification	27	7.89474	0.0676208	PAM, UBA7, RIOK1, RABGGTB, TRIB2, CAMKK2, PRKAR2B, ST3GAL2, ST3GAL5, RGD1561440, PRKAA1, DYRK3, PCMT1, B4GALT6, PPP1R14C, PCTK2, PTPRJ, TYRO3, RET, NLK, AXL, UAP1L1, STK4, PTPN11, RPS6KA5, CSGALNACT1, MYLK	231	1113	13370	1.40407	0.999979	0.698217	56.825
GOTERM_BP_FAT	GO:0006873~cellular ion homeostasis	14	4.09357	0.0092767	HERPUD1, PLP1, TRPC6, ATOX1, NMB, RHAG, SOD2, CD9, CUL5, P2RX1, SLC24A3, EPOR, SV2A, CHRNE	203	370	12092	2.25387	1	0.698412	14.52
GOTERM_BP_FAT	GO:0043254~regulation of protein complex assembly	6	1.75439	0.00660815	NCK2, PLEK, MAP1B, CLU, STXBP1, TPM1	203	71	12092	5.03379	0.999985	0.70821	10.5605
GOTERM_BP_FAT	GO:0055082~cellular chemical homeostasis	14	4.09357	0.0103294	HERPUD1, PLP1, TRPC6, ATOX1, NMB, RHAG, SOD2, CD9, CUL5, P2RX1, SLC24A3, EPOR, SV2A, CHRNE	203	375	12092	2.22382	1	0.710627	16.0362
KEGG_PATHWAY	rno05410:Hypertrophic cardiomyopathy (HCM)	5	1.46199	0.0828573	ITGA6, PRKAA1, TPM2, TPM1, TPM4	111	84	5590	2.99764	0.999865	0.773448	61.9149
KEGG_PATHWAY	rno04670:Leukocyte transendothelial migration	6	1.75439	0.0754556	ITGAL, F11R, CTNNA1, JAM2, MYL9, PTPN11	111	115	5590	2.6275	0.999691	0.801339	58.3403
GOTERM_BP_FAT	GO:0030111~regulation of Wnt receptor signaling pathway	4	1.16959	0.0235287	LEF1, CXXC4, ZEB2, TAX1BP3	203	37	12092	6.43962	1	0.822871	33.0218
GOTERM_BP_FAT	GO:0022610~biological adhesion	15	4.38596	0.0234166	TYRO3, F11R, ITGAL, RET, PLEK, STXBP1, LEF1, NEO1, CTNNA1, CD9, GP5, ITGA6, F5, GP1BB, CEACAM1	203	463	12092	1.9298	1	0.834838	32.8923
GOTERM_BP_FAT	GO:0007155~cell adhesion	15	4.38596	0.0234166	TYRO3, F11R, ITGAL, RET, PLEK, STXBP1, LEF1, NEO1, CTNNA1, CD9, GP5, ITGA6, F5, GP1BB, CEACAM1	203	463	12092	1.9298	1	0.834838	32.8923
GOTERM_BP_FAT	GO:0006575~cellular amino acid derivative metabolic process	8	2.33918	0.0226182	GSTA3, SLC1A3, PHGDH, PON1, PCMT1, SMOX, KMO, SOD2	203	168	12092	2.8365	1	0.83822	31.9627
GOTERM_BP_FAT	GO:0043244~regulation of protein complex disassembly	4	1.16959	0.0218839	PLEK, MAP1B, CLIP2, TPM1	203	36	12092	6.6185	1	0.842733	31.0972
GOTERM_BP_FAT	GO:0050867~positive regulation of cell activation	6	1.75439	0.0370769	ITGAL, NCK2, PLEK, IL4RA, DDAH1, AP3B1	203	110	12092	3.24908	1	0.844011	47.0593
GOTERM_BP_FAT	GO:0006790~sulfur metabolic process	6	1.75439	0.0370769	CSGALNACT1, GSTA3, BGN, PHGDH, PCMT1, SOD2	203	110	12092	3.24908	1	0.844011	47.0593
GOTERM_BP_FAT	GO:0010033~response to organic substance	25	7.30994	0.021249	ME1, TG, PAM, ATP6V0E1, PANX1, PTGS1, TLR2, FHL2, GNG11, HSPA1A, HSPA1B, ASAH1, PRKAR2B, ANGPT1, DDAH1, HERPUD1, FADS1, MAP1B, LEF1, SMAD1, CTNNA1, VASH1, PTPN11, P2RX1, SLC18A2, NFIA	203	928	12092	1.6047	1	0.848938	30.3404
GOTERM_BP_FAT	GO:0030218~erythrocyte differentiation	4	1.16959	0.0368616	TAL1, DYRK3, SFXN1, RB1	203	44	12092	5.41514	1	0.850871	46.8597
GOTERM_BP_FAT	GO:0050870~positive regulation of T cell activation	5	1.46199	0.0336731	ITGAL, NCK2, IL4RA, DDAH1, AP3B1	203	73	12092	4.0799	1	0.851777	43.8194
GOTERM_BP_FAT	GO:0030097~hemopoiesis	9	2.63158	0.0360047	TAL1, TESC, PPBP, PLEK, DYRK3, SFXN1, RB1, ZFP278, SOD2	203	226	12092	2.37212	1	0.852797	46.0582
GOTERM_BP_FAT	GO:0001775~cell activation	10	2.92398	0.0204578	P2RY12, ITGAL, P2RX1, PPBP, PLEK, STXBP1, TLR2, SKAP2, TREML1, ZFP278	203	242	12092	2.46143	1	0.853394	29.3864
GOTERM_BP_FAT	GO:0045429~positive regulation of nitric oxide biosynthetic process	3	0.877193	0.0515371	TLR2, DDAH1, SOD2	203	22	12092	8.1227	1	0.85387	58.9633
GOTERM_BP_FAT	GO:0050863~regulation of T cell activation	6	1.75439	0.0395887	ITGAL, NCK2, SIT1, IL4RA, DDAH1, AP3B1	203	112	12092	3.19106	1	0.854803	49.3365
GOTERM_BP_FAT	GO:0034101~erythrocyte homeostasis	4	1.16959	0.0507698	TAL1, DYRK3, SFXN1, RB1	203	50	12092	4.76532	1	0.855713	58.4008
GOTERM_BP_FAT	GO:0007243~protein kinase cascade	10	2.92398	0.0353784	RPS6KA5, P2RY12, RET, PLEK, TLR2, RAB26, SMAD1, DDAH1, STK4, PTPN11	203	267	12092	2.23096	1	0.856687	45.4652
GOTERM_BP_FAT	GO:0008285~negative regulation of cell proliferation	10	2.92398	0.033166	CD9, TESC, ATPIF1, RB1, SMAD1, SKAP2, TAX1BP3, CTNNA1, VASH1, SOD2	203	264	12092	2.25631	1	0.856958	43.321
GOTERM_BP_FAT	GO:0051050~positive regulation of transport	9	2.63158	0.0410402	P2RY12, P2RX1, PANX1, GP1BB, P2RY1, PON1, NMB, PRKAA1, PTPN11	203	232	12092	2.31077	1	0.8572	50.6102
GOTERM_BP_FAT	GO:0017157~regulation of exocytosis	4	1.16959	0.0533028	GP1BB, STXBP1, RAB26, RAB27B	203	51	12092	4.67188	1	0.85753	60.2305
GOTERM_BP_FAT	GO:0044087~regulation of cellular component biogenesis	6	1.75439	0.0435466	NCK2, PLEK, MAP1B, CLU, STXBP1, TPM1	203	115	12092	3.10782	1	0.859004	52.7388
GOTERM_BP_FAT	GO:0050801~ion homeostasis	14	4.09357	0.0174906	HERPUD1, PLP1, TRPC6, ATOX1, NMB, RHAG, SOD2, CD9, CUL5, P2RX1, SLC24A3, EPOR, SV2A, CHRNE	203	402	12092	2.07446	1	0.860107	25.6981
GOTERM_BP_FAT	GO:0019725~cellular homeostasis	15	4.38596	0.0198408	TXNL1, PLP1, HERPUD1, TRPC6, ATOX1, NMB, RHAG, SOD2, CD9, CUL5, P2RX1, SLC24A3, EPOR, SV2A, CHRNE	203	453	12092	1.9724	1	0.860685	28.6339
GOTERM_BP_FAT	GO:0055114~oxidation reduction	17	4.97076	0.050709	ME1, TXNL1, PAM, RNASEL, KCNAB1, FADS1, PTGS1, EGLN3, KMO, GMPR, SOD2, SLC25A13, SLC1A3, F5, PHGDH, CYBASC3, ALOX12	203	612	12092	1.65463	1	0.861587	58.356
PANTHER_PATHWAY	P04373:5HT1 type receptor mediated signaling pathway	4	1.16959	0.0618028	PRKAR2B, SLC6A4, SLC18A2, GNG11	57	46	2819	4.30053	0.980847	0.861606	47.4702
KEGG_PATHWAY	rno04512:ECM-receptor interaction	5	1.46199	0.0746387	GP5, ITGA6, GP1BB, SV2A, GP9	111	81	5590	3.10866	0.999661	0.86432	57.9276
GOTERM_BP_FAT	GO:0006839~mitochondrial transport	4	1.16959	0.0435359	PPIF, SLC25A13, SLC1A3, TIMM10	203	47	12092	5.06949	1	0.866207	52.7299
GOTERM_BP_FAT	GO:0043490~malate-aspartate shuttle	2	0.584795	0.0331328	SLC25A13, SLC1A3	203	2	12092	59.5665	1	0.866282	43.2883
GOTERM_BP_FAT	GO:0030155~regulation of cell adhesion	6	1.75439	0.0506546	ITGAL, ITGA6, SERPINI1, TPM1, ALOX12, SERPINI2	203	120	12092	2.97833	1	0.867514	58.3158
GOTERM_BP_FAT	GO:0030005~cellular di-, tri-valent inorganic cation homeostasis	8	2.33918	0.0588448	CUL5, HERPUD1, TRPC6, SLC24A3, ATOX1, NMB, EPOR, SV2A	203	207	12092	2.30209	1	0.868407	63.9731
GOTERM_BP_FAT	GO:0006874~cellular calcium ion homeostasis	7	2.04678	0.056864	CUL5, HERPUD1, TRPC6, SLC24A3, NMB, EPOR, SV2A	203	164	12092	2.54247	1	0.869882	62.6752
GOTERM_BP_FAT	GO:0051495~positive regulation of cytoskeleton organization	4	1.16959	0.0288543	NCK2, PLEK, MAP1B, TPM1	203	40	12092	5.95665	1	0.869939	38.9125
GOTERM_BP_FAT	GO:0042278~purine nucleoside metabolic process	4	1.16959	0.0288543	RNASEL, PRTFDC1, NT5C3, PCMT1	203	40	12092	5.95665	1	0.869939	38.9125
GOTERM_BP_FAT	GO:0046128~purine ribonucleoside metabolic process	4	1.16959	0.0288543	RNASEL, PRTFDC1, NT5C3, PCMT1	203	40	12092	5.95665	1	0.869939	38.9125
GOTERM_BP_FAT	GO:0055066~di-, tri-valent inorganic cation homeostasis	9	2.63158	0.0300685	CUL5, HERPUD1, TRPC6, SLC24A3, ATOX1, NMB, EPOR, SV2A, SOD2	203	218	12092	2.45917	1	0.870209	40.1855
GOTERM_BP_FAT	GO:0048666~neuron development	12	3.50877	0.0313729	RET, SLC1A3, DYNLL2, MAP1B, CLU, PHGDH, STXBP1, ABI2, CTNNA1, APBB2, SOD2, PTPN11	203	347	12092	2.05994	1	0.871245	41.5253
GOTERM_BP_FAT	GO:0048534~hemopoietic or lymphoid organ development	9	2.63158	0.0583619	TAL1, TESC, PPBP, PLEK, DYRK3, SFXN1, RB1, ZFP278, SOD2	203	250	12092	2.14439	1	0.871513	63.6606
GOTERM_BP_FAT	GO:0007229~integrin-mediated signaling pathway	4	1.16959	0.0327293	ITGAL, PLP1, ITGA6, PLEK	203	42	12092	5.673	1	0.872635	42.8886
GOTERM_BP_FAT	GO:0070527~platelet aggregation	2	0.584795	0.0492873	PLEK, STXBP1	203	3	12092	39.711	1	0.872696	57.2935
GOTERM_BP_FAT	GO:0034404~nucleobase, nucleoside and nucleotide biosynthetic process	8	2.33918	0.0505102	NMNAT3, ATP6V0E1, ATP1B1, SLC25A13, PRTFDC1, GUCY1A3, GUCY1B3, KMO	203	200	12092	2.38266	1	0.872972	58.2089
GOTERM_BP_FAT	GO:0034654~nucleobase, nucleoside, nucleotide and nucleic acid biosynthetic process	8	2.33918	0.0505102	NMNAT3, ATP6V0E1, ATP1B1, SLC25A13, PRTFDC1, GUCY1A3, GUCY1B3, KMO	203	200	12092	2.38266	1	0.872972	58.2089
GOTERM_BP_FAT	GO:0051346~negative regulation of hydrolase activity	4	1.16959	0.0482972	HERPUD1, PLEK, HSPA1A, ATPIF1, HSPA1B	203	49	12092	4.86257	1	0.873714	56.5387
GOTERM_BP_FAT	GO:0030099~myeloid cell differentiation	6	1.75439	0.0196933	TAL1, TESC, PPBP, DYRK3, SFXN1, RB1	203	93	12092	3.843	1	0.874881	28.453
GOTERM_BP_FAT	GO:0019439~aromatic compound catabolic process	3	0.877193	0.0473607	PON1, KMO, PON3	203	21	12092	8.5095	1	0.875082	55.8131
GOTERM_BP_FAT	GO:0055074~calcium ion homeostasis	7	2.04678	0.0624752	CUL5, HERPUD1, TRPC6, SLC24A3, NMB, EPOR, SV2A	203	168	12092	2.48194	1	0.879365	66.2423
GOTERM_BP_FAT	GO:0050865~regulation of cell activation	7	2.04678	0.0624752	ITGAL, NCK2, SIT1, PLEK, IL4RA, DDAH1, AP3B1	203	168	12092	2.48194	1	0.879365	66.2423
GOTERM_BP_FAT	GO:0009448~gamma-aminobutyric acid metabolic process	2	0.584795	0.0651731	SLC1A3, PHGDH	203	4	12092	29.7833	1	0.885476	67.8409
GOTERM_BP_FAT	GO:0009719~response to endogenous stimulus	15	4.38596	0.0992682	ME1, PAM, ATP6V0E1, FADS1, PTGS1, MAP1B, TLR2, FHL2, GNG11, SMAD1, CTNNA1, PTPN11, PRKAR2B, SLC18A2, ANGPT1	203	573	12092	1.55933	1	0.896706	82.7938
GOTERM_BP_FAT	GO:0032989~cellular component morphogenesis	11	3.21637	0.0981645	CD9, SLC1A3, MAP1B, CLU, STXBP1, LEF1, MKKS, CTNNA1, APBB2, STK4, PTPN11	203	376	12092	1.74264	1	0.897009	82.4355
GOTERM_BP_FAT	GO:0000041~transition metal ion transport	4	1.16959	0.0697325	ATOX1, SFXN1, SLC39A6, SLC40A1	203	57	12092	4.18011	1	0.897749	70.3817
GOTERM_BP_FAT	GO:0009636~response to toxin	4	1.16959	0.0980559	MAP1B, TLR2, PON1, SLC18A2	203	66	12092	3.61009	1	0.899815	82.3998
GOTERM_BP_FAT	GO:0021766~hippocampus development	3	0.877193	0.0742101	LEF1, MKKS, ZEB2	203	27	12092	6.6185	1	0.899964	72.6921
GOTERM_BP_FAT	GO:0045428~regulation of nitric oxide biosynthetic process	3	0.877193	0.0742101	TLR2, DDAH1, SOD2	203	27	12092	6.6185	1	0.899964	72.6921
GOTERM_BP_FAT	GO:0009119~ribonucleoside metabolic process	4	1.16959	0.0756605	RNASEL, PRTFDC1, NT5C3, PCMT1	203	59	12092	4.03841	1	0.900523	73.4035
GOTERM_BP_FAT	GO:0006837~serotonin transport	2	0.584795	0.0961567	P2RX1, SLC6A4	203	6	12092	19.8555	1	0.901292	81.7655
GOTERM_BP_FAT	GO:0015810~aspartate transport	2	0.584795	0.0961567	SLC25A13, SLC1A3	203	6	12092	19.8555	1	0.901292	81.7655
GOTERM_BP_FAT	GO:0031529~ruffle organization	2	0.584795	0.0961567	PLEK, TPM1	203	6	12092	19.8555	1	0.901292	81.7655
GOTERM_BP_FAT	GO:0008610~lipid biosynthetic process	9	2.63158	0.0977164	ACBD3, PLP1, P2RX1, CMAS, FADS1, PTGS1, PIGV, PRKAA1, B4GALT6	203	281	12092	1.90782	1	0.902052	82.288
GOTERM_BP_FAT	GO:0006875~cellular metal ion homeostasis	7	2.04678	0.0776886	CUL5, HERPUD1, TRPC6, SLC24A3, NMB, EPOR, SV2A	203	178	12092	2.3425	1	0.902836	74.3689
GOTERM_BP_FAT	GO:0002520~immune system development	9	2.63158	0.0727577	TAL1, TESC, PPBP, PLEK, DYRK3, SFXN1, RB1, ZFP278, SOD2	203	262	12092	2.04618	1	0.903572	71.962
GOTERM_BP_FAT	GO:0055080~cation homeostasis	9	2.63158	0.0727577	CUL5, HERPUD1, TRPC6, SLC24A3, ATOX1, NMB, EPOR, SV2A, SOD2	203	262	12092	2.04618	1	0.903572	71.962
GOTERM_BP_FAT	GO:0045785~positive regulation of cell adhesion	4	1.16959	0.0818035	ITGAL, ITGA6, TPM1, ALOX12	203	61	12092	3.906	1	0.903601	76.2273
GOTERM_BP_FAT	GO:0051251~positive regulation of lymphocyte activation	5	1.46199	0.0792315	ITGAL, NCK2, IL4RA, DDAH1, AP3B1	203	97	12092	3.07044	1	0.903604	75.0812
GOTERM_BP_FAT	GO:0051336~regulation of hydrolase activity	9	2.63158	0.0740965	HERPUD1, P2RX1, RASGRP3, PLEK, ASAP1, HSPA1A, ATPIF1, HSPA1B, TPM2, TPM1	203	263	12092	2.0384	1	0.903706	72.6357
GOTERM_BP_FAT	GO:0030003~cellular cation homeostasis	8	2.33918	0.0959007	CUL5, HERPUD1, TRPC6, SLC24A3, ATOX1, NMB, EPOR, SV2A	203	233	12092	2.0452	1	0.903785	81.6783
GOTERM_BP_FAT	GO:0030031~cell projection assembly	4	1.16959	0.0947067	NCK2, ITGA6, MKKS, RDX	203	65	12092	3.66563	1	0.903968	81.2667
GOTERM_BP_FAT	GO:0002684~positive regulation of immune system process	8	2.33918	0.0943308	ITGAL, NCK2, MASP1, IL4RA, TLR2, HSPA1A, HSPA1B, DDAH1, AP3B1	203	232	12092	2.05402	1	0.906203	81.1354
GOTERM_BP_FAT	GO:0030182~neuron differentiation	13	3.80117	0.0815696	RET, BHLHE22, CLU, MAP1B, STXBP1, ABI2, CTNNA1, SOD2, PTPN11, SLC1A3, DYNLL2, PHGDH, APBB2	203	457	12092	1.69445	1	0.906627	76.1252
GOTERM_BP_FAT	GO:0045444~fat cell differentiation	4	1.16959	0.0849535	ITGA6, SLC2A4, BBS9, MKKS	203	62	12092	3.843	1	0.908755	77.5635
GOTERM_BP_FAT	GO:0031334~positive regulation of protein complex assembly	3	0.877193	0.0941998	NCK2, PLEK, MAP1B	203	31	12092	5.7645	1	0.909048	81.0894
GOTERM_BP_FAT	GO:0043242~negative regulation of protein complex disassembly	3	0.877193	0.0941998	MAP1B, CLIP2, TPM1	203	31	12092	5.7645	1	0.909048	81.0894
GOTERM_BP_FAT	GO:0051249~regulation of lymphocyte activation	6	1.75439	0.0936603	ITGAL, NCK2, SIT1, IL4RA, DDAH1, AP3B1	203	144	12092	2.48194	1	0.910903	80.8989
GOTERM_BP_FAT	GO:0006811~ion transport	17	4.97076	0.0933662	CLCN3, ATP1B1, ATP6V0E1, PANX1, TRPC6, KCNAB1, ATOX1, SFXN1, RHAG, KCNS3, SLC25A13, SLC1A3, P2RX1, SLC24A3, SLC39A6, CHRNE, SLC40A1	203	668	12092	1.51591	1	0.913363	80.7943
GOTERM_BP_FAT	GO:0032535~regulation of cellular component size	8	2.33918	0.0927538	RTN4, NCK2, ATP6V0E1, PLEK, MAP1B, APBB2, TPM1, ALOX12	203	231	12092	2.06291	1	0.915075	80.5747
GOTERM_BP_FAT	GO:0042127~regulation of cell proliferation	17	4.97076	0.0906322	ITGAL, TESC, PTGS1, CLU, EGLN3, NMB, SMAD1, RB1, TAX1BP3, SKAP2, CTNNA1, VASH1, SOD2, NCK2, CD9, ATPIF1, ALOX12	203	665	12092	1.52275	1	0.916426	79.7957
GOTERM_BP_FAT	GO:0055065~metal ion homeostasis	7	2.04678	0.0896644	CUL5, HERPUD1, TRPC6, SLC24A3, NMB, EPOR, SV2A	203	185	12092	2.25387	1	0.917354	79.4307
GOTERM_BP_FAT	GO:0060341~regulation of cellular localization	9	2.63158	0.0924874	PANX1, GP1BB, PTGS1, STXBP1, NMB, RAB26, RAB27B, PKIA, PTPN11	203	277	12092	1.93537	1	0.917616	80.4785
KEGG_PATHWAY	rno04270:Vascular smooth muscle contraction	6	1.75439	0.0711234	CALD1, MRVI1, GUCY1A3, GUCY1B3, MYLK, MYL9	111	113	5590	2.674	0.999499	0.920587	56.1089
KEGG_PATHWAY	rno00600:Sphingolipid metabolism	4	1.16959	0.0488924	SPTLC1, ACER2, B4GALT6, ASAH1	111	42	5590	4.79622	0.994277	0.924347	42.8496

## Sheet: 4.7 MS2MTXMS_DAVID_batch2
Category	Term	Count	%	PValue	Genes	List Total	Pop Hits	Pop Total	Fold Enrichment	Bonferroni	Benjamini	FDR
GOTERM_BP_FAT	GO:0050830~defense response to Gram-positive bacterium	4	1.39373	0.00223607	FGR, HCK, TLR2, MYO1F	162	20	12092	14.9284	0.965112	0.31123	3.65086
GOTERM_BP_FAT	GO:0006397~mRNA processing	10	3.48432	0.00198967	NCBP1, RNASEL, FIP1L1, TRA2A, PPIL3, CPSF3, SF3A1, RBM16, HNRPLL, SFRS12	162	210	12092	3.55438	0.949485	0.311463	3.25479
GOTERM_BP_FAT	GO:0050865~regulation of cell activation	9	3.13589	0.00182558	ITGAL, PTPN6, PLDN, CBLB, LST1, IL4RA, TNFSF13, ZEB1, SPN	162	168	12092	3.99868	0.935368	0.323817	2.99018
PANTHER_BP_ALL	BP00125:Intracellular protein traffic	22	7.66551	0.0139444	SNX9, TM9SF2, SNX27, FCER2, VPS45, XPO4, MYO1F, MAL, COLEC12, MIPEP, NPAP60, FNBP1, MTMR10, CLEC4A1, PPIL3, CLEC4A3, SNAP23, RANBP2, RAB27B, RAMP1, MX2, RAB27A	189	892	13370	1.74473	0.861931	0.326994	15.2865
PANTHER_BP_ALL	BP00014:Amino acid biosynthesis	4	1.39373	0.023764	SEPHS1, PHGDH, HIBADH, RGD1562284	189	44	13370	6.43098	0.966331	0.345509	24.7332
GOTERM_BP_FAT	GO:0010942~positive regulation of cell death	13	4.52962	0.00174145	PTPN6, ING3, YWHAB, GZMB, MAL, STAT1, STAT4, ERCC6, BBC3, JUN, APBB2, NQO1, SPN, RAB27A	162	335	12092	2.89655	0.926664	0.353027	2.85424
PANTHER_BP_ALL	BP00132:Receptor mediated endocytosis	6	2.09059	0.0128693	FCER2, CLEC4A1, COLEC12, CLEC4A3, RAB27B, RAB27A	189	99	13370	4.28732	0.839	0.366559	14.1889
PANTHER_BP_ALL	BP00207:Cell cycle control	12	4.18118	0.022837	ANAPC1, CCNB1, IGF1R, ING3, FGR, RGD1560020_PREDICTED, JUN, HCK, PTPRA, ABI3, PCTK2, RAD17	189	392	13370	2.16553	0.96151	0.372076	23.8845
GOTERM_BP_FAT	GO:0010941~regulation of cell death	19	6.62021	0.00469222	XRCC5, CFLAR, PTPN6, ING3, HERPUD1, ZC3HC1, YWHAB, MAL, GZMB, STAT1, SERPINB9, STAT4, ERCC6, BBC3, JUN, NQO1, APBB2, SPN, ACVR1, RAB27A	162	689	12092	2.05834	0.999133	0.375006	7.51651
PANTHER_BP_ALL	BP00048:mRNA splicing	8	2.78746	0.0198442	NCBP1, TARDBP, SFPQ, TRA2A, DHX36, LOC500684, CWC22, SF3A1, HNRPLL	189	194	13370	2.91714	0.94076	0.375639	21.0844
GOTERM_BP_FAT	GO:0002695~negative regulation of leukocyte activation	5	1.74216	0.00534114	PTPN6, CBLB, LST1, IL4RA, SPN	162	53	12092	7.0417	0.999674	0.376387	8.51322
GOTERM_BP_FAT	GO:0006396~RNA processing	13	4.52962	0.00315101	MRPL1, NCBP1, FIP1L1, RNASEL, ZCCHC11, TRA2A, UTP15, SF3A1, HNRPLL, PPIL3, CPSF3, RBM16, SFRS12	162	360	12092	2.6954	0.991181	0.376921	5.10827
GOTERM_BP_FAT	GO:0043068~positive regulation of programmed cell death	13	4.52962	0.00161467	PTPN6, ING3, YWHAB, GZMB, MAL, STAT1, STAT4, ERCC6, BBC3, JUN, APBB2, NQO1, SPN, RAB27A	162	332	12092	2.92273	0.911287	0.383976	2.64906
GOTERM_BP_FAT	GO:0006955~immune response	14	4.87805	0.00357452	ITGAL, PTPN6, CCL3, LST1, FCNB, IL4RA, TLR2, MYO1F, TNFSF13, COLEC12, IGF1R, CBLB, FCGR3A, RAB27A	162	414	12092	2.52412	0.995336	0.386136	5.77584
GOTERM_BP_FAT	GO:0042981~regulation of apoptosis	19	6.62021	0.00391011	XRCC5, CFLAR, PTPN6, ING3, HERPUD1, ZC3HC1, YWHAB, MAL, GZMB, STAT1, SERPINB9, STAT4, ERCC6, BBC3, JUN, NQO1, APBB2, SPN, ACVR1, RAB27A	162	677	12092	2.09483	0.997185	0.387003	6.30168
GOTERM_BP_FAT	GO:0016071~mRNA metabolic process	10	3.48432	0.00522569	NCBP1, RNASEL, FIP1L1, TRA2A, PPIL3, CPSF3, SF3A1, RBM16, HNRPLL, SFRS12	162	243	12092	3.07169	0.999612	0.387904	8.33663
GOTERM_BP_FAT	GO:0051250~negative regulation of lymphocyte activation	5	1.74216	0.00465257	PTPN6, CBLB, LST1, IL4RA, SPN	162	51	12092	7.31784	0.999079	0.393057	7.4553
GOTERM_BP_FAT	GO:0043067~regulation of programmed cell death	19	6.62021	0.00448551	XRCC5, CFLAR, PTPN6, ING3, HERPUD1, ZC3HC1, YWHAB, MAL, GZMB, STAT1, SERPINB9, STAT4, ERCC6, BBC3, JUN, NQO1, APBB2, SPN, ACVR1, RAB27A	162	686	12092	2.06734	0.998816	0.404514	7.19689
PANTHER_BP_ALL	BP00047:Pre-mRNA processing	10	3.48432	0.0113257	NCBP1, TARDBP, SFPQ, TRA2A, DHX36, CPSF3, LOC500684, CWC22, SF3A1, RBM16, HNRPLL	189	260	13370	2.7208	0.799319	0.414534	12.5902
GOTERM_BP_FAT	GO:0050866~negative regulation of cell activation	5	1.74216	0.00649678	PTPN6, CBLB, LST1, IL4RA, SPN	162	56	12092	6.66446	0.999943	0.418883	10.2633
GOTERM_BP_FAT	GO:0016126~sterol biosynthetic process	4	1.39373	0.00722589	INSIG1, PRKAA1, IDI1, SC4MOL	162	30	12092	9.95226	0.999981	0.419315	11.3511
GOTERM_BP_FAT	GO:0006952~defense response	13	4.52962	0.00707791	PTPN6, CCL3, FGR, HCK, FCNB, IL4RA, TLR2, MYO1F, STAT3, PARP4, SPN, MPHOSPH8, ACVR1, RAB27A	162	399	12092	2.43194	0.999976	0.429017	11.1314
GOTERM_BP_FAT	GO:0043065~positive regulation of apoptosis	13	4.52962	0.00153446	PTPN6, ING3, YWHAB, GZMB, MAL, STAT1, STAT4, ERCC6, BBC3, JUN, APBB2, NQO1, SPN, RAB27A	162	330	12092	2.94044	0.899934	0.437566	2.51905
PANTHER_BP_ALL	BP00031:Nucleoside, nucleotide and nucleic acid metabolism	54	18.8153	0.00963972	XRCC5, NCBP1, EZH2, RORA, HNRPLL, CRY2, HSF2, TARDBP, LOC680025, PSIP1, DHX36, LRRFIP1, GATAD1, LEF1, ZFP469, DGUOK, LOC500684, MBD1, TARS, RFC3, SLC35E3, JUN, CPSF3, RAD17, CAMTA1, RGD1565584, ZBTB10, TRA2A, RIOK1, NR2C1, STAT4, LOC687516, ALKBH, PDE6D, ERCC6, NR1D2, CNOT6L, CHD2, BAZ2B, CHD6, GTF3C3, BHLHE22, RGD1560020_PREDICTED, KLF11, AFF4, STAT1, SF3A1, STAT3, SMC4, PWP1, SRFBP1, PHF14, PDE…	189	2786	13370	1.37114	0.744822	0.494848	10.8129
GOTERM_BP_FAT	GO:0002694~regulation of leukocyte activation	9	3.13589	0.00139304	ITGAL, PTPN6, PLDN, CBLB, LST1, IL4RA, TNFSF13, ZEB1, SPN	162	161	12092	4.17253	0.876266	0.501693	2.28939
GOTERM_BP_FAT	GO:0050672~negative regulation of lymphocyte proliferation	4	1.39373	0.0102458	PTPN6, CBLB, LST1, SPN	162	34	12092	8.78141	1	0.504265	15.7265
GOTERM_BP_FAT	GO:0032945~negative regulation of mononuclear cell proliferation	4	1.39373	0.0102458	PTPN6, CBLB, LST1, SPN	162	34	12092	8.78141	1	0.504265	15.7265
GOTERM_BP_FAT	GO:0070664~negative regulation of leukocyte proliferation	4	1.39373	0.0102458	PTPN6, CBLB, LST1, SPN	162	34	12092	8.78141	1	0.504265	15.7265
GOTERM_BP_FAT	GO:0002819~regulation of adaptive immune response	5	1.74216	0.00980936	PTPN6, FCER2, IL4RA, TNFSF13, SPN	162	63	12092	5.92397	1	0.505228	15.1069
GOTERM_BP_FAT	GO:0002822~regulation of adaptive immune response based on somatic recombination of immune receptors built from immunoglobulin superfamily domains	5	1.74216	0.00980936	PTPN6, FCER2, IL4RA, TNFSF13, SPN	162	63	12092	5.92397	1	0.505228	15.1069
GOTERM_BP_FAT	GO:0002706~regulation of lymphocyte mediated immunity	5	1.74216	0.0109244	PTPN6, FCER2, KLRE1, TNFSF13, SPN	162	65	12092	5.74169	1	0.511251	16.6813
GOTERM_BP_FAT	GO:0002684~positive regulation of immune system process	11	3.83275	0.00107984	ITGAL, PTPN6, PLDN, CBLB, FCER2, FCNB, IL4RA, TLR2, KLRE1, TNFSF13, SPN	162	232	12092	3.53906	0.802013	0.555042	1.779
PANTHER_BP_ALL	BP00148:Immunity and defense	27	9.40767	0.0509391	LOC685157, XRCC5, CCL3, FGR, FCER2, IL4RA, HSF2, DUSP16, PSIP1, CLEC4A1, ABHD10, PPIL3, PRKAA1, CLEC4A3, FCGR3A, DNAJA4, PTPN6, HCK, MAL, COLEC12, GZMB, STAT3, TNFAIP8, IFI27L2B, KLRE1, TMPO, PON3	189	1326	13370	1.44042	0.999371	0.559167	46.079
PANTHER_BP_ALL	BP00108:Receptor protein tyrosine kinase signaling pathway	7	2.43902	0.0596673	PTPN6, IGF1R, CBLB, STAP1, RASGRP3, PLXNB2, PTPRA	189	197	13370	2.51363	0.999829	0.57998	51.6546
GOTERM_BP_FAT	GO:0012502~induction of programmed cell death	8	2.78746	0.0143271	PTPN6, STAT4, ERCC6, BBC3, MAL, GZMB, STAT1, SPN, RAB27A	162	192	12092	3.11008	1	0.593966	21.3177
GOTERM_BP_FAT	GO:0006917~induction of apoptosis	8	2.78746	0.0143271	PTPN6, STAT4, ERCC6, BBC3, MAL, GZMB, STAT1, SPN, RAB27A	162	192	12092	3.11008	1	0.593966	21.3177
GOTERM_BP_FAT	GO:0050868~negative regulation of T cell activation	4	1.39373	0.0170609	PTPN6, CBLB, IL4RA, SPN	162	41	12092	7.28214	1	0.61533	24.8659
PANTHER_BP_ALL	BP00001:Carbohydrate metabolism	13	4.52962	0.0733494	SORD, FGR, HCK, MAN1C1, IGF1R, GALM, PPP1R3B, IDH2, IDH1, PRKAA1, B4GALT6, ALG14, B4GALT5	189	533	13370	1.72538	0.999978	0.623363	59.3412
GOTERM_BP_FAT	GO:0002703~regulation of leukocyte mediated immunity	5	1.74216	0.0169425	PTPN6, FCER2, KLRE1, TNFSF13, SPN	162	74	12092	5.04338	1	0.626624	24.7154
GOTERM_BP_FAT	GO:0006694~steroid biosynthetic process	5	1.74216	0.0169425	ACBD3, INSIG1, PRKAA1, IDI1, SC4MOL	162	74	12092	5.04338	1	0.626624	24.7154
PANTHER_BP_ALL	BP00129:Endocytosis	10	3.48432	0.00709009	TM9SF2, FNBP1, SNX27, FCER2, CLEC4A1, COLEC12, CLEC4A3, RAB27B, MX2, RAB27A	189	241	13370	2.9353	0.633319	0.633319	8.06228
GOTERM_BP_FAT	GO:0051249~regulation of lymphocyte activation	9	3.13589	0.00067541	ITGAL, PTPN6, PLDN, CBLB, LST1, IL4RA, TNFSF13, ZEB1, SPN	162	144	12092	4.66512	0.636793	0.636793	1.11623
GOTERM_BP_FAT	GO:0050863~regulation of T cell activation	6	2.09059	0.0168679	ITGAL, PTPN6, CBLB, IL4RA, ZEB1, SPN	162	112	12092	3.99868	1	0.639415	24.6205
GOTERM_BP_FAT	GO:0006350~transcription	17	5.92334	0.0200043	ING3, ZBTB10, TAF1D, FHL2, LEF1, ZEB1, STAT1, STAT3, NR2C1, STAT4, CRY2, SRFBP1, NR1D2, JUN, PSIP1, HOPX, LRRFIP1, RBM16	162	684	12092	1.85514	1	0.648132	28.5178
GOTERM_BP_FAT	GO:0002263~cell activation during immune response	4	1.39373	0.0193752	ITGAL, TLR2, MYO1F, RAB27A	162	43	12092	6.94344	1	0.649167	27.7515
GOTERM_BP_FAT	GO:0002366~leukocyte activation during immune response	4	1.39373	0.0193752	ITGAL, TLR2, MYO1F, RAB27A	162	43	12092	6.94344	1	0.649167	27.7515
PANTHER_BP_ALL	BP00040:mRNA transcription	29	10.1045	0.0875512	CAMTA1, RGD1565584, ZBTB10, RORA, NR2C1, LOC687516, STAT4, HSF2, NR1D2, CNOT6L, TARDBP, CHD2, PSIP1, LRRFIP1, CHD6, BAZ2B, GATAD1, GTF3C3, BHLHE22, RGD1560020_PREDICTED, KLF11, AFF4, LEF1, ZFP469, STAT1, MBD1, STAT3, PHF14, SRFBP1, JUN	189	1531	13370	1.33996	0.999998	0.659239	66.1223
GOTERM_BP_FAT	GO:0045321~leukocyte activation	8	2.78746	0.0238544	ITGAL, CBLB, TLR2, KLRE1, MYO1F, FCGR3A, SPN, RAB27A	162	213	12092	2.80345	1	0.700718	33.0431
GOTERM_BP_FAT	GO:0006097~glyoxylate cycle	2	0.696864	0.026453	IDH2, IDH1	162	2	12092	74.642	1	0.715164	35.9437
GOTERM_BP_FAT	GO:0043039~tRNA aminoacylation	4	1.39373	0.0273086	TARS, CARS, SARS, RGD1563863	162	49	12092	6.09322	1	0.7157	36.8727
GOTERM_BP_FAT	GO:0043038~amino acid activation	4	1.39373	0.0273086	TARS, CARS, SARS, RGD1563863	162	49	12092	6.09322	1	0.7157	36.8727
GOTERM_BP_FAT	GO:0006418~tRNA aminoacylation for protein translation	4	1.39373	0.0273086	TARS, CARS, SARS, RGD1563863	162	49	12092	6.09322	1	0.7157	36.8727
GOTERM_BP_FAT	GO:0002683~negative regulation of immune system process	5	1.74216	0.0256759	PTPN6, CBLB, LST1, IL4RA, SPN	162	84	12092	4.44297	1	0.715713	35.0889
GOTERM_BP_FAT	GO:0032944~regulation of mononuclear cell proliferation	5	1.74216	0.0308928	ITGAL, PTPN6, CBLB, LST1, SPN	162	89	12092	4.19337	1	0.729269	40.6281
GOTERM_BP_FAT	GO:0034660~ncRNA metabolic process	7	2.43902	0.0302727	TARS, RNASEL, CARS, ZCCHC11, SARS, UTP15, RGD1563863	162	176	12092	2.96871	1	0.731946	39.9938
GOTERM_BP_FAT	GO:0050670~regulation of lymphocyte proliferation	5	1.74216	0.0298032	ITGAL, PTPN6, CBLB, LST1, SPN	162	88	12092	4.24102	1	0.736564	39.5092
GOTERM_BP_FAT	GO:0070663~regulation of leukocyte proliferation	5	1.74216	0.0331419	ITGAL, PTPN6, CBLB, LST1, SPN	162	91	12092	4.10121	1	0.744734	42.8763
GOTERM_BP_FAT	GO:0042742~defense response to bacterium	5	1.74216	0.0354844	FGR, HCK, TLR2, MYO1F, SPN	162	93	12092	4.01301	1	0.759541	45.1327
GOTERM_BP_FAT	GO:0051251~positive regulation of lymphocyte activation	5	1.74216	0.040451	ITGAL, PLDN, IL4RA, TNFSF13, SPN	162	97	12092	3.84752	1	0.787202	49.6426
GOTERM_BP_FAT	GO:0050778~positive regulation of immune response	6	2.09059	0.0401667	PTPN6, FCER2, FCNB, TLR2, KLRE1, TNFSF13	162	141	12092	3.17625	1	0.793138	49.3941
GOTERM_BP_FAT	GO:0006695~cholesterol biosynthetic process	3	1.0453	0.0432686	INSIG1, PRKAA1, IDI1	162	25	12092	8.95704	1	0.793753	52.0438
GOTERM_BP_FAT	GO:0001775~cell activation	8	2.78746	0.0431113	ITGAL, CBLB, TLR2, KLRE1, MYO1F, FCGR3A, SPN, RAB27A	162	242	12092	2.4675	1	0.800347	51.9126
GOTERM_BP_FAT	GO:0002889~regulation of immunoglobulin mediated immune response	3	1.0453	0.0497625	PTPN6, FCER2, TNFSF13	162	27	12092	8.29355	1	0.83126	57.1745
GOTERM_BP_FAT	GO:0042130~negative regulation of T cell proliferation	3	1.0453	0.0497625	PTPN6, CBLB, SPN	162	27	12092	8.29355	1	0.83126	57.1745
GOTERM_BP_FAT	GO:0002712~regulation of B cell mediated immunity	3	1.0453	0.0497625	PTPN6, FCER2, TNFSF13	162	27	12092	8.29355	1	0.83126	57.1745
GOTERM_BP_FAT	GO:0042129~regulation of T cell proliferation	4	1.39373	0.0535407	ITGAL, PTPN6, CBLB, SPN	162	64	12092	4.66512	1	0.833569	59.9173
GOTERM_BP_FAT	GO:0002696~positive regulation of leukocyte activation	5	1.74216	0.0529991	ITGAL, PLDN, IL4RA, TNFSF13, SPN	162	106	12092	3.52085	1	0.836993	59.5345
GOTERM_BP_FAT	GO:0002220~innate immune response activating cell surface receptor signaling pathway	2	0.696864	0.0522104	TLR2, KLRE1	162	4	12092	37.321	1	0.839077	58.971
GOTERM_BP_FAT	GO:0002697~regulation of immune effector process	5	1.74216	0.0576022	PTPN6, FCER2, KLRE1, TNFSF13, SPN	162	109	12092	3.42394	1	0.843196	62.6812
GOTERM_BP_FAT	GO:0050867~positive regulation of cell activation	5	1.74216	0.0591828	ITGAL, PLDN, IL4RA, TNFSF13, SPN	162	110	12092	3.39282	1	0.845305	63.7076
GOTERM_BP_FAT	GO:0009611~response to wounding	11	3.83275	0.057041	CCNB1, PTPN6, CCL3, PLDN, FCNB, IL4RA, PARP4, MPHOSPH8, SPN, STAT3, ACVR1, RAB27A	162	424	12092	1.93647	1	0.846367	62.3103
GOTERM_BP_FAT	GO:0055114~oxidation reduction	14	4.87805	0.0647657	RNASEL, SORD, SCD, MAOB, CYP4V3, HIBADH, SC4MOL, NNT, IVD, CPOX, IDH2, PHGDH, IDH1, NQO1	162	612	12092	1.7075	1	0.849498	67.1246
GOTERM_BP_FAT	GO:0045184~establishment of protein localization	13	4.52962	0.066232	PLDN, SNX27, VPS45, YWHAB, MAL, NPAP60, AP1S2, CRY2, JUN, SNAP23, RAB27B, RAMP1, RAB27A	162	554	12092	1.75153	1	0.85077	67.9705
GOTERM_BP_FAT	GO:0015031~protein transport	13	4.52962	0.0627589	PLDN, SNX27, VPS45, YWHAB, MAL, NPAP60, AP1S2, CRY2, JUN, SNAP23, RAB27B, RAMP1, RAB27A	162	549	12092	1.76748	1	0.851184	65.9327
GOTERM_BP_FAT	GO:0009617~response to bacterium	7	2.43902	0.0641028	STAT4, FGR, JUN, HCK, TLR2, MYO1F, STAT1, SPN	162	212	12092	2.46459	1	0.851886	66.7353
GOTERM_BP_FAT	GO:0045596~negative regulation of cell differentiation	7	2.43902	0.0641028	IQCB1, ZCCHC11, INSIG1, IL4RA, EZH2, HOPX, ZEB1	162	212	12092	2.46459	1	0.851886	66.7353
GOTERM_BP_FAT	GO:0042110~T cell activation	5	1.74216	0.0624131	ITGAL, CBLB, FCGR3A, SPN, RAB27A	162	112	12092	3.33223	1	0.855154	65.7233
GOTERM_BP_FAT	GO:0051147~regulation of muscle cell differentiation	3	1.0453	0.0711152	EZH2, HOPX, ZEB1	162	33	12092	6.78563	1	0.861194	70.6426
GOTERM_BP_FAT	GO:0006954~inflammatory response	7	2.43902	0.0700665	CCL3, FCNB, IL4RA, PARP4, MPHOSPH8, SPN, STAT3, ACVR1	162	217	12092	2.40781	1	0.861908	70.0871
GOTERM_BP_FAT	GO:0046649~lymphocyte activation	6	2.09059	0.0738821	ITGAL, CBLB, KLRE1, FCGR3A, SPN, RAB27A	162	168	12092	2.66578	1	0.867144	72.0621
GOTERM_BP_FAT	GO:0002443~leukocyte mediated immunity	4	1.39373	0.0782262	PTPN6, MYO1F, TNFSF13, RAB27A	162	75	12092	3.98091	1	0.869323	74.1614
GOTERM_BP_FAT	GO:0002252~immune effector process	5	1.74216	0.07807	PTPN6, FCNB, MYO1F, TNFSF13, RAB27A	162	121	12092	3.08438	1	0.873209	74.0886
GOTERM_BP_FAT	GO:0002923~regulation of humoral immune response mediated by circulating immunoglobulin	2	0.696864	0.0772905	PTPN6, FCER2	162	6	12092	24.8807	1	0.874942	73.7222
GOTERM_BP_FAT	GO:0050858~negative regulation of antigen receptor-mediated signaling pathway	2	0.696864	0.0772905	PTPN6, CBLB	162	6	12092	24.8807	1	0.874942	73.7222
GOTERM_BP_FAT	GO:0042267~natural killer cell mediated cytotoxicity	2	0.696864	0.0772905	PTPN6, RAB27A	162	6	12092	24.8807	1	0.874942	73.7222
GOTERM_BP_FAT	GO:0046487~glyoxylate metabolic process	2	0.696864	0.0772905	IDH2, IDH1	162	6	12092	24.8807	1	0.874942	73.7222
GOTERM_BP_FAT	GO:0002228~natural killer cell mediated immunity	2	0.696864	0.0772905	PTPN6, RAB27A	162	6	12092	24.8807	1	0.874942	73.7222
GOTERM_BP_FAT	GO:0006102~isocitrate metabolic process	2	0.696864	0.0772905	IDH2, IDH1	162	6	12092	24.8807	1	0.874942	73.7222
GOTERM_BP_FAT	GO:0050860~negative regulation of T cell receptor signaling pathway	2	0.696864	0.0772905	PTPN6, CBLB	162	6	12092	24.8807	1	0.874942	73.7222
GOTERM_BP_FAT	GO:0008610~lipid biosynthetic process	8	2.78746	0.0817331	ACBD3, SCD, INSIG1, PRKAA1, B4GALT6, IDI1, GPAM, SC4MOL	162	281	12092	2.12504	1	0.876971	75.747
GOTERM_BP_FAT	GO:0016125~sterol metabolic process	4	1.39373	0.0856873	INSIG1, PRKAA1, IDI1, SC4MOL	162	78	12092	3.82779	1	0.885351	77.425
GOTERM_BP_FAT	GO:0019047~provirus integration	2	0.696864	0.0895821	XRCC5, PSIP1	162	7	12092	21.3263	1	0.892801	78.9707
GOTERM_BP_FAT	GO:0030069~lysogeny	2	0.696864	0.0895821	XRCC5, PSIP1	162	7	12092	21.3263	1	0.892801	78.9707
KEGG_PATHWAY	rno04114:Oocyte meiosis	5	1.74216	0.0879116	ANAPC1, CCNB1, IGF1R, YWHAB, CDC27	86	111	5590	2.92793	0.999967	0.967786	64.7639
KEGG_PATHWAY	rno04650:Natural killer cell mediated cytotoxicity	5	1.74216	0.0650812	ITGAL, PTPN6, KLRE1, GZMB, FCGR3A	86	100	5590	3.25	0.999467	0.976915	53.3664
KEGG_PATHWAY	rno04062:Chemokine signaling pathway	7	2.43902	0.044997	CCL3, STAT4, GNGT2, FGR, HCK, PLCB1, STAT1, STAT3	86	171	5590	2.66082	0.994239	0.994239	40.6613
