# Supplementary material for: Host-Microbiome Synergistic Control on Sphingolipid Metabolism by Mechanotransduction in Model Arthritis
Source: Biomolecules. 2019 Apr 9;9(4):144. doi: 10.3390/biom9040144 (PMC6523851; doi:10.3390/biom9040144)
Supplement: Supplementary file 1 [file biomolecules-09-00144-s001.zip › Supplementary/Data S5.xlsx]

## Sheet: README
Data S5: Significantly enriched KEGG pathways by both PICRUST predicted metagenome KOs and blood gene (modified Fisher's exact p-value (EASE) ≤ 0.05).

## Sheet: 5. Host-microbiome
S5: Significantly enriched KEGG pathways by both PICRUST predicted metagenome KOs and blood genes (Upregulation in green and downregulation in red as analyzed by differential analyses).
Pathway	BRITE	P.value	Comparison	Gene_Microbiome_KO	Genes	MicrobesContribution
path:map01100: Metabolic pathways	Metabolic pathways	3.33681e-13	MS_CIA_ALL	Acer2,Afmid,Ahcyl1,Alox12,Asah1,Atp6v0e1,B4galt6,Cmas,Csgalnact1,Gpt2,Hibch,Hpse,Kmo,Me1,Phgdh,Pigv,Pon1,Pon3,Ptgs1,Pygl,Sptlc1,St3gal2,St3gal5,Uap1l1,K00003,K00012,K00016,K00019,K00025,K00041,K00059,K00108,K00116,K00117,K00135,K00158,K00164,K00174,K00175,K00228,K00242,K00261,K00265,K00266,K00275,K00294,K00297,K00299,K00303,K00318,K00332,K00333,K00365,K00380,K00381,K00404,K00405,K00406,K00411,K00…	Acer2,Afmid,Ahcyl1,Alox12,Asah1,Atp6v0e1,B4galt6,Cmas,Csgalnact1,Gpt2,Hibch,Hpse,Kmo,Me1,Phgdh,Pigv,Pon1,Pon3,Ptgs1,Pygl,Sptlc1,St3gal2,St3gal5,Uap1l1	Akkermansia,Lactobacillus,Parabacteroides,Turicibacter,Allobaculum,Phascolarctobacterium,Moryella
path:map00520: Amino sugar and nucleotide sugar metabolism	Metabolism; Carbohydrate Metabolism; Amino sugar and nucleotide sugar metabolism	3.14499e-07	MS_CIA_ALL	Cmas,Uap1l1,K00012,K00066,K00790,K00844,K00845,K00965,K00975,K00978,K00983,K01654,K01709,K01711,K01784,K01787,K01791,K02564,K02794,K02796,K05304,K12373,K12452,K12454,K13019,K13020	Cmas,Uap1l1	Akkermansia,Parabacteroides,Lactobacillus,Allobaculum,Turicibacter,Phascolarctobacterium,Moryella
path:map00531: Glycosaminoglycan degradation	Metabolism; Glycan Biosynthesis and Metabolism; Glycosaminoglycan degradation	0.00138236	MS_CIA_ALL	Hpse,K01135,K01136,K01137,K01565,K12373	Hpse	Akkermansia,Parabacteroides
path:map00600: Sphingolipid metabolism	Metabolism; Lipid Metabolism; Sphingolipid metabolism	0.0027408	MS_CIA_ALL	Acer2,Asah1,B4galt6,Sptlc1,K01130,K01134,K01186,K01190,K01201	Acer2,Asah1,B4galt6,Sptlc1	Akkermansia,Parabacteroides,Lactobacillus,Turicibacter,Allobaculum,Moryella
path:map01040: Biosynthesis of unsaturated fatty acids	Metabolism; Lipid Metabolism; Biosynthesis of unsaturated fatty acids	0.00534199	MS_CIA_ALL	Fads1,Ptpla,K00059,K00507,K01782,K10804,K10806	Fads1,Ptpla	Akkermansia,Lactobacillus,Phascolarctobacterium,Parabacteroides,Allobaculum,Turicibacter,Moryella
path:map01200: Carbon metabolism	Metabolism; Carbon metabolism	0.00571406	MS_CIA_ALL	Gpt2,Hibch,Me1,Phgdh,K00025,K00027,K00116,K00164,K00174,K00175,K00242,K00297,K00615,K00640,K00658,K00844,K00845,K00850,K00948,K01053,K01455,K01491,K01601,K01622,K01752,K01782,K01834,K01902,K01903,K03519,K13788,K15036	Gpt2,Hibch,Me1,Phgdh	Akkermansia,Parabacteroides,Lactobacillus,Allobaculum,Turicibacter,Phascolarctobacterium,Moryella
path:map00640: Propanoate metabolism	Metabolism; Carbohydrate Metabolism; Propanoate metabolism	0.00785984	MS_CIA_ALL	Hibch,K00016,K00823,K01035,K01574,K01782,K01902,K01903,K01966,K08325,K13788,K15036	Hibch	Akkermansia,Lactobacillus,Parabacteroides,Allobaculum,Turicibacter,Phascolarctobacterium,Moryella
path:map00190: Oxidative phosphorylation	Metabolism; Energy Metabolism; Oxidative phosphorylation	0.00832958	MS_CIA_ALL	Atp6v0e1,K00242,K00332,K00333,K00356,K00404,K00405,K00406,K00411,K00412,K00413,K02111,K02112,K02114,K02115,K02258,K02259,K02274,K02275,K02276,K02301,K05575,K05577	Atp6v0e1	Akkermansia,Lactobacillus,Allobaculum,Parabacteroides,Turicibacter,Phascolarctobacterium,Moryella
path:map00270: Cysteine and methionine metabolism	Metabolism; Amino Acid Metabolism; Cysteine and methionine metabolism	0.0243263	MS_CIA_ALL	Ahcyl1,K00003,K00016,K00025,K00547,K00640,K00772,K01739,K01752,K01761,K08965	Ahcyl1	Akkermansia,Lactobacillus,Turicibacter,Parabacteroides,Allobaculum,Phascolarctobacterium,Moryella
path:map00250: Alanine, aspartate and glutamate metabolism	Metabolism; Amino Acid Metabolism; Alanine, aspartate and glutamate metabolism	0.0429885	MS_CIA_ALL	Gpt2,K00135,K00261,K00265,K00266,K00294,K00823,K01955,K13821	Gpt2	Lactobacillus,Parabacteroides,Akkermansia,Allobaculum,Turicibacter,Phascolarctobacterium,Moryella
path:map01100: Metabolic pathways	Metabolic pathways	2.40071e-06	MS_CIA_UP	Acer2,Afmid,Alox12,Asah1,Atp6v0e1,B4galt6,Cmas,Csgalnact1,Gpt2,Hibch,Hpse,Kmo,Me1,Pigv,Pon1,Pon3,Ptgs1,Pygl,St3gal2,St3gal5,Uap1l1,K00012,K00025,K00041,K00108,K00116,K00117,K00164,K00174,K00175,K00228,K00242,K00261,K00265,K00266,K00275,K00294,K00297,K00299,K00303,K00318,K00332,K00333,K00365,K00380,K00381,K00404,K00405,K00406,K00411,K00412,K00413,K00568,K00602,K00615,K00640,K00643,K00647,K00658,K0…	Acer2,Afmid,Alox12,Asah1,Atp6v0e1,B4galt6,Cmas,Csgalnact1,Gpt2,Hibch,Hpse,Kmo,Me1,Pigv,Pon1,Pon3,Ptgs1,Pygl,St3gal2,St3gal5,Uap1l1	Akkermansia,Parabacteroides,Lactobacillus,Allobaculum,Turicibacter,Phascolarctobacterium,Moryella
path:map00520: Amino sugar and nucleotide sugar metabolism	Metabolism; Carbohydrate Metabolism; Amino sugar and nucleotide sugar metabolism	3.37821e-06	MS_CIA_UP	Cmas,Uap1l1,K00012,K00066,K00844,K00845,K00978,K00983,K01654,K01709,K01711,K01784,K01787,K01791,K02564,K05304,K12373,K12452,K12454,K13019,K13020	Cmas,Uap1l1	Akkermansia,Parabacteroides,Lactobacillus,Turicibacter,Allobaculum,Phascolarctobacterium,Moryella
path:map00531: Glycosaminoglycan degradation	Metabolism; Glycan Biosynthesis and Metabolism; Glycosaminoglycan degradation	0.000393616	MS_CIA_UP	Hpse,K01135,K01136,K01137,K01565,K12373	Hpse	Akkermansia,Parabacteroides
path:map00600: Sphingolipid metabolism	Metabolism; Lipid Metabolism; Sphingolipid metabolism	0.00230435	MS_CIA_UP	Acer2,Asah1,B4galt6,K01130,K01134,K01186,K01190,K01201	Acer2,Asah1,B4galt6	Akkermansia,Parabacteroides,Lactobacillus,Turicibacter,Allobaculum,Moryella
path:map01040: Biosynthesis of unsaturated fatty acids	Metabolism; Lipid Metabolism; Biosynthesis of unsaturated fatty acids	0.00676614	MS_CIA_UP	Fads1,Ptpla,K00507,K01782,K10804,K10806	Fads1,Ptpla	Akkermansia,Phascolarctobacterium
path:map00190: Oxidative phosphorylation	Metabolism; Energy Metabolism; Oxidative phosphorylation	0.0100557	MS_CIA_UP	Atp6v0e1,K00242,K00332,K00333,K00356,K00404,K00405,K00406,K00411,K00412,K00413,K02258,K02259,K02274,K02275,K02276,K02301,K05575,K05577	Atp6v0e1	Akkermansia
path:map00630: Glyoxylate and dicarboxylate metabolism	Metabolism; Carbohydrate Metabolism; Glyoxylate and dicarboxylate metabolism	0.0184981	MS_CIA_UP	Afmid,K00025,K01433,K01455,K01601,K01816,K01966,K07246,K11473	Afmid	Akkermansia,Parabacteroides,Phascolarctobacterium,Moryella
path:map01200: Carbon metabolism	Metabolism; Carbon metabolism	0.0263406	MS_CIA_UP	Gpt2,Hibch,Me1,K00025,K00116,K00164,K00174,K00175,K00242,K00297,K00615,K00640,K00658,K00844,K00845,K01053,K01455,K01601,K01782,K01902,K01903,K03519,K13788,K15036	Gpt2,Hibch,Me1	Akkermansia,Parabacteroides,Lactobacillus,Allobaculum,Turicibacter,Phascolarctobacterium,Moryella
path:map00270: Cysteine and methionine metabolism	Metabolism; Amino Acid Metabolism; Cysteine and methionine metabolism	0.032751	MS_CIA_DOWN	Ahcyl1,K00003,K00016,K00547,K01752,K01761	Ahcyl1	Lactobacillus,Turicibacter,Akkermansia,Allobaculum,Phascolarctobacterium,Parabacteroides,Moryella
path:map01100: Metabolic pathways	Metabolic pathways	0.00123961	MTXMS_CIA_ALL	Eno3,Ivd,Ppap2c,Ptgs1,Sord,K00025,K00043,K00108,K00116,K00117,K00135,K00158,K00164,K00174,K00228,K00231,K00242,K00294,K00299,K00303,K00318,K00325,K00365,K00380,K00381,K00395,K00404,K00405,K00406,K00547,K00568,K00643,K00660,K00697,K00801,K00819,K00823,K00835,K00841,K00844,K00860,K00867,K00869,K00883,K00904,K00938,K00968,K00978,K01035,K01046,K01053,K01058,K01061,K01071,K01096,K01113,K01136,K01178,K…	Eno3,Ivd,Ppap2c,Ptgs1,Sord	Akkermansia,Lactobacillus,Parabacteroides,Desulfovibrio,Turicibacter,Butyricimonas,Prevotella,Allobaculum,Sutterella,Holdemania,Phascolarctobacterium,Paraprevotella,Moryella
path:map00010: Glycolysis / Gluconeogenesis	Metabolism; Carbohydrate Metabolism; Glycolysis / Gluconeogenesis	0.0359385	MTXMS_CIA_ALL	Eno3,K00844,K01223,K01622,K01792,K01834,K02777,K02779,K04072,K13953	Eno3	Lactobacillus,Akkermansia,Parabacteroides,Allobaculum,Prevotella,Turicibacter,Phascolarctobacterium,Holdemania,Desulfovibrio,Paraprevotella,Sutterella,Butyricimonas,Moryella
path:map00010: Glycolysis / Gluconeogenesis	Metabolism; Carbohydrate Metabolism; Glycolysis / Gluconeogenesis	0.0100275	MTXMS_CIA_DOWN	Eno3,K01223,K01622,K01834,K02777,K02779,K04072,K13953	Eno3	Lactobacillus,Akkermansia,Allobaculum,Parabacteroides,Prevotella,Turicibacter,Phascolarctobacterium,Holdemania,Desulfovibrio,Paraprevotella,Sutterella,Butyricimonas,Moryella
path:map01100: Metabolic pathways	Metabolic pathways	0.0176194	MS_MTXMS_ALL	Acat2,Afmid,Alg14,B4galt6,Cpox,Cyp2s1,Dguok,Galm,Gcnt2,Glce,Gpam,Hibadh,Idh1,Idh2,Idi1,Inpp5b,Ivd,Man1c1,Maob,Mboat1,Nnt,Phgdh,Plcb1,Pon3,Ppap2c,Sephs1,Sord,Sptlc1,K00003,K00008,K00025,K00033,K00036,K00059,K00108,K00117,K00164,K00263,K00274,K00297,K00299,K00335,K00365,K00380,K00381,K00382,K00605,K00620,K00626,K00660,K00764,K00790,K00797,K00801,K00821,K00835,K00851,K00891,K00941,K00948,K00955,K009…	Acat2,Afmid,Alg14,B4galt6,Cpox,Cyp2s1,Dguok,Galm,Gcnt2,Glce,Gpam,Hibadh,Idh1,Idh2,Idi1,Inpp5b,Ivd,Man1c1,Maob,Mboat1,Nnt,Phgdh,Plcb1,Pon3,Ppap2c,Sephs1,Sord,Sptlc1	Akkermansia,Lactobacillus,Prevotella,Oscillospira
path:map01210: 2-Oxocarboxylic acid metabolism	Metabolim; 2-Oxocarboxylic acid metabolism	0.0010211	MS_MTXMS_ALL	Idh1,Idh2,K00620,K00821,K01647,K01652,K01703,K01704,K14682	Idh1,Idh2	Akkermansia,Oscillospira,Prevotella,Lactobacillus
path:map01212: Fatty acid metabolism	Metabolism; Lipid Metabolism; Fatty acid metabolism	0.00128471	MS_MTXMS_ALL	Acat2,Scd,K00059,K00507,K00626,K01782,K01897,K01961,K07512,K07516,K10255	Acat2,Scd	Akkermansia,Lactobacillus,Oscillospira,Prevotella
path:map00600: Sphingolipid metabolism	Metabolism; Lipid Metabolism; Sphingolipid metabolism	0.0188406	MS_MTXMS_ALL	B4galt6,Ppap2c,Sptlc1,K01130,K01186,K01190	B4galt6,Ppap2c,Sptlc1	Akkermansia,Prevotella,Lactobacillus,Oscillospira
path:map00380: Tryptophan metabolism	Metabolism; Amino Acid Metabolism; Tryptophan metabolism	0.0228719	MS_MTXMS_ALL	Acat2,Afmid,Maob,K00164,K00274,K00626,K01782	Acat2,Afmid,Maob	Akkermansia,Lactobacillus,Oscillospira
path:map00630: Glyoxylate and dicarboxylate metabolism	Metabolism; Carbohydrate Metabolism; Glyoxylate and dicarboxylate metabolism	0.0269216	MS_MTXMS_ALL	Acat2,Afmid,K00025,K00626,K01091,K01577,K01647,K02437	Acat2,Afmid	Akkermansia,Lactobacillus,Oscillospira,Prevotella
path:map00071: Fatty acid degradation	Metabolism; Lipid Metabolism; Fatty acid degradation	0.0365952	MS_MTXMS_ALL	Acat2,K00626,K01782,K01897,K05939,K07516,K13953	Acat2	Akkermansia,Lactobacillus,Prevotella,Oscillospira
path:map00052: Galactose metabolism	Metabolism; Carbohydrate Metabolism; Galactose metabolism	0.0365952	MS_MTXMS_ALL	Galm,K01187,K01190,K01784,K01785,K10984,K10986	Galm	Lactobacillus,Akkermansia,Prevotella,Oscillospira
path:map01200: Carbon metabolism	Metabolism; Carbon metabolism	0.0445187	MS_MTXMS_ALL	Acat2,Idh1,Idh2,Phgdh,K00025,K00033,K00036,K00164,K00297,K00382,K00605,K00626,K00851,K00948,K01053,K01647,K01782,K01810,K01961,K07516,K13788	Acat2,Idh1,Idh2,Phgdh	Akkermansia,Lactobacillus,Oscillospira,Prevotella
path:map01040: Biosynthesis of unsaturated fatty acids	Metabolism; Lipid Metabolism; Biosynthesis of unsaturated fatty acids	0.00112276	MS_MTXMS_UP	Scd,K00059,K00507,K01782,K10255,K10804	Scd	Akkermansia,Lactobacillus,Prevotella,Oscillospira
path:map00130: Ubiquinone and other terpenoid-quinone biosynthesis	Metabolism; Metabolism of Cofactors and Vitamins; Ubiquinone and other terpenoid-quinone biosynthesis	0.00220912	MS_MTXMS_UP	Nqo1,K02548,K02549,K02552,K05928,K12073	Nqo1	Akkermansia,Prevotella,Lactobacillus
path:map01212: Fatty acid metabolism	Metabolism; Lipid Metabolism; Fatty acid metabolism	0.00256982	MS_MTXMS_UP	Acat2,Scd,K00059,K00507,K00626,K01782,K01897,K07512,K10255	Acat2,Scd	Akkermansia,Lactobacillus,Prevotella,Oscillospira
path:map00600: Sphingolipid metabolism	Metabolism; Lipid Metabolism; Sphingolipid metabolism	0.00593391	MS_MTXMS_UP	B4galt6,Ppap2c,Sptlc1,K01130,K01186,K01190	B4galt6,Ppap2c,Sptlc1	Akkermansia,Prevotella,Lactobacillus,Oscillospira
path:map00380: Tryptophan metabolism	Metabolism; Amino Acid Metabolism; Tryptophan metabolism	0.0064033	MS_MTXMS_UP	Acat2,Afmid,Maob,K00164,K00274,K00626,K01782	Acat2,Afmid,Maob	Akkermansia,Lactobacillus,Oscillospira
path:map00450: Selenocompound metabolism	Metabolism; Metabolism of Other Amino Acids; Selenocompound metabolism	0.00817944	MS_MTXMS_UP	Sephs1,K00955,K01739,K11717,K14155	Sephs1	Akkermansia,Lactobacillus,Prevotella,Oscillospira
path:map00052: Galactose metabolism	Metabolism; Carbohydrate Metabolism; Galactose metabolism	0.0108077	MS_MTXMS_UP	Galm,K01187,K01190,K01784,K01785,K10984,K10986	Galm	Lactobacillus,Akkermansia,Prevotella,Oscillospira
path:map00071: Fatty acid degradation	Metabolism; Lipid Metabolism; Fatty acid degradation	0.0347688	MS_MTXMS_UP	Acat2,K00626,K01782,K01897,K05939,K13953	Acat2	Akkermansia,Lactobacillus,Prevotella,Oscillospira
path:map00040: Pentose and glucuronate interconversions	Metabolism; Carbohydrate Metabolism; Pentose and glucuronate interconversions	0.0367564	MS_MTXMS_UP	Sord,K01685,K01815,K01820,K03082,K08323	Sord	Akkermansia,Prevotella,Oscillospira
path:map00280: Valine, leucine and isoleucine degradation	Metabolism; Amino Acid Metabolism; Valine, leucine and isoleucine degradation	0.0440505	MS_MTXMS_UP	Acat2,Hibadh,Ivd,K00263,K00382,K00626,K01782	Acat2,Hibadh,Ivd	Akkermansia,Lactobacillus,Oscillospira,Prevotella
path:map01230: Biosynthesis of amino acids	Metabolism; Biosynthesis of amino acids	0.00495611	MS_MTXMS_DOWN	Phgdh,K00003,K00620,K00821,K00891,K00948,K01647,K01652,K01703,K01704,K01714	Phgdh	Akkermansia,Lactobacillus,Oscillospira,Prevotella
path:map02010: ABC transporters	Environmental Information Processing; Membrane Transport; ABC transporters	0.00282998	NOCIA_CIA_ALL	Abcb6,Abcc5,K02000,K02001,K02002,K02008,K02011,K02067,K05814,K05815,K05816,K06148,K09692,K09693,K10036,K10038,K10118,K10119,K10200,K11707,K11708,K11709,K11710,K13889	Abcb6,Abcc5	Blautia,Lactobacillus,Turicibacter,Allobaculum,Coprococcus,Adlercreutzia
path:map01100: Metabolic pathways	Metabolic pathways	3.15343e-07	NOCIA_CIA_ALL	Acer2,Adh1,Cyp2j4,Eno3,Hdc,Hibch,Mat1a,Nt5e,K00001,K00002,K00005,K00010,K00018,K00041,K00042,K00043,K00050,K00058,K00100,K00108,K00130,K00140,K00164,K00228,K00242,K00249,K00252,K00290,K00297,K00299,K00332,K00333,K00365,K00492,K00517,K00558,K00568,K00602,K00632,K00643,K00655,K00660,K00694,K00737,K00758,K00772,K00790,K00793,K00824,K00830,K00832,K00844,K00845,K00917,K00968,K00973,K00978,K00983,K0100…	Acer2,Adh1,Cyp2j4,Eno3,Hdc,Hibch,Mat1a,Nt5e	Blautia,Lactobacillus,Allobaculum,Turicibacter,Coprococcus,Adlercreutzia,Odoribacter
path:map00640: Propanoate metabolism	Metabolism; Carbohydrate Metabolism; Propanoate metabolism	0.00162116	NOCIA_CIA_ALL	Hibch,K00005,K00086,K00140,K00249,K01035,K01782,K01902,K01903,K01905,K05606	Hibch	Lactobacillus,Allobaculum,Coprococcus
path:map01200: Carbon metabolism	Metabolism; Carbon metabolism	0.0157068	NOCIA_CIA_ALL	Eno3,Hibch,K00018,K00043,K00058,K00140,K00164,K00242,K00249,K00297,K00830,K00844,K00845,K01601,K01622,K01752,K01782,K01902,K01903,K03738,K05606,K08094,K14084	Eno3,Hibch	Blautia,Allobaculum,Lactobacillus,Coprococcus,Turicibacter,Adlercreutzia,Odoribacter
path:map00561: Glycerolipid metabolism	Metabolism; Lipid Metabolism; Glycerolipid metabolism	0.0176315	NOCIA_CIA_ALL	Agpat5,K00002,K00005,K00086,K00655,K01046,K07406,K07407	Agpat5	Blautia,Lactobacillus,Allobaculum,Coprococcus,Turicibacter,Adlercreutzia,Odoribacter
path:map00010: Glycolysis / Gluconeogenesis	Metabolism; Carbohydrate Metabolism; Glycolysis / Gluconeogenesis	0.0180292	NOCIA_CIA_ALL	Adh1,Eno3,K00001,K00002,K00844,K00845,K01596,K01622,K01905,K02778,K02791	Adh1,Eno3	Blautia,Lactobacillus,Allobaculum,Turicibacter,Coprococcus,Odoribacter
path:map00600: Sphingolipid metabolism	Metabolism; Lipid Metabolism; Sphingolipid metabolism	0.0193976	NOCIA_CIA_ALL	Acer2,K01130,K01134,K01201,K07406,K07407	Acer2	Blautia,Lactobacillus,Turicibacter,Coprococcus,Odoribacter
path:map01100: Metabolic pathways	Metabolic pathways	0.00054572	NOCIA_CIA_UP	Acer2,Adh1,Cyp2j4,Hibch,Mat1a,Nt5e,K00001,K00002,K00005,K00010,K00018,K00041,K00042,K00050,K00108,K00130,K00140,K00164,K00228,K00242,K00249,K00252,K00297,K00299,K00332,K00333,K00365,K00492,K00517,K00558,K00568,K00632,K00643,K00660,K00694,K00737,K00758,K00772,K00824,K00830,K00844,K00845,K00917,K00968,K00978,K00983,K01046,K01061,K01179,K01195,K01201,K01251,K01429,K01466,K01485,K01492,K01494,K01523,…	Acer2,Adh1,Cyp2j4,Hibch,Mat1a,Nt5e	Blautia,Lactobacillus,Allobaculum,Turicibacter,Coprococcus,Adlercreutzia,Odoribacter
path:map00640: Propanoate metabolism	Metabolism; Carbohydrate Metabolism; Propanoate metabolism	0.00534082	NOCIA_CIA_UP	Hibch,K00005,K00086,K00140,K00249,K01782,K01902,K01903,K05606	Hibch	Lactobacillus,Allobaculum,Coprococcus
path:map00600: Sphingolipid metabolism	Metabolism; Lipid Metabolism; Sphingolipid metabolism	0.00903816	NOCIA_CIA_UP	Acer2,K01130,K01134,K01201,K07406,K07407	Acer2	Blautia,Lactobacillus,Turicibacter,Coprococcus,Odoribacter
path:map00561: Glycerolipid metabolism	Metabolism; Lipid Metabolism; Glycerolipid metabolism	0.0219298	NOCIA_CIA_UP	Agpat5,K00002,K00005,K00086,K01046,K07406,K07407	Agpat5	Lactobacillus,Blautia,Allobaculum,Coprococcus,Turicibacter,Odoribacter
path:map01200: Carbon metabolism	Metabolism; Carbon metabolism	0.0323921	NOCIA_CIA_UP	Hibch,K00018,K00140,K00164,K00242,K00249,K00297,K00830,K00844,K00845,K01601,K01622,K01782,K01902,K01903,K03738,K05606,K08094,K14084	Hibch	Blautia,Allobaculum,Lactobacillus,Coprococcus,Turicibacter,Adlercreutzia,Odoribacter
path:map00071: Fatty acid degradation	Metabolism; Lipid Metabolism; Fatty acid degradation	0.049952	NOCIA_CIA_UP	Adh1,K00001,K00249,K00252,K00632,K01782	Adh1	Blautia,Lactobacillus
