# Supplementary material for: Host-Microbiome Synergistic Control on Sphingolipid Metabolism by Mechanotransduction in Model Arthritis
Source: Biomolecules. 2019 Apr 9;9(4):144. doi: 10.3390/biom9040144 (PMC6523851; doi:10.3390/biom9040144)
Supplement: Supplementary file 1 [file biomolecules-09-00144-s001.zip › Supplementary/Data S6.xlsx]

## Sheet: README
S6. Microbial differential analysis in previous data (Nardini, Devescovi et al. 2016)

## Sheet: S6.Differential Genera
S6: Log-converted fold-changes of the differential (34days to before therapy) normalized genera abundances in previous data from (Nardini, Devescovi et al. 2016).
Superkingdom; Phylum; Class; Order; Family; Genus	log2(MS/CIA)	log2(MTX/CIA)	log2(CIA/NOCIA)	log2(MS/MTX)
Bacteria;Bacteroidetes;Bacteroidia;Bacteroidales;Rikenellaceae;Alistipes	-2.04902	-	-	-
Bacteria;Actinobacteria; ;Coriobacteriales;Coriobacteriaceae;Adlercreutzia	-2.00228	-	-	-
Bacteria;Actinobacteria;Actinobacteria(class); ;Corynebacteriaceae;Corynebacterium	3.68291	-	-3.91387	-
Bacteria;Bacteroidetes;Bacteroidia;Bacteroidales;Porphyromonadaceae;Odoribacter	-	-	2.91723	-
Bacteria;Bacteroidetes;Bacteroidia;Bacteroidales;Prevotellaceae;Prevotella	-	2.10791	-	-
Bacteria;Firmicutes;Bacilli;Bacilli_Lactobacillales;Lactobacillaceae;Lactobacillus	-	-2.02133	2.70761	2.50423
Bacteria;Firmicutes;Clostridia;Clostridiales;Lachnospiraceae;Blautia	4.69468	3.36869	-3.45336	-
Bacteria;Firmicutes;Clostridia;Clostridiales;Lachnospiraceae;Roseburia	2.12151	-	-	-
Bacteria;Firmicutes;Clostridia;Clostridiales;Peptococcaceae;Peptococcus	3.41908	-	-3.39477	-
Bacteria;Firmicutes;Erysipelotrichi;Erysipelotrichales;Erysipelotrichaceae;Allobaculum	2.75748	2.42878	-	-
Bacteria;Firmicutes;Clostridia;Clostridiales;Veillonellaceae;Phascolarctobacterium	-	3.68395	-	-
Bacteria;Firmicutes;Bacilli;Bacilli_Lactobacillales;Aerococcaceae;Aerococcus		-	-2.89367	-
Bacteria;Proteobacteria;Betaproteobacteria;Burkholderiales;Comamonadaceae;Delftia		-	2.89679	-
